# Supplementary material for: Capturing the songs of mice with an improved detection and classification method for ultrasonic vocalizations (BootSnap)
Source: PLoS Comput Biol. 2022 May 12;18(5):e1010049. doi: 10.1371/journal.pcbi.1010049 (PMC9098080; doi:10.1371/journal.pcbi.1010049)
Supplement: S1 Table — (XLSX) [file pcbi.1010049.s001.xlsx]

## Sheet: Sheet1
Study	Rodents (1)	Sex / Age	Recording context	Reference
USVSEG	Laboratory mice (C57BL/6J, BALB/c, Shank2), Adult female rat (Rattus norvegicus domesticus), Mongolian gerbil (Meriones unguiculatus)	Mice: adults of both sexes and pups; Female rats	Mice: opposite-sex interactions (2)	(Tachibana et al., 2020 [1])
A-MUD	Wild-derived mice (Mus musculus musculus)	Adult males	Male response to a female stimulus	(Zala et al., 2017 [2])
MUPET	Laboratory mice (DBA/2 x, C57BL/6, B6D2F1, 9 F2 from DBA/2 x C57BL/6)	Male / adult	Male response to female urine, an anesthetized female, and awake female	(Van Segbroeck et al., 2017 [3])
DSQ	Laboratory mice (B6D2F1)	Male / adult	Male response to awake females, anesthetized males and female, and female urine	(Coffey et al., 2019 [4])
	Footnote
1	USV studies are mainly conducted with domesticated, laboratory mice (Mus laboratorious), which are genomic mixtures of three different Mus musculus subspecies, though mainly Mus musculus domesticus. They are artificially bred for breeding in captivity, highly inbred, obese, and carry deleterious genes that cause neural, visual, auditory defects (e.g., many strains show age-related hearing loss). …
2	10 recording sessions of 6 male mice (C57BL/6J or BALB/c) after introducing an adult female of the same strain into the cage for 1 min. For Shank2- mice (a disease model), a dataset from MouseTube was used and the procedure was similar. Mouse pups were C57BL/6J recorded at postnatal day 5–6. Adult female rats were recorded after being stroked by the experimenter to elicit 'pleasant calls' or rece…
	References
1	Tachibana RO, Kanno K, Okabe S, Kobayasi KI, Okanoya K. USVSEG: A robust method for segmentation of ultrasonic vocalizations in rodents. PLoS One. 2020;15(2):e0228907. doi: https://doi.org/10.1371/journal.pone.0228907
2	Zala SM, Reitschmidt D, Noll A, Balazs P, Penn DJ. Automatic mouse ultrasound detector (A-MUD): A new tool for processing rodent vocalizations. PloS ONE. 2017;12(7):e0181200. doi: https://doi.org/10.1371/journal.pone.0181200.
3	Van Segbroeck M, Knoll AT, Levitt P, Narayanan S. MUPET—mouse ultrasonic profile extraction: a signal processing tool for rapid and unsupervised analysis of ultrasonic vocalizations. Neuron. 2017;94(3):465-85. e5. doi: https://doi.org/10.1016/j.neuron.2017.04.005.
4	Coffey KR, Marx RG, Neumaier JF. DeepSqueak: a deep learning-based system for detection and analysis of ultrasonic vocalizations. Neuropsychopharmacology. 2019;44(5):859-68. doi: https://doi.org/10.1038/s41386-018-0303-6.
