# Supplementary material for: Capturing the songs of mice with an improved detection and classification method for ultrasonic vocalizations (BootSnap)
Source: PLoS Comput Biol. 2022 May 12;18(5):e1010049. doi: 10.1371/journal.pcbi.1010049 (PMC9098080; doi:10.1371/journal.pcbi.1010049)
Supplement: S2 Table — Min-f and max-f in MUPET stand for min-frequency and max-frequency. Min-l in USVSEG, MUPET, and A-MUD stands for min-length. (XLSX) [file pcbi.1010049.s002.xlsx]

## Sheet: Sheet1
Detection method		different setting of USVs detection tools
DSQ (Version 1.0) [1]	All Short Calls_Network_V1	Mouse Call_Network_V2	Short Rat Call_Network_V2	×
MUPET (Version 2.0) [2]	noise-reduction=6 min-f=35 kHz max-f=120 kHz	noise-reduction=4,5 min-f=30 kHz min-l = 4 ms	noise-reduction=2,3,4,5 min-f=30 kHz min-l=5 ms	noise-reduction=4 min-f=30 kHz min-l=4 ms minimum-syllable-total-energy and peak-amplitude -15 and -25 minimum-syllable-total-energy and peak-amplitude -10 and -20
USVSEG (version 0.9, revision 2) [3]	threshold =2.5,3.5, 4.5 min-l=5 ms gap min =30 ms	threshold =2.5 min-l =5 ms gap min= 5 ms	threshold =2.5,2.8,3,3.2,3.5,4,4.5 min-l =4 ms gap min= 5 ms	×
A-MUD (Version 3.1) [4]	o1-on=12 dB, o1_off=10 dB, min-l=5 ms	×	×	×
References
1	Coffey KR, Marx RG, Neumaier JF. DeepSqueak: a deep learning-based system for detection and analysis of ultrasonic vocalizations. Neuropsychopharmacology. 2019;44(5):859-68. doi: https://doi.org/10.1038/s41386-018-0303-6.
2	Van Segbroeck M, Knoll AT, Levitt P, Narayanan S. MUPET—mouse ultrasonic profile extraction: a signal processing tool for rapid and unsupervised analysis of ultrasonic vocalizations. Neuron. 2017;94(3):465-85. e5. doi: https://doi.org/10.1016/j.neuron.2017.04.005.
3	Tachibana RO, Kanno K, Okabe S, Kobayasi KI, Okanoya K. USVSEG: A robust method for segmentation of ultrasonic vocalizations in rodents. PLoS One. 2020;15(2):e0228907. doi: https://doi.org/10.1371/journal.pone.0228907
4	Zala SM, Reitschmidt D, Noll A, Balazs P, Penn DJ. Automatic mouse ultrasound detector (A-MUD): A new tool for processing rodent vocalizations. PloS ONE. 2017;12(7):e0181200. doi: https://doi.org/10.1371/journal.pone.0181200.
