# Supplementary material for: Capturing the songs of mice with an improved detection and classification method for ultrasonic vocalizations (BootSnap)
Source: PLoS Comput Biol. 2022 May 12;18(5):e1010049. doi: 10.1371/journal.pcbi.1010049 (PMC9098080; doi:10.1371/journal.pcbi.1010049)
Supplement: S3 Table — Note that the number of members differs before and after down-sampling. Fe is the end frequency, Fs is the start frequency, Fmax is the maximum frequency, and Fmin is the minimum frequency. The number of members of each class corresponds to the DEV dataset. (XLSX) [file pcbi.1010049.s003.xlsx]

## Sheet: Sheet1
Classes	Definition	Number of members
FP	Segments falsely detected as syllables	6465
UP	F_e-F_s>5kHz	5791
D	F_e -F_s>5kHz	399
F	F_max- F_min <5kHz	1703
S	duration <10ms and >5ms	389
US	duration <5ms	99
U	F_s-F_min and F_e-F_min more than 5kHz	398
UI	F_max-F_s and F_max-F_e more than 5kHz	724
C	it has two or more directional changes and F_max- F_min >5kHz	411
C2	it has one jump in frequency (the difference of freuqnecies of two consecutive points is≥10kHz)	322
C3	it has two or more jumps in frequency	92
H	it has partially or complete harmonic elements	165
	F_e is the end frequency, F_s is the start frequency, F_max is the maximum frequency, and F_min is the minimum frequency.
