# Supplementary material for: Capturing the songs of mice with an improved detection and classification method for ultrasonic vocalizations (BootSnap)
Source: PLoS Comput Biol. 2022 May 12;18(5):e1010049. doi: 10.1371/journal.pcbi.1010049 (PMC9098080; doi:10.1371/journal.pcbi.1010049)
Supplement: S4 Table — (XLSX) [file pcbi.1010049.s004.xlsx]

## Sheet: Sheet1
Hidden layer size	Dropout	Learning rate (lr)	CNN kernel size	F1 score of DEV_validaiton
128	0.5	cosine annealing lr	3,18	70.6±1.4
128	0.5	cosine annealing lr	3,3	69.7±1.9
128	0.6	cosine annealing lr	3,18	70.2±2.4
64	0.5	cosine annealing lr	3,18	70.4±1.8
128	0.5	Decaying lr (from 10^-3 to 5*10^-6)	3,18	70±1.9
128	0.5	10^-3	3,18	68.9±2.3
