# Supplementary material for: Capturing the songs of mice with an improved detection and classification method for ultrasonic vocalizations (BootSnap)
Source: PLoS Comput Biol. 2022 May 12;18(5):e1010049. doi: 10.1371/journal.pcbi.1010049 (PMC9098080; doi:10.1371/journal.pcbi.1010049)
Supplement: S5 Table — In the DEV sub-dataset (n = 5 soundfiles), there are very few samples, i.e., 2 from the classes ‘c’ and ‘c4’, 4 from the class ‘c3’, 5 from the class ‘u’ and 9 from the class ‘h’, thus the results of these classes are not very reliable. We found similar results in the EV sub-dataset (n = 5 sound files) where there are very few samples from the classes ‘us’, ‘d’, ‘c’, and ‘c5’. (XLSX) [file pcbi.1010049.s005.xlsx]

## Sheet: Sheet1
	USV classes
Dataset	c	C2	C3	C4	C5	d	F	fp	h	missed	s	u	ui	up	us
DEV	2	34	4	2	0	17	41	121	9	21	29	5	113	219	14
EV	13	64	79	36	9	8	15	75	11	5	10	14	53	181	5
