# Supplementary material for: Capturing the songs of mice with an improved detection and classification method for ultrasonic vocalizations (BootSnap)
Source: PLoS Comput Biol. 2022 May 12;18(5):e1010049. doi: 10.1371/journal.pcbi.1010049 (PMC9098080; doi:10.1371/journal.pcbi.1010049)
Supplement: S1 Data — (XLSX) [file pcbi.1010049.s015.xlsx]

## Sheet: manual detection
Syllable number	Begin	Length	Type
1	1.552	5	?
2	1.777	5.5	?
3	2.078	15	?
4	3.237	27	?
5	3.367	8	?
6	3.47	27	?
7	14.627	6	?
8	39.403	5	?
9	50.809	26.5	?
10	51.531	6	?
11	61.141	5	?
12	73.647	6.5	?
13	74.147	6.5	?
14	78.407	19	?
15	80.852	24	vocalization
16	80.933	18.5	vocalization
17	81.255	8	?
18	81.843	19.5	vocalization
19	82.53	23.5	?
20	83.039	16.5	?
21	83.372	24	vocalization
22	85.569	7	?
23	87.696	19.5	?
24	91.348	20	?
25	91.442	5.5	?
26	94.293	4	vocalization
27	95.806	21.5	vocalization
28	100.765	6	?
29	104.569	7	?
30	108.274	37	?
31	109.212	7	?
32	109.388	6	?
33	109.549	5.5	?
34	109.661	31	vocalization
35	109.75	36.5	vocalization
36	109.927	27.5	vocalization
37	110.047	20.5	vocalization
38	110.196	40.5	vocalization
39	110.605	44	vocalization
40	111.011	29.5	vocalization
41	111.281	22	vocalization
42	111.84	38	vocalization
43	112.599	27.5	vocalization
44	113.784	33	vocalization
45	113.94	47.5	vocalization
46	114.207	37	vocalization
47	114.85	5.5	?
48	115.9	7	?
49	116.07	12	vocalization
50	117.114	36	?
51	117.499	7.5	?
52	117.541	8.5	?
53	117.619	30.5	?
54	117.865	5.5	?
55	120.094	32	vocalization
56	122.63	23.5	vocalization
57	128.429	48	?
58	136.483	10	?
59	136.755	5.5	?
60	142.042	6	?
61	142.66	6.5	?
62	148.725	6	?
63	149.553	29	?
64	150.235	31	?
65	151.422	27	vocalization
66	151.662	31.5	vocalization
67	152.015	10.5	?
68	152.128	21.5	vocalization
69	152.468	30.5	vocalization
70	153.074	35	vocalization
71	153.159	31.5	vocalization
72	153.328	38	vocalization
73	154.052	16.5	?
74	154.55	38	vocalization
75	154.732	40	vocalization
76	155.027	23.5	vocalization
77	155.259	29.5	vocalization
78	155.913	5	?
79	156.816	33	vocalization
80	157.215	6	?
81	157.395	35	vocalization
82	157.671	7.5	?
83	158.223	20	vocalization
84	158.422	24	vocalization
85	159.034	25.5	vocalization
86	159.34	41	vocalization
87	161.944	35	?
88	162.433	6	?
89	163.257	8	?
90	163.653	37	vocalization
91	164.294	21.5	vocalization
92	165.049	41	vocalization
93	165.75	36	vocalization
94	166.075	7	?
95	167.19	26	vocalization
96	167.563	30	vocalization
97	167.718	29	vocalization
98	168.134	44.5	vocalization
99	168.425	10	?
100	168.539	29.5	?
101	168.662	14	vocalization
102	169.173	38	vocalization
103	169.635	35	vocalization
104	169.947	43	vocalization
105	170.112	40	vocalization
106	170.261	31	vocalization
107	170.503	9.5	?
108	170.896	30.5	vocalization
109	171.134	53.5	vocalization
110	171.32	28.5	vocalization
111	171.547	34	vocalization
112	171.981	37	vocalization
113	172.554	30	vocalization
114	172.64	40	vocalization
115	172.869	42	vocalization
116	173.148	8	?
117	173.649	8	?
118	173.747	31.5	vocalization
119	173.969	31	?
120	174.21	7	?
121	174.748	34	vocalization
122	175.018	26.5	vocalization
123	175.445	5	?
124	175.756	32	vocalization
125	177.113	7	?
126	177.504	10	?
127	178.176	12	?
128	187.745	8	?
129	190.102	12	vocalization
130	192.57	9	?
131	193.691	30	vocalization
132	193.797	19	vocalization
133	193.909	24.5	vocalization
134	194.233	16	vocalization
135	194.574	10	vocalization
136	194.631	6	?
137	194.662	32	vocalization
138	194.76	21.5	vocalization
139	194.947	23	vocalization
140	195.262	5	?
141	195.539	17	vocalization
142	195.752	27.5	vocalization
143	196.291	22.5	vocalization
144	198.423	38	vocalization
145	198.857	24.5	vocalization
146	199.341	38	vocalization
147	199.446	41.5	vocalization
148	199.837	31.5	vocalization
149	200.015	50.5	vocalization
150	200.62	15.5	vocalization
151	200.688	33.5	vocalization
152	201.337	10.5	?
153	207.534	25	vocalization
154	207.604	5	?
155	207.799	5	?
156	209.199	13	vocalization
157	209.453	35	vocalization
158	209.537	38	vocalization
159	210.024	6	?
160	210.161	36	vocalization
161	210.855	32.5	vocalization
162	210.924	11	?
163	211.068	36	vocalization
164	211.193	24	?
165	211.308	29	vocalization
166	211.552	40	vocalization
167	212.406	23	vocalization
168	213.183	39	vocalization
169	213.307	6.5	?
170	213.439	6	?
171	213.568	47.5	vocalization
172	213.846	6	?
173	213.895	34	vocalization
174	213.972	7	?
175	214.188	9.5	?
176	214.364	58	vocalization
177	214.477	34	vocalization
178	214.731	36	vocalization
179	215.177	25	vocalization
180	215.315	29	vocalization
181	215.667	36	vocalization
182	216.275	23	vocalization
183	216.411	36	vocalization
184	217.101	24	vocalization
185	217.305	25	vocalization
186	217.469	5	?
187	218.158	7.5	?
188	218.57	38	vocalization
189	218.938	32.5	vocalization
190	219.838	50	vocalization
191	219.952	44.5	vocalization
192	220.554	26	vocalization
193	220.757	40	vocalization
194	220.846	8	vocalization
195	220.911	4	vocalization
196	221.745	44	vocalization
197	222.697	9	vocalization
198	223.634	25.5	vocalization
199	224	24	vocalization
200	224.072	8	?
201	224.187	36	vocalization
202	224.582	25	vocalization
203	226.929	46	vocalization
204	227.017	43.5	vocalization
205	227.282	34	vocalization
206	227.358	8	?
207	227.499	55.5	vocalization
208	227.697	32	vocalization
209	227.796	40	vocalization
210	228.36	5.5	?
211	228.488	29.5	vocalization
212	228.668	34	?
213	228.904	45.5	vocalization
214	229.128	45.5	vocalization
215	229.402	7.5	?
216	229.599	38.5	vocalization
217	229.812	39	vocalization
218	230.786	18.5	vocalization
219	233.031	34	vocalization
220	233.262	29.5	vocalization
221	233.477	36.5	vocalization
222	233.773	33.5	vocalization
223	234.805	19	vocalization
224	235.273	23.5	vocalization
225	237.963	6	?
226	242.894	32	vocalization
227	243.008	32	vocalization
228	244.854	6	?
229	245.301	6.5	?
230	247.974	27.5	vocalization
231	248.56	11	vocalization
232	248.743	29	vocalization
233	248.863	33	vocalization
234	250.641	33.5	vocalization
235	251.208	6	vocalization
236	251.224	21.5	vocalization
237	251.321	28	vocalization
238	251.435	37	vocalization
239	251.731	22	vocalization
240	252.39	24	?
241	253.082	29	vocalization
242	253.204	38.5	vocalization
243	253.424	38.5	vocalization
244	260.145	6	?
245	261.902	7	?
246	279.285	8	?
247	293.649	26	vocalization
248	294.428	12	vocalization
249	300.73	11	vocalization
250	300.855	16	vocalization
251	301.305	34	vocalization
252	301.6	28	vocalization
253	301.683	26.5	vocalization
254	301.962	32.5	vocalization
255	302.362	20.5	vocalization
256	302.903	35	vocalization
257	302.986	40.5	vocalization
258	303.39	29.5	vocalization
259	303.68	35.5	vocalization
260	303.769	6.5	vocalization
261	303.967	41.5	vocalization
262	304.485	32.5	vocalization
263	304.656	41.5	vocalization
264	304.938	30.5	vocalization
265	305.041	6.5	?
266	305.154	14.5	vocalization
267	305.546	49.5	vocalization
268	305.776	32.5	vocalization
269	305.856	6.5	vocalization
270	305.92	45.5	vocalization
271	306.185	6.5	vocalization
272	306.24	68	vocalization
273	306.683	5.5	?
274	307.503	21.5	vocalization
275	307.781	39.5	vocalization
276	307.98	43	vocalization
277	316.992	21.5	vocalization
278	317.258	23.5	vocalization
279	317.339	16.5	vocalization
280	317.677	24	vocalization
281	318.221	23.5	vocalization
282	318.44	38.5	vocalization
283	318.627	34.5	vocalization
284	319.286	25.5	?
285	319.414	36.5	vocalization
286	319.509	41.5	vocalization
287	319.673	40.5	vocalization
288	319.779	9.5	?
289	319.919	51.5	vocalization
290	320.017	25.5	vocalization
291	320.097	59.5	vocalization
292	320.271	40.5	vocalization
293	320.687	54.5	vocalization
294	321	43.5	vocalization
295	321.099	51.5	vocalization
296	321.222	48	vocalization
297	321.314	52	vocalization
298	321.474	19.5	?
299	322.024	23	vocalization
300	322.103	26.5	vocalization
301	323.298	28.5	vocalization
302	323.395	46.5	vocalization
303	323.69	59	vocalization
304	325.671	29	vocalization
305	325.817	8.5	?
306	326.62	5.5	?
307	326.673	30	vocalization
308	327.227	28.5	vocalization
309	328.314	21.5	vocalization
310	328.486	29.5	vocalization
311	329.003	12.5	vocalization
312	329.13	7.5	vocalization
313	329.265	28.5	vocalization
314	329.519	17.5	vocalization
315	330.035	27.5	vocalization
316	330.211	22.5	vocalization
317	330.641	5.5	vocalization
318	331.289	35.5	vocalization
319	331.82	40.5	vocalization
320	331.929	39	vocalization
321	332.348	39.5	vocalization
322	332.878	33.5	vocalization
323	333.259	51.5	vocalization
324	333.355	58.5	vocalization
325	333.458	7.5	?
326	333.606	43.5	vocalization
327	333.781	44.5	vocalization
328	334.582	38.5	vocalization
329	334.673	41.5	vocalization
330	335.113	48.5	vocalization
331	335.29	49.5	vocalization
332	335.545	32.5	vocalization
333	336.48	58.5	vocalization
334	336.592	52.5	vocalization
335	336.885	52.5	vocalization
336	337.055	44.5	vocalization
337	337.14	43.5	vocalization
338	338.308	35.5	vocalization
339	338.555	51.5	vocalization
340	338.843	13.5	vocalization
341	339.408	39.5	vocalization
342	339.672	35.5	vocalization
343	340.183	45.5	vocalization
344	340.274	5.5	vocalization
345	340.4	37.5	vocalization
346	340.853	36.5	vocalization
347	340.937	26.5	vocalization
348	341.144	46.5	vocalization
349	341.246	49	vocalization
350	341.467	36.5	vocalization
351	341.728	32.5	vocalization
352	341.842	7.5	?
353	342.807	29.5	vocalization
354	343.165	5.5	vocalization
355	343.642	23.5	vocalization
356	343.798	17.5	vocalization
357	343.903	60.5	vocalization
358	344.021	48.5	vocalization
359	344.435	18.5	vocalization
360	344.977	24	vocalization
361	345.282	30.5	?
362	346.267	42.5	vocalization
363	346.437	25.5	vocalization
364	346.589	28.5	vocalization
365	346.87	65.5	vocalization
366	346.992	47.5	vocalization
367	347.159	59.5	vocalization
368	347.626	48	vocalization
369	347.784	52.5	vocalization
370	347.878	57.5	vocalization
371	348.164	38.5	vocalization
372	348.332	66.5	vocalization
373	348.452	24.5	vocalization
374	348.532	45.5	vocalization
375	348.721	38.5	vocalization
376	349.159	38.5	vocalization
377	349.387	29.5	vocalization
378	349.595	36	vocalization
379	349.816	48.5	vocalization
380	349.911	46.5	vocalization
381	350.2	27.5	vocalization
382	350.346	11.5	?
383	350.406	71.5	vocalization
384	350.934	38	vocalization
385	351.238	39.5	vocalization
386	351.631	36.5	vocalization
387	351.714	19.5	vocalization
388	351.947	6.5	?
389	352.258	36.5	vocalization
390	352.654	24.5	vocalization
391	352.826	30.5	vocalization
392	352.925	31.5	vocalization
393	353.048	5.5	?
394	353.088	29.5	vocalization
395	353.555	31.5	vocalization
396	354.136	6.5	?
397	354.709	33	vocalization
398	355.086	53.5	vocalization
399	355.292	45	vocalization
400	355.707	46.5	vocalization
401	355.998	23.5	vocalization
402	356.435	57.5	vocalization
403	356.548	48.5	vocalization
404	356.81	45.5	vocalization
405	357.31	35.5	vocalization
406	357.6	51.5	vocalization
407	357.703	35.5	vocalization
408	358.183	48.5	vocalization
409	358.336	41.5	vocalization
410	358.625	67.5	vocalization
411	358.772	7.5	?
412	359.062	39.5	vocalization
413	359.143	66.5	vocalization
414	360.128	38.5	vocalization
415	360.33	26.5	vocalization
416	360.735	20.5	vocalization
417	360.936	45.5	vocalization
418	361.228	39.5	vocalization
419	361.522	52.5	vocalization
420	361.633	46	vocalization
421	362.733	20.5	vocalization
422	362.88	36.5	vocalization
423	363.282	33.5	vocalization
424	363.428	56.5	vocalization
425	363.614	36.5	vocalization
426	363.892	37.5	vocalization
427	364.519	51.5	vocalization
428	364.726	5.5	?
429	364.987	6.5	vocalization
430	365.058	11.5	vocalization
431	367.892	20	vocalization
432	368.389	30	vocalization
433	369.346	32	vocalization
434	369.428	40.5	vocalization
435	369.523	32	vocalization
436	369.726	39	vocalization
437	369.947	31.5	vocalization
438	370.041	38	vocalization
439	370.26	39.5	vocalization
440	370.961	26.5	vocalization
441	371.219	37.5	vocalization
442	371.37	43.5	vocalization
443	371.591	41	vocalization
444	372.008	48	vocalization
445	372.161	26.5	vocalization
446	372.437	51	vocalization
447	372.604	49.5	vocalization
448	372.842	40.5	vocalization
449	373.05	61	vocalization
450	373.158	49	vocalization
451	373.379	42	vocalization
452	373.738	45.5	vocalization
453	374.014	53	vocalization
454	374.1	5	?
455	374.332	12.5	vocalization
456	374.522	3.5	vocalization
457	374.578	32	vocalization
458	375.351	31	vocalization
459	376.384	24	vocalization
460	376.947	36	vocalization
461	377.034	35.5	vocalization
462	377.149	17	?
463	377.242	8.5	vocalization
464	377.49	40	vocalization
465	377.576	42	vocalization
466	377.697	27	?
467	377.793	7.5	vocalization
468	377.856	35.5	vocalization
469	378.422	24	vocalization
470	378.67	27	vocalization
471	378.839	37	vocalization
472	378.933	38.5	vocalization
473	379.486	84.5	vocalization
474	379.623	43.5	vocalization
475	379.856	41.5	vocalization
476	380.164	42.5	vocalization
477	380.378	31.5	vocalization
478	380.668	30	vocalization
479	380.87	55	vocalization
480	381.053	46	vocalization
481	381.142	40	vocalization
482	381.358	58	vocalization
483	381.875	42	vocalization
484	382.409	11.5	?
485	383.414	12.5	vocalization
486	383.813	18.5	vocalization
487	384.132	29	vocalization
488	384.226	62	vocalization
489	384.969	13.5	vocalization
490	385.05	25	vocalization
491	385.171	5.5	?
492	386.779	8	vocalization
493	389.042	26	vocalization
494	389.127	28	vocalization
495	389.207	46	vocalization
496	389.611	48	vocalization
497	389.771	44	vocalization
498	389.859	52	vocalization
499	390.117	29	vocalization
500	390.315	42	vocalization
501	390.536	46	vocalization
502	390.69	41	vocalization
503	390.905	45	vocalization
504	390.997	40	vocalization
505	391.628	45	vocalization
506	391.735	47	vocalization
507	391.844	53	vocalization
508	392.019	45	vocalization
509	392.256	57	vocalization
510	392.362	50	vocalization
511	392.527	44	vocalization
512	392.802	49	vocalization
513	392.964	37	vocalization
514	393.049	43	vocalization
515	393.784	7	?
516	393.955	21	?
517	394.189	7	?
518	394.324	18	?
519	394.805	43	vocalization
520	394.897	40	vocalization
521	395.067	44.5	vocalization
522	395.291	56	vocalization
523	395.471	24	?
524	395.682	35	vocalization
525	395.851	51	vocalization
526	396.075	29	vocalization
527	396.334	56	vocalization
528	396.439	51	vocalization
529	396.597	43	vocalization
530	397.808	33	?
531	397.928	37	vocalization
532	399.019	35	vocalization
533	399.166	29	vocalization
534	399.753	68	vocalization
535	399.932	38	vocalization
536	400.139	54	vocalization
537	400.24	5	?
538	400.31	53	vocalization
539	400.589	16	?
540	400.669	34	vocalization
541	401.07	33	vocalization
542	401.274	24.5	vocalization
543	401.48	53	vocalization
544	401.585	57	vocalization
545	401.868	36	vocalization
546	402.293	7	?
547	402.938	26	vocalization
548	403.76	2.5	vocalization
549	403.829	23	vocalization
550	404.119	11	vocalization
551	404.512	6	?
552	404.539	11	vocalization
553	408.642	7	vocalization
554	408.73	31	vocalization
555	408.935	20	vocalization
556	409.164	31	vocalization
557	409.243	34.5	vocalization
558	409.516	28.5	vocalization
559	409.854	40.5	vocalization
560	409.998	44.5	vocalization
561	410.149	24	vocalization
562	410.3	29	vocalization
563	410.386	23	vocalization
564	412.118	16.5	vocalization
565	412.589	29	vocalization
566	412.975	32	vocalization
567	413.375	25.5	vocalization
568	413.569	7	vocalization
569	413.738	36	vocalization
570	413.93	26.5	vocalization
571	415.166	8	vocalization
572	415.32	16.5	vocalization
573	415.476	25	vocalization
574	415.791	23	vocalization
575	416.861	6.5	?
576	416.943	26.5	vocalization
577	417.147	25.5	vocalization
578	417.289	36.5	vocalization
579	417.513	31	vocalization
580	417.673	10	?
581	418.113	32.5	vocalization
582	418.325	24	vocalization
583	418.942	58	vocalization
584	420.221	8	vocalization
585	420.365	30	vocalization
586	420.469	27.5	vocalization
587	420.568	23.5	vocalization
588	420.664	20.5	vocalization
589	420.757	32.5	vocalization
590	420.854	28.5	vocalization
591	420.954	32	vocalization
592	421.272	28.5	vocalization
593	421.363	39.5	vocalization
594	421.467	43.5	vocalization
595	421.606	7	?
596	421.704	33	vocalization
597	422.145	25	vocalization
598	422.682	5	vocalization
599	423.053	12	vocalization
600	423.551	38.5	vocalization
601	423.734	38.5	vocalization
602	423.918	5	vocalization
603	424.336	5	?
604	424.582	15.5	vocalization
605	424.637	9	vocalization
606	424.914	11.5	vocalization
607	425.389	7	?
608	425.852	32.5	vocalization
609	425.951	6	?
610	426.009	39	vocalization
611	426.236	37.5	vocalization
612	426.414	36.5	vocalization
613	426.5	43	vocalization
614	427.426	33.5	vocalization
615	427.976	39	vocalization
616	428.51	39.5	vocalization
617	428.74	37	vocalization
618	428.885	39.5	vocalization
619	429.041	46	vocalization
620	429.389	27	vocalization
621	429.935	34	vocalization
622	430.144	39	vocalization
623	430.361	43.5	vocalization
624	430.979	26	vocalization
625	431.192	30	vocalization
626	431.803	36	vocalization
627	431.948	29	vocalization
628	432.163	17	?
629	432.238	27	vocalization
630	432.536	40	vocalization
631	432.64	6.5	?
632	433.918	43.5	vocalization
633	434.024	40	vocalization
634	434.184	53	vocalization
635	434.358	47	vocalization
636	434.452	60	vocalization
637	434.579	5	?
638	434.738	14.5	?
639	434.863	33.5	vocalization
640	435.197	28.5	vocalization
641	435.5	33.5	vocalization
642	436.01	51.5	vocalization
643	436.125	38	vocalization
644	436.208	12	?
645	436.281	40.5	vocalization
646	436.452	36	vocalization
647	438.048	32	vocalization
648	438.135	31.5	vocalization
649	438.226	49	vocalization
650	438.35	61.5	vocalization
651	438.625	70	vocalization
652	438.738	44.5	vocalization
653	439.665	40	vocalization
654	440	62	vocalization
655	440.123	45.5	vocalization
656	440.272	67.5	vocalization
657	441.603	27	vocalization
658	442.134	42	vocalization
659	442.575	27.5	vocalization
660	442.781	10.5	vocalization
661	443.113	34	vocalization
662	443.2	50.5	vocalization
663	443.3	37	vocalization
664	443.459	10	vocalization
665	443.608	58	vocalization
666	443.723	60	vocalization
667	444.171	31.5	vocalization
668	444.94	45	vocalization
669	445.163	38	vocalization
670	445.255	48.5	vocalization
671	445.346	60.5	vocalization
672	445.551	34.5	vocalization
673	445.63	50	vocalization
674	445.808	45.5	vocalization
675	446.101	39	vocalization
676	447.125	31	vocalization
677	447.224	41.5	vocalization
678	447.428	48	vocalization
679	447.539	53.5	vocalization
680	447.639	60.5	vocalization
681	447.752	51.5	vocalization
682	449.281	31.5	vocalization
683	449.423	38.5	vocalization
684	449.62	7.5	?
685	449.711	44	vocalization
686	449.866	21.5	vocalization
687	449.932	11	vocalization
688	450.178	36	vocalization
689	450.512	47.5	vocalization
690	450.604	53.5	vocalization
691	450.821	27	vocalization
692	451.87	44	vocalization
693	451.965	39.5	vocalization
694	452.269	36	vocalization
695	452.353	13.5	vocalization
696	452.485	34	vocalization
697	452.6	6	?
698	453.005	7	?
699	453.262	39	vocalization
700	453.349	60.5	vocalization
701	454.09	33	vocalization
702	454.238	44.5	vocalization
703	454.387	19.5	vocalization
704	454.612	49	vocalization
705	454.807	51	vocalization
706	455.56	39	vocalization
707	455.673	55	vocalization
708	456.337	39.5	vocalization
709	456.442	6	?
710	456.565	50	vocalization
711	456.836	30	?
712	457.156	28.5	vocalization
713	457.491	38.5	vocalization
714	458.242	35	vocalization
715	458.524	36	vocalization
716	458.604	42.5	vocalization
717	458.824	34	vocalization
718	458.935	48	vocalization
719	459.19	36	vocalization
720	459.426	5.5	?
721	459.705	26.5	vocalization
722	460.005	62	vocalization
723	460.113	47.5	vocalization
724	460.207	47	vocalization
725	460.479	63.5	vocalization
726	460.587	57.5	vocalization
727	460.743	41.5	vocalization
728	461.35	44	vocalization
729	461.456	44	vocalization
730	462.358	29.5	vocalization
731	462.445	26	vocalization
732	462.605	35.5	vocalization
733	462.784	41	vocalization
734	463.041	37	vocalization
735	463.321	11	vocalization
736	463.772	38	vocalization
737	464.007	39.5	vocalization
738	465.783	26	vocalization
739	465.949	40.5	vocalization
740	466.102	49	vocalization
741	466.523	64	vocalization
742	466.661	52	vocalization
743	466.908	56	vocalization
744	467.002	22	?
745	467.231	26	vocalization
746	467.797	45	vocalization
747	467.956	53	vocalization
748	468.127	44	vocalization
749	468.216	61	vocalization
750	468.394	67	vocalization
751	468.622	61	vocalization
752	468.808	45	vocalization
753	469.127	29	?
754	470.014	56	vocalization
755	470.19	70	vocalization
756	470.387	48	vocalization
757	470.478	47	vocalization
758	470.642	59	vocalization
759	470.971	39.5	vocalization
760	471.094	50	c3_ part2-h
761	471.307	7	?
762	471.654	58	vocalization
763	471.779	6.5	?
764	471.91	47	vocalization
765	472.14	43.5	vocalization
766	472.324	6	?
767	472.43	60	vocalization
768	472.86	29	vocalization
769	473.108	29	?
770	473.411	21	vocalization
771	473.793	58	vocalization
772	473.899	50	vocalization
773	474.07	51.5	vocalization
774	474.178	39	vocalization
775	474.326	35	vocalization
776	474.536	61.5	vocalization
777	475.608	12.5	?
778	476.491	12.5	vocalization
779	476.577	33	vocalization
780	477.015	10.5	vocalization
781	477.568	47	vocalization
782	477.692	29	vocalization
783	478.324	32	vocalization
784	478.993	34	vocalization
785	479.289	36.5	vocalization
786	479.374	36	vocalization
787	479.666	74	vocalization
788	480	33	vocalization
789	480.209	33.5	vocalization
790	480.29	5	?
791	480.575	45.5	vocalization
792	480.726	33	vocalization
793	480.925	24	vocalization
794	481.75	27	vocalization
795	481.831	15	vocalization
796	482.16	18	vocalization
797	483.012	7	vocalization
798	483.401	42	vocalization
799	483.659	55	vocalization
800	483.773	40	vocalization
801	484.923	27.5	vocalization
802	485.272	26	vocalization
803	485.714	39.5	vocalization
804	486.695	43	vocalization
805	486.898	30	vocalization
806	486.988	38.5	vocalization
807	487.083	40	vocalization
808	487.717	40.5	vocalization
809	487.81	43.5	vocalization
810	488.043	35	vocalization
811	488.129	54	vocalization
812	488.33	6.5	?
813	488.539	65.5	vocalization
814	488.662	46	vocalization
815	488.81	6.5	?
816	489	39	vocalization
817	489.392	34	vocalization
818	489.469	55	vocalization
819	489.731	63	vocalization
820	489.983	29.5	vocalization
821	490.471	6.5	?
822	490.593	17	?
823	491.185	44	vocalization
824	491.277	50.5	vocalization
825	491.459	7	vocalization
826	491.587	53.5	vocalization
827	491.83	42.5	vocalization
828	492.278	25	vocalization
829	492.373	59	vocalization
830	492.469	54.5	vocalization
831	492.822	41	vocalization
832	492.896	5	?
833	493.098	36	vocalization
834	493.392	40	vocalization
835	493.637	72	vocalization
836	493.76	28	vocalization
837	495.113	22	vocalization
838	495.349	29.5	vocalization
839	495.555	44	vocalization
840	495.644	47	vocalization
841	495.918	33.5	vocalization
842	496.092	38	vocalization
843	496.708	30	vocalization
844	497.616	47.5	vocalization
845	497.718	43	vocalization
846	498.126	51	vocalization
847	498.394	35	vocalization
848	498.745	39.5	vocalization
849	498.958	25.5	vocalization
850	499.39	33.5	vocalization
851	499.57	22	vocalization
852	501.355	30	vocalization
853	501.956	6	vocalization
854	502.019	10	vocalization
855	502.365	20	vocalization
856	502.51	21	vocalization
857	502.793	32	vocalization
858	503.093	32	vocalization
859	503.368	5	vocalization
860	503.498	35	vocalization
861	503.79	49	vocalization
862	503.954	26	vocalization
863	504.243	62	vocalization
864	504.443	46.5	vocalization
865	504.541	51	vocalization
866	504.654	46	vocalization
867	504.999	37	vocalization
868	505.097	44.5	vocalization
869	505.332	38	vocalization
870	505.69	48	vocalization
871	505.796	56	vocalization
872	505.903	51.5	vocalization
873	505.993	6	?
874	506.14	31.5	vocalization
875	506.286	5.5	?
876	506.514	8	?
877	506.587	35.5	vocalization
878	506.726	15	vocalization
879	506.803	5	?
880	507.024	48	vocalization
881	507.125	39	vocalization
882	507.421	6	?
883	507.613	55	vocalization
884	507.815	25	vocalization
885	508.805	41	vocalization
886	509.178	7	?
887	509.752	39	vocalization
888	510.063	24.5	vocalization
889	510.158	32	vocalization
890	510.269	41	vocalization
891	510.505	47.5	vocalization
892	510.692	36	vocalization
893	510.985	61	vocalization
894	511.092	2	vocalization
895	511.137	7	?
896	511.296	38	vocalization
897	511.399	39	vocalization
898	511.664	25.5	vocalization
899	512.094	57	vocalization
900	512.298	6	?
901	512.479	44	vocalization
902	512.644	39	vocalization
903	512.763	6	?
904	512.933	64	vocalization
905	513.422	58	vocalization
906	513.52	51.5	vocalization
907	513.682	41.5	vocalization
908	514.837	36.5	vocalization
909	514.998	7	vocalization
910	515.062	26	vocalization
911	515.515	32.5	vocalization
912	515.664	41	vocalization
913	515.755	15	vocalization
914	515.817	34	vocalization
915	515.961	59	vocalization
916	516.328	49.5	vocalization
917	516.551	35	vocalization
918	516.943	29.5	vocalization
919	517.279	29.5	vocalization
920	517.354	38	vocalization
921	517.528	49.5	vocalization
922	517.803	34	vocalization
923	518.125	35	vocalization
924	518.587	35	vocalization
925	518.827	49	vocalization
926	518.981	18	?
927	519.402	21	vocalization
928	519.467	32.5	vocalization
929	519.923	26	vocalization
930	520.077	24	vocalization
931	520.226	20.5	vocalization
932	520.712	35	vocalization
933	520.889	49	vocalization
934	520.981	39.5	vocalization
935	521.565	42	vocalization
936	521.966	47	vocalization
937	522.342	33	vocalization
938	522.419	32.5	vocalization
939	526.196	11	aud-h
940	526.475	15.5	vocalization
941	527.144	23.5	vocalization
942	527.364	25	vocalization
943	527.941	36	vocalization
944	528.413	37.5	vocalization
945	528.574	35.5	vocalization
946	528.651	38.5	vocalization
947	528.733	45.5	vocalization
948	528.834	43	vocalization
949	529.119	10	vocalization
950	529.206	65.5	vocalization
951	529.348	48	vocalization
952	529.592	43.5	vocalization
953	529.72	14	?
954	529.813	47.5	vocalization
955	529.907	57	vocalization
956	530.091	81.5	vocalization
957	530.313	48.5	vocalization
958	530.407	51	vocalization
959	530.697	22.5	vocalization
960	531.039	55.5	vocalization
961	531.197	71.5	vocalization
962	531.404	37	vocalization
963	531.484	44	vocalization
964	531.808	38.5	vocalization
965	532.033	66.5	vocalization
966	532.146	53.5	vocalization
967	532.375	35.5	vocalization
968	532.952	64.5	vocalization
969	533.133	40	vocalization
970	533.421	52	vocalization
971	533.523	6.5	?
972	533.784	5	vocalization
973	533.994	41.5	vocalization
974	534.23	46.5	vocalization
975	534.534	94.5	vocalization
976	534.664	5.5	?
977	534.793	31	vocalization
978	535.053	72.5	vocalization
979	535.269	12.5	?
980	535.563	38.5	vocalization
981	535.902	32	vocalization
982	536.114	40.5	vocalization
983	536.341	34.5	vocalization
984	537.052	43.5	vocalization
985	537.142	50	vocalization
986	537.332	52.5	vocalization
987	537.432	53.5	vocalization
988	538.173	32.5	vocalization
989	538.393	37.5	vocalization
990	538.539	9.5	?
991	539.05	25	vocalization
992	539.601	23.5	vocalization
993	540.151	46.5	vocalization
994	540.568	47.5	vocalization
995	540.717	7.5	?
996	541.144	10.5	?
997	541.582	33.5	vocalization
998	541.842	33.5	vocalization
999	541.926	30	vocalization
1000	542.191	41	vocalization
1001	543.358	51.5	vocalization
1002	543.899	35.5	vocalization
1003	544.284	38.5	vocalization
1004	544.436	53	vocalization
1005	544.659	42.5	vocalization
1006	546.339	55.5	vocalization
1007	546.437	38.5	vocalization
1008	546.58	45	vocalization
1009	547.115	45.5	vocalization
1010	547.271	42.5	vocalization
1011	547.356	6.5	vocalization
1012	547.669	71.5	vocalization
1013	548.043	41.5	vocalization
1014	548.432	55.5	vocalization
1015	548.589	31.5	vocalization
1016	548.971	48	vocalization
1017	549.068	38.5	vocalization
1018	549.293	51.5	vocalization
1019	549.476	47	vocalization
1020	549.693	57.5	vocalization
1021	550.345	49	vocalization
1022	550.476	6.5	?
1023	550.577	24.5	vocalization
1024	550.802	55.5	vocalization
1025	551.245	45.5	vocalization
1026	551.39	36.5	vocalization
1027	551.62	45.5	vocalization
1028	552.123	37	vocalization
1029	552.202	38.5	vocalization
1030	553.022	24	vocalization
1031	553.191	29.5	vocalization
1032	554.64	61.5	vocalization
1033	554.75	46.5	vocalization
1034	555.039	35	vocalization
1035	555.148	42	vocalization
1036	555.273	38	vocalization
1037	556.123	65.5	vocalization
1038	556.259	83.5	vocalization
1039	556.899	5.5	?
1040	556.959	24.5	vocalization
1041	557.039	4.5	?
1042	557.789	57.5	vocalization
1043	557.922	25	vocalization
1044	558.305	20.5	vocalization
1045	558.639	21.5	vocalization
1046	559.922	11	vocalization
1047	560.221	28.5	vocalization
1048	560.314	34.5	vocalization
1049	561.399	15.5	vocalization
1050	561.531	30.5	vocalization
1051	561.765	28.5	vocalization
1052	562.507	30.5	vocalization
1053	562.585	41	vocalization
1054	563.07	50	vocalization
1055	563.236	37.5	vocalization
1056	564.39	33.5	vocalization
1057	564.481	13.5	vocalization
1058	564.558	41	vocalization
1059	564.786	6.5	?
1060	564.837	5.5	?
1061	565.354	4.5	vocalization
1062	565.429	40	vocalization
1063	565.534	13.5	vocalization
1064	565.683	52.5	vocalization
1065	565.938	48.5	vocalization
1066	566.11	11.5	vocalization
1067	566.495	37.5	vocalization
1068	579.912	36	?
1069	582.223	23	vocalization
1070	582.433	40	vocalization
1071	582.729	39	vocalization
1072	582.812	31	vocalization
1073	583.017	31	vocalization
1074	583.564	37	vocalization
1075	583.648	34	vocalization
1076	584.22	46	vocalization
1077	584.424	23	vocalization
1078	585.015	19	vocalization
1079	585.41	45	vocalization
1080	585.498	40	vocalization
1081	585.592	46	vocalization
1082	585.69	54	vocalization
1083	585.787	56	vocalization
1084	585.886	42.5	vocalization
1085	586.159	46	vocalization
1086	586.247	50	vocalization
1087	586.631	34	vocalization
1088	586.722	55	vocalization
1089	586.823	51.5	vocalization
1090	586.986	56	vocalization
1091	587.35	42	vocalization
1092	587.602	40.5	vocalization
1093	587.717	58	vocalization
1094	588.136	16	?
1095	588.663	49	vocalization
1096	588.763	46	vocalization
1097	589.063	49	vocalization
1098	589.323	28	vocalization
1099	589.479	22	?
1100	589.888	50.5	vocalization
1101	590.115	50	vocalization
1102	590.215	68	vocalization
1103	590.439	43	vocalization
1104	590.97	40.5	vocalization
1105	591.136	33	vocalization
1106	591.363	51.5	vocalization
1107	591.487	18	?
1108	591.592	62	vocalization
1109	591.795	41	vocalization
1110	592.169	49	vocalization
1111	592.409	19	vocalization
1112	593.001	38	vocalization
1113	593.091	62	vocalization
1114	593.205	7	?
1115	593.381	72	vocalization
1116	593.653	47.5	vocalization
1117	593.977	31.5	vocalization
1118	594.518	44	vocalization
1119	595.694	33.5	vocalization
1120	595.785	43	vocalization
1121	596.024	44	vocalization
1122	596.438	32	?
1123	596.714	39	vocalization
1124	597.122	23	vocalization
1125	597.32	52.5	vocalization
1126	597.494	5	?
1127	597.541	12	?
1128	598.088	32	vocalization
1129	598.261	29.5	?

## Sheet: MUPET
Syllable number	Syllable start time (sec)	Syllable end time (sec)
1	0.8864	0.9136
2	2.2528	2.2832
3	2.7648	2.7856
4	3.8208	3.9136
5	3.9344	3.9616
6	3.9872	4.0096
7	4.4688	4.4816
8	4.8944	4.9376
9	4.9696	5.0736
10	5.1104	5.1216
11	5.1936	5.2064
12	5.2176	5.2288
13	5.7568	5.7744
14	6.2288	6.256
15	6.4992	6.512
16	7.0848	7.0992
17	7.2672	7.28
18	9.3184	9.3424
19	10.1456	10.168
20	12.4528	12.4624
21	12.6144	12.6288
22	12.6464	12.6736
23	12.8784	12.8944
24	12.9392	12.9648
25	13.2272	13.2416
26	13.4272	13.448
27	13.5456	13.5568
28	13.624	13.6336
29	13.6848	13.7024
30	13.7296	13.7504
31	13.784	13.7952
32	13.9216	13.9392
33	14.0416	14.0528
34	14.2128	14.2272
35	14.464	14.4768
36	14.6208	14.6352
37	14.8608	14.8992
38	14.9232	14.9424
39	15.1312	15.1424
40	16.3696	16.3808
41	22.2656	22.2768
42	22.8432	22.8544
43	22.9312	22.9424
44	23.056	23.0656
45	23.3008	23.3152
46	23.3456	23.3648
47	23.5968	23.6144
48	23.6416	23.664
49	23.816	23.8272
50	23.8864	23.9008
51	23.9568	23.968
52	24.0064	24.0176
53	24.6096	24.6208
54	25.2736	25.2832
55	27.128	27.1504
56	27.7568	27.7696
57	28.584	28.6112
58	28.9888	28.9984
59	29.0864	29.0992
60	30.1376	30.1488
61	30.4656	30.4768
62	30.5088	30.5184
63	30.5488	30.56
64	30.6672	30.6784
65	31.184	31.2064
66	31.4736	31.4976
67	31.8224	31.8352
68	32.1824	32.1936
69	32.2256	32.2864
70	32.3648	32.4
71	33.0416	33.0528
72	33.7088	33.7216
73	33.9024	33.912
74	33.9952	34.0048
75	34.3504	34.3616
76	34.5984	34.6064
77	34.888	34.9024
78	35.7488	35.76
79	35.8576	35.8704
80	36.6688	36.68
81	36.9264	36.9408
82	36.9808	36.992
83	37.0576	37.0672
84	37.0928	37.1056
85	37.6976	37.7088
86	39.0176	39.0288
87	39.128	39.144
88	39.1568	39.1776
89	39.3376	39.3616
90	39.3936	39.408
91	39.4224	39.4336
92	39.7616	39.7728
93	39.9776	39.9904
94	40.1008	40.1088
95	40.1184	40.128
96	40.72	40.7312
97	41.1872	41.1984
98	41.2352	41.2432
99	42.0832	42.0976
100	42.144	42.1552
101	42.2432	42.2592
102	42.3216	42.3328
103	42.4592	42.4816
104	43.1792	43.1856
105	43.3168	43.328
106	43.4272	43.4352
107	43.8192	43.8368
108	43.864	43.8752
109	43.9408	43.952
110	44.0976	44.1072
111	44.1472	44.1648
112	44.192	44.2432
113	44.5856	44.5984
114	46.8576	46.8736
115	47.8656	47.88
116	47.9072	47.9184
117	48.0432	48.0656
118	48.1392	48.1504
119	48.352	48.3664
120	48.9344	48.952
121	49.1616	49.1728
122	49.1872	49.2096
123	49.3152	49.328
124	49.4048	49.4352
125	49.6256	49.6656
126	49.7568	49.776
127	49.9008	49.912
128	49.9248	49.936
129	50.1616	50.176
130	50.544	50.5536
131	50.7072	50.7184
132	50.8176	50.8416
133	50.928	50.9584
134	51.1584	51.1696
135	51.2368	51.248
136	51.2688	51.2992
137	51.3776	51.3872
138	51.4	51.4112
139	51.5248	51.5568
140	51.5824	51.5952
141	51.8432	51.8544
142	52.024	52.0352
143	52.072	52.0832
144	52.1008	52.112
145	52.344	52.3616
146	52.5584	52.5664
147	52.6512	52.6608
148	52.816	52.8384
149	52.9584	52.9776
150	53.0176	53.0272
151	53.1296	53.168
152	53.24	53.2512
153	53.4064	53.4176
154	53.4992	53.5104
155	53.6928	53.704
156	53.7536	53.7744
157	53.7904	53.7984
158	53.848	53.864
159	53.8704	53.912
160	53.9328	53.9712
161	54.0272	54.0512
162	54.1312	54.1424
163	54.28	54.2912
164	54.7344	54.7488
165	54.9264	54.9376
166	57.3408	57.3888
167	57.4112	57.4224
168	57.48	57.4912
169	57.5184	57.5376
170	57.5984	57.6096
171	57.7008	57.712
172	57.8176	57.8272
173	58	58.0112
174	58.0784	58.0912
175	58.128	58.1392
176	58.1568	58.1984
177	58.2064	58.2432
178	58.2992	58.312
179	58.4064	58.4336
180	58.6448	58.6752
181	58.7952	58.8544
182	59.976	59.9904
183	60.2096	60.2208
184	60.3296	60.3664
185	60.3728	60.3824
186	60.5856	60.6336
187	60.64	60.6912
188	60.7264	60.7712
189	60.8	60.8544
190	60.8752	60.8864
191	60.9616	60.9744
192	60.992	61.0112
193	61.1136	61.1536
194	61.2944	61.3984
195	61.448	61.4768
196	61.5024	61.5392
197	70.768	70.7792
198	70.9264	70.9536
199	72.3072	72.3184
200	73.16	73.1712
201	73.48	73.4976
202	73.5088	73.528
203	73.632	73.6416
204	73.8672	73.8784
205	74.0304	74.0592
206	74.1408	74.1616
207	74.4656	74.4752
208	74.7584	74.7696
209	74.7824	74.7936
210	74.8368	74.8496
211	75.136	75.1616
212	76.1104	76.1264
213	76.5728	76.5856
214	77.0848	77.1152
215	77.1312	77.1424
216	77.2944	77.304
217	77.3856	77.4192
218	77.6752	77.6912
219	77.7712	77.8032
220	77.9088	77.9184
221	78.16	78.1744
222	78.1904	78.2528
223	78.4032	78.4464
224	78.6816	78.6992
225	78.7488	78.7552
226	78.7648	78.7776
227	78.9008	78.9408
228	78.976	78.9872
229	79.1088	79.12
230	79.1728	79.1936
231	79.2384	79.2544
232	79.2896	79.3056
233	79.4752	79.4864
234	79.504	79.5184
235	79.5344	79.5456
236	79.5712	79.5952
237	79.6016	79.6128
238	79.6272	79.6464
239	79.6608	79.672
240	79.9808	79.992
241	80.0672	80.0864
242	80.208	80.2432
243	80.2976	80.3376
244	80.3584	80.3712
245	80.5792	80.5968
246	80.6048	80.6144
247	80.6944	80.7088
248	80.7616	80.7936
249	80.8096	80.8208
250	80.8352	80.9088
251	80.9168	80.9728
252	80.9856	81.0048
253	81.1424	81.1696
254	81.2352	81.2592
255	81.28	81.2912
256	81.3056	81.3328
257	81.384	81.4032
258	81.5088	81.5392
259	81.6976	81.7136
260	81.7232	81.736
261	81.7616	81.7904
262	81.8272	81.872
263	82.0672	82.08
264	82.5216	82.5536
265	82.5792	82.6016
266	82.6448	82.6528
267	82.6672	82.6992
268	82.7456	82.7616
269	82.7904	82.8032
270	82.928	82.9376
271	83.0352	83.056
272	83.1232	83.1504
273	83.1872	83.208
274	83.2688	83.3024
275	83.3712	83.3888
276	83.432	83.456
277	83.616	83.6304
278	83.6576	83.6848
279	83.7184	83.7456
280	83.9136	83.9248
281	84.1504	84.1728
282	84.224	84.2352
283	85.0672	85.08
284	86.3344	86.3568
285	86.448	86.4576
286	86.5536	86.5648
287	86.5968	86.6064
288	86.6672	86.6864
289	86.784	86.7952
290	86.8592	86.8816
291	87.0208	87.088
292	87.1488	87.168
293	87.232	87.2432
294	87.2784	87.2896
295	87.3184	87.328
296	87.688	87.7024
297	87.7264	87.7424
298	87.856	87.8624
299	87.928	87.9392
300	87.9536	87.9648
301	88.0288	88.04
302	88.16	88.1936
303	88.2464	88.264
304	88.3216	88.3392
305	88.3456	88.3536
306	88.448	88.472
307	88.4896	88.5056
308	88.5616	88.5728
309	88.64	88.6512
310	89.0672	89.0784
311	89.2176	89.2336
312	89.3296	89.3472
313	89.7168	89.728
314	89.8848	89.8912
315	90.1056	90.1168
316	90.2016	90.2176
317	90.256	90.2928
318	90.352	90.3632
319	90.432	90.4416
320	90.4672	90.4816
321	90.544	90.56
322	90.6256	90.6384
323	90.7472	90.7616
324	90.8368	90.872
325	90.9008	90.92
326	90.9632	90.976
327	91.0016	91.032
328	91.0528	91.0832
329	91.0896	91.1184
330	91.1328	91.1568
331	91.1712	91.2048
332	91.2144	91.2272
333	91.2336	91.2656
334	91.3568	91.4224
335	91.4352	91.4528
336	91.5168	91.5248
337	91.6032	91.6176
338	91.6736	91.7664
339	91.9408	91.952
340	92.8928	92.9136
341	93.0336	93.0544
342	93.2688	93.28
343	93.4624	93.4736
344	93.5792	93.5904
345	93.6624	93.6784
346	93.9792	94.0048
347	94.0656	94.0768
348	94.1216	94.1312
349	94.1744	94.1856
350	94.2896	94.32
351	94.9936	95.0144
352	95.0288	95.048
353	95.12	95.1328
354	95.3136	95.3296
355	95.4224	95.4336
356	95.7696	95.784
357	95.928	95.9424
358	95.968	95.984
359	96.464	96.4736
360	96.712	96.7232
361	96.7504	96.7616
362	97.28	97.304
363	98.3696	98.384
364	100.107	100.123
365	100.206	100.219
366	100.256	100.27
367	100.533	100.547
368	100.571	100.586
369	100.699	100.71
370	100.757	100.77
371	100.786	100.803
372	101.43	101.443
373	101.79	101.803
374	101.819	101.843
375	102.035	102.064
376	102.952	102.986
377	103.002	103.013
378	103.045	103.059
379	103.07	103.12
380	103.152	103.163
381	103.261	103.272
382	103.507	103.526
383	103.533	103.544
384	103.624	103.637
385	103.747	103.758
386	103.782	103.794
387	104.15	104.162
388	106.92	106.931
389	106.96	106.978
390	107.072	107.083
391	107.157	107.171
392	107.275	107.291
393	107.526	107.538
394	107.603	107.662
395	107.68	107.699
396	107.806	107.832
397	107.843	107.867
398	107.893	107.912
399	107.976	108.011
400	108.026	108.035
401	108.104	108.123
402	108.179	108.326
403	108.395	108.413
404	108.474	108.486
405	108.552	108.576
406	108.6	108.627
407	108.643	108.672
408	108.856	108.872
409	108.885	108.898
410	109.011	109.042
411	109.072	109.085
412	109.096	109.118
413	109.157	109.184
414	109.197	109.234
415	109.294	109.309
416	109.322	109.355
417	109.373	109.408
418	109.451	109.483
419	109.837	109.862
420	109.878	109.955
421	109.997	110.07
422	110.077	110.094
423	110.334	110.346
424	110.373	110.382
425	110.394	110.406
426	110.453	110.47
427	110.533	110.541
428	110.563	110.587
429	110.602	110.738
430	110.787	110.8
431	110.936	110.987
432	111.003	111.037
433	111.069	111.093
434	111.192	111.206
435	111.23	111.254
436	111.269	111.299
437	111.373	111.402
438	111.41	111.424
439	111.592	111.61
440	111.672	111.696
441	111.747	111.778
442	111.786	111.797
443	111.818	111.886
444	111.906	112.018
445	112.15	112.163
446	112.182	112.189
447	112.259	112.27
448	112.438	112.461
449	112.483	112.496
450	112.554	112.582
451	112.589	112.648
452	112.688	112.701
453	112.794	112.808
454	112.872	112.882
455	113.056	113.077
456	113.184	113.195
457	113.666	113.685
458	113.749	113.76
459	113.786	113.808
460	113.814	113.826
461	113.869	113.984
462	114.018	114.029
463	114.038	114.05
464	114.058	114.072
465	114.109	114.13
466	114.154	114.181
467	114.194	114.246
468	114.253	114.264
469	114.344	114.355
470	114.365	114.406
471	114.443	114.454
472	114.499	114.507
473	114.518	114.542
474	114.598	114.648
475	114.698	114.741
476	114.832	114.851
477	114.928	114.936
478	114.97	114.984
479	115.176	115.218
480	115.227	115.274
481	115.318	115.405
482	115.88	115.95
483	115.974	115.994
484	116.034	116.054
485	116.061	116.08
486	116.142	116.152
487	116.163	116.187
488	116.195	116.226
489	116.333	116.349
490	116.4	116.421
491	116.43	116.451
492	116.477	116.493
493	116.526	116.538
494	116.546	116.568
495	116.582	116.594
496	116.672	116.683
497	116.778	116.802
498	116.826	116.877
499	116.93	116.978
500	116.994	117.032
501	117.088	117.118
502	117.136	117.147
503	117.178	117.194
504	117.254	117.28
505	117.31	117.325
506	117.334	117.346
507	117.392	117.44
508	117.448	117.518
509	117.533	117.59
510	117.616	117.688
511	117.694	117.754
512	117.771	117.784
513	117.882	117.894
514	117.992	117.998
515	118.221	118.23
516	118.389	118.403
517	118.53	118.539
518	118.579	118.592
519	118.605	118.619
520	118.76	118.773
521	119.248	119.266
522	119.304	119.322
523	119.445	119.456
524	119.568	119.589
525	119.872	119.894
526	120.014	120.024
527	120.04	120.053
528	120.083	120.134
529	120.194	120.205
530	120.221	120.261
531	120.373	120.398
532	120.475	120.488
533	120.546	120.56
534	120.654	120.674
535	120.856	120.902
536	121.069	121.08
537	121.123	121.186
538	121.194	121.206
539	121.23	121.261
540	121.307	121.405
541	121.523	121.539
542	121.662	121.688
543	121.739	121.766
544	121.886	121.931
545	122.109	122.12
546	122.192	122.222
547	122.286	122.307
548	122.426	122.437
549	122.576	122.594
550	122.622	122.653
551	122.683	122.714
552	122.886	122.931
553	122.949	122.97
554	123.102	123.117
555	123.218	123.238
556	123.266	123.277
557	123.338	123.365
558	123.378	123.4
559	123.531	123.541
560	123.598	123.611
561	123.795	123.84
562	123.891	123.92
563	123.93	123.941
564	124.037	124.054
565	124.066	124.077
566	124.09	124.118
567	124.125	124.146
568	124.187	124.2
569	124.248	124.277
570	124.309	124.317
571	124.443	124.482
572	124.518	124.531
573	124.605	124.616
574	124.622	124.645
575	124.902	124.912
576	124.939	124.949
577	124.976	124.987
578	125.042	125.067
579	127.371	127.384
580	127.523	127.53
581	127.579	127.597
582	127.704	127.718
583	127.774	127.784
584	127.79	127.822
585	127.861	127.875
586	127.931	127.941
587	127.955	127.99
588	127.997	128.008
589	128.117	128.138
590	128.221	128.248
591	128.408	128.45
592	128.482	128.512
593	128.52	128.528
594	128.606	128.618
595	128.677	128.686
596	128.901	128.917
597	129.096	129.106
598	129.171	129.182
599	129.28	129.306
600	130.091	130.104
601	133.63	133.642
602	136.382	136.408
603	136.474	136.485
604	136.562	136.573
605	136.582	136.589
606	136.613	136.624
607	136.734	136.747
608	136.76	136.779
609	136.91	136.928
610	136.957	136.971
611	137.006	137.018
612	137.28	137.307
613	137.454	137.469
614	137.626	137.637
615	137.65	137.666
616	137.718	137.763
617	137.826	137.85
618	137.939	137.97
619	137.987	137.998
620	138.006	138.034
621	138.05	138.069
622	138.101	138.109
623	138.144	138.166
624	138.374	138.39
625	140.059	140.088
626	140.49	140.507
627	140.766	140.776
628	141.067	141.074
629	141.901	141.917
630	142.032	142.045
631	142.19	142.202
632	142.309	142.33
633	142.4	142.418
634	142.445	142.461
635	142.544	142.566
636	142.6	142.611
637	142.63	142.643
638	142.685	142.699
639	142.715	142.73
640	142.742	142.758
641	142.803	142.814
642	142.826	142.838
643	142.89	142.906
644	142.914	142.944
645	143.011	143.032
646	143.056	143.067
647	143.138	143.15
648	143.157	143.17
649	143.208	143.227
650	143.33	143.349
651	143.362	143.374
652	143.386	143.414
653	143.424	143.43
654	143.445	143.453
655	143.491	143.52
656	143.744	143.755
657	143.965	143.992
658	144.166	144.211
659	144.218	144.238
660	144.248	144.262
661	144.349	144.358
662	144.371	144.395
663	144.408	144.421
664	144.454	144.475
665	144.507	144.518
666	144.538	144.584
667	144.594	144.638
668	144.646	144.654
669	144.68	144.704
670	144.723	144.734
671	144.816	144.829
672	144.867	144.941
673	145.014	145.029
674	145.05	145.07
675	145.094	145.139
676	145.2	145.23
677	145.277	145.299
678	145.378	145.394
679	145.493	145.518
680	145.598	145.618
681	145.675	145.691
682	145.698	145.709
683	145.75	145.803
684	145.81	145.821
685	145.845	145.898
686	145.909	145.936
687	146.085	146.118
688	146.165	146.197
689	146.205	146.221
690	146.285	146.296
691	146.317	146.328
692	146.374	146.389
693	146.445	146.541
694	146.565	146.582
695	146.731	146.758
696	146.85	146.875
697	147.211	147.222
698	147.418	147.438
699	147.464	147.483
700	147.789	147.797
701	147.814	147.827
702	148.778	148.802
703	148.816	148.827
704	148.909	148.92
705	149.466	149.496
706	149.517	149.528
707	149.542	149.555
708	149.619	149.634
709	149.702	149.714
710	149.758	149.797
711	149.872	149.894
712	149.93	149.95
713	150.008	150.019
714	150.106	150.117
715	150.123	150.186
716	150.224	150.24
717	150.278	150.29
718	150.309	150.338
719	150.365	150.4
720	150.406	150.453
721	150.518	150.56
722	150.566	150.678
723	151.107	151.162
724	151.192	151.248
725	151.261	151.323
726	151.333	151.374
727	151.387	151.44
728	151.47	151.483
729	151.522	151.536
730	151.576	151.594
731	151.608	151.741
732	151.774	151.806
733	151.824	151.837
734	151.856	151.869
735	151.926	151.984
736	151.997	152.072
737	152.12	152.171
738	152.195	152.298
739	152.408	152.44
740	152.458	152.494
741	152.512	152.55
742	152.574	152.587
743	152.602	152.618
744	152.624	152.64
745	152.712	152.734
746	152.768	152.787
747	152.814	152.824
748	152.979	153.005
749	153.045	153.218
750	153.28	153.299
751	153.317	153.374
752	153.387	153.402
753	153.43	153.443
754	153.451	153.467
755	153.491	153.509
756	153.661	153.674
757	153.832	153.845
758	153.856	153.875
759	153.946	154
760	154.034	154.051
761	154.067	154.088
762	154.106	154.117
763	154.138	154.154
764	154.168	154.189
765	154.208	154.224
766	154.341	154.347
767	154.357	154.389
768	154.422	154.448
769	154.496	154.517
770	154.533	154.6
771	154.614	154.634
772	154.725	154.768
773	154.778	154.803
774	154.811	154.861
775	154.878	154.894
776	154.922	154.949
777	154.96	154.976
778	154.998	155.056
779	155.181	155.213
780	155.254	155.286
781	155.312	155.323
782	155.35	155.362
783	155.371	155.408
784	155.53	155.562
785	155.59	155.606
786	155.618	155.638
787	155.73	155.784
788	155.816	155.824
789	155.842	155.872
790	155.898	155.918
791	155.962	155.974
792	155.984	156.013
793	156.627	156.638
794	156.741	156.752
795	156.762	156.79
796	156.808	156.84
797	156.861	156.872
798	156.899	156.91
799	157.059	157.082
800	157.19	157.221
801	157.28	157.294
802	157.342	157.482
803	157.541	157.554
804	157.781	157.814
805	157.87	157.883
806	157.925	157.936
807	158.07	158.085
808	158.138	158.149
809	158.168	158.189
810	158.2	158.243
811	158.286	158.302
812	158.318	158.344
813	158.374	158.406
814	158.413	158.512
815	158.522	158.565
816	158.584	158.598
817	158.634	158.65
818	158.667	158.704
819	158.787	158.802
820	158.894	158.909
821	158.949	158.963
822	159.026	159.067
823	159.178	159.19
824	159.243	159.29
825	159.304	159.315
826	159.331	159.378
827	159.394	159.405
828	159.432	159.443
829	159.538	159.574
830	159.642	159.678
831	159.77	159.782
832	159.81	159.832
833	159.944	159.955
834	160.069	160.08
835	160.099	160.11
836	160.194	160.23
837	160.267	160.282
838	160.578	160.587
839	160.67	160.686
840	160.76	160.776
841	160.79	160.816
842	161.165	161.178
843	161.822	161.834
844	161.917	161.931
845	161.958	161.971
846	161.989	162.018
847	162.059	162.192
848	162.352	162.376
849	163.045	163.058
850	163.138	163.16
851	163.272	163.285
852	163.346	163.358
853	163.483	163.531
854	163.597	163.618
855	163.629	163.744
856	163.784	163.837
857	163.885	163.899
858	163.942	163.957
859	163.995	164.016
860	164.043	164.07
861	164.208	164.221
862	164.272	164.314
863	164.552	164.587
864	164.634	164.646
865	164.781	164.797
866	164.808	164.819
867	164.853	164.864
868	164.946	164.955
869	165.018	165.091
870	165.202	165.226
871	165.254	165.27
872	165.357	165.389
873	165.478	165.498
874	165.571	165.582
875	165.595	165.606
876	165.701	165.781
877	165.859	165.874
878	165.925	165.978
879	166.008	166.077
880	166.112	166.128
881	166.397	166.41
882	166.48	166.506
883	166.542	166.562
884	167.088	167.106
885	167.168	167.224
886	167.31	167.344
887	167.435	167.443
888	167.485	167.627
889	167.646	167.758
890	167.786	167.81
891	167.906	167.918
892	167.946	167.955
893	167.966	167.998
894	168.051	168.072
895	168.08	168.096
896	168.126	168.174
897	168.189	168.198
898	168.227	168.24
899	168.328	168.365
900	168.41	168.438
901	168.501	168.51
902	168.517	168.539
903	168.6	168.614
904	168.626	168.672
905	168.69	168.707
906	168.877	168.934
907	168.976	168.992
908	168.998	169.035
909	169.122	169.147
910	169.163	169.206
911	169.251	169.288
912	169.307	169.392
913	169.403	169.456
914	169.504	169.517
915	169.627	169.669
916	169.728	169.778
917	169.784	169.811
918	169.859	169.886
919	169.902	169.92
920	169.93	169.986
921	170.051	170.075
922	170.096	170.147
923	170.174	170.318
924	170.438	170.453
925	170.608	170.624
926	170.64	170.67
927	170.683	170.706
928	170.869	170.92
929	170.957	170.986
930	171.013	171.027
931	171.05	171.074
932	171.086	171.206
933	171.219	171.358
934	171.378	171.411
935	171.419	171.472
936	171.482	171.574
937	171.581	171.592
938	171.603	171.627
939	171.678	171.765
940	171.806	171.834
941	171.843	171.858
942	171.864	171.882
943	171.931	171.96
944	171.971	172.037
945	172.061	172.086
946	172.107	172.142
947	172.202	172.246
948	172.307	172.365
949	172.381	172.398
950	172.41	172.454
951	172.496	172.614
952	172.621	172.678
953	172.848	172.906
954	173.01	173.027
955	173.114	173.128
956	173.138	173.152
957	173.184	173.194
958	173.275	173.293
959	173.326	173.352
960	173.363	173.374
961	173.389	173.405
962	173.411	173.426
963	173.467	173.496
964	173.504	173.539
965	173.714	173.725
966	173.738	173.802
967	173.811	173.866
968	173.901	173.941
969	173.95	173.974
970	173.984	174
971	174.019	174.043
972	174.053	174.109
973	174.131	174.158
974	174.197	174.229
975	174.261	174.302
976	174.416	174.435
977	174.526	174.546
978	174.554	174.586
979	174.704	174.73
980	174.738	174.819
981	174.829	174.842
982	174.915	174.952
983	174.987	175.053
984	175.059	175.104
985	175.12	175.136
986	175.227	175.24
987	175.251	175.266
988	175.278	175.317
989	175.326	175.339
990	175.411	175.453
991	175.483	175.522
992	175.573	175.602
993	175.643	175.702
994	175.71	175.795
995	175.896	175.922
996	175.97	176.019
997	176.048	176.07
998	176.091	176.109
999	176.118	176.176
1000	176.206	176.221
1001	176.256	176.27
1002	176.291	176.304
1003	176.816	176.846
1004	176.917	176.941
1005	177.048	177.08
1006	177.101	177.141
1007	177.184	177.202
1008	177.266	177.286
1009	177.296	177.314
1010	177.493	177.51
1011	178.026	178.038
1012	178.056	178.066
1013	178.656	178.672
1014	178.894	178.909
1015	178.947	178.965
1016	179.042	179.066
1017	179.075	179.093
1018	179.157	179.182
1019	179.52	179.541
1020	179.621	179.664
1021	180.288	180.341
1022	180.51	180.522
1023	185.637	185.651
1024	185.658	185.664
1025	185.872	185.888
1026	185.968	185.986
1027	185.994	186.019
1028	186.07	186.083
1029	186.16	186.181
1030	186.306	186.323
1031	186.357	186.37
1032	186.496	186.51
1033	186.618	186.643
1034	186.899	186.947
1035	187.022	187.043
1036	187.051	187.074
1037	187.09	187.102
1038	187.136	187.179
1039	187.195	187.211
1040	187.234	187.246
1041	187.293	187.306
1042	187.37	187.392
1043	187.411	187.477
1044	187.485	187.507
1045	187.533	187.547
1046	187.576	187.605
1047	187.646	187.658
1048	187.683	187.694
1049	187.72	187.758
1050	187.771	187.877
1051	187.886	187.907
1052	187.95	187.973
1053	187.979	187.99
1054	188.045	188.056
1055	188.136	188.144
1056	188.182	188.189
1057	188.218	188.229
1058	188.286	188.293
1059	188.555	188.571
1060	188.861	188.867
1061	188.931	188.984
1062	189.275	189.293
1063	189.333	189.357
1064	189.384	189.442
1065	189.698	189.715
1066	189.731	189.794
1067	189.867	189.882
1068	190.078	190.117
1069	190.24	190.267
1070	190.299	190.386
1071	190.395	190.41
1072	191.904	191.93
1073	191.944	191.955
1074	191.981	191.992
1075	192.182	192.194
1076	192.368	192.374
1077	192.557	192.586
1078	192.754	192.776
1079	192.792	192.805
1080	192.838	192.845
1081	192.989	193
1082	193.093	193.134
1083	193.227	193.246
1084	193.317	193.326
1085	193.365	193.376
1086	193.477	193.533
1087	193.541	193.571
1088	193.672	193.726
1089	193.733	193.746
1090	193.776	193.811
1091	193.856	193.949
1092	194.368	194.392
1093	194.566	194.579
1094	194.661	194.778
1095	194.939	194.952
1096	194.976	194.997
1097	195.202	195.29
1098	195.306	195.328
1099	195.342	195.357
1100	195.448	195.467
1101	195.507	195.522
1102	195.53	195.552
1103	195.752	195.76
1104	195.782	195.797
1105	195.861	195.875
1106	195.934	195.946
1107	196.346	196.376
1108	196.419	196.434
1109	196.893	196.906
1110	197.141	197.171
1111	197.798	197.822
1112	197.906	197.962
1113	198	198.016
1114	198.022	198.04
1115	198.221	198.234
1116	198.382	198.397
1117	198.418	198.454
1118	198.474	198.485
1119	198.557	198.59
1120	198.717	198.752
1121	198.779	198.89
1122	199.33	199.374
1123	199.41	199.482
1124	199.563	199.582
1125	199.643	199.667
1126	199.674	199.686
1127	199.738	199.749
1128	199.776	199.794
1129	199.829	199.901
1130	199.944	199.982
1131	199.997	200.107
1132	200.141	200.162
1133	200.237	200.248
1134	200.302	200.314
1135	200.338	200.382
1136	200.39	200.41
1137	200.474	200.517
1138	200.552	200.576
1139	200.619	200.659
1140	200.675	200.726
1141	200.768	200.805
1142	200.875	200.899
1143	201.054	201.067
1144	201.171	201.202
1145	201.234	201.283
1146	201.29	201.349
1147	201.365	201.392
1148	201.477	201.486
1149	201.493	201.562
1150	201.581	201.622
1151	201.698	201.738
1152	201.763	201.781
1153	201.83	201.941
1154	201.949	201.968
1155	201.992	202.011
1156	202.018	202.029
1157	202.064	202.077
1158	204.208	204.219
1159	205.677	205.693
1160	205.786	205.885
1161	206.021	206.04
1162	206.358	206.379
1163	206.402	206.414
1164	206.429	206.44
1165	206.451	206.466
1166	206.502	206.517
1167	207.093	207.12
1168	207.134	207.146
1169	207.2	207.211
1170	207.24	207.261
1171	207.493	207.558
1172	207.579	207.603
1173	207.752	207.768
1174	208.683	208.698
1175	209.138	209.149
1176	209.157	209.17
1177	209.186	209.206
1178	209.275	209.299
1179	209.341	209.358
1180	209.402	209.483
1181	209.493	209.584
1182	209.595	209.675
1183	209.686	209.709
1184	209.784	209.802
1185	209.814	209.826
1186	209.934	209.95
1187	210.002	210.062
1188	210.104	210.229
1189	210.245	210.267
1190	210.31	210.331
1191	210.344	210.381
1192	210.411	210.45
1193	210.458	210.48
1194	210.813	210.837
1195	210.848	210.88
1196	210.91	210.955
1197	211.029	211.048
1198	211.058	211.096
1199	211.186	211.21
1200	211.23	211.242
1201	211.261	211.283
1202	211.294	211.435
1203	211.533	211.584
1204	211.605	211.619
1205	211.672	211.707
1206	211.73	211.746
1207	211.754	211.765
1208	211.787	211.864
1209	211.96	211.978
1210	212.13	212.144
1211	212.219	212.234
1212	212.278	212.307
1213	212.346	212.357
1214	212.366	212.424
1215	212.482	212.498
1216	212.525	212.539
1217	213.011	213.042
1218	213.064	213.096
1219	213.144	213.318
1220	213.349	213.374
1221	213.411	213.445
1222	213.507	213.55
1223	213.557	213.646
1224	213.667	213.678
1225	213.693	213.712
1226	213.736	213.747
1227	213.869	213.923
1228	213.933	213.992
1229	214.029	214.067
1230	214.11	214.131
1231	214.227	214.238
1232	214.294	214.306
1233	214.358	214.416
1234	214.426	214.525
1235	214.558	214.574
1236	214.621	214.658
1237	214.718	214.768
1238	214.822	214.834
1239	214.843	214.866
1240	214.901	214.914
1241	215.01	215.022
1242	215.138	215.195
1243	215.232	215.245
1244	215.302	215.374
1245	215.603	215.613
1246	215.648	215.709
1247	215.755	215.766
1248	215.802	215.818
1249	215.874	215.888
1250	215.97	215.994
1251	216.126	216.15
1252	216.157	216.187
1253	216.198	216.216
1254	216.226	216.251
1255	216.258	216.306
1256	216.384	216.438
1257	216.506	216.525
1258	216.536	216.56
1259	216.587	216.614
1260	216.686	216.698
1261	216.91	216.922
1262	216.979	216.995
1263	217.08	217.139
1264	217.216	217.23
1265	217.251	217.28
1266	217.294	217.322
1267	217.45	217.474
1268	217.645	217.661
1269	217.853	217.862
1270	217.91	217.925
1271	217.962	217.974
1272	218	218.016
1273	218.082	218.102
1274	218.146	218.158
1275	218.168	218.186
1276	218.253	218.283
1277	218.374	218.386
1278	218.44	218.453
1279	218.56	218.629
1280	218.707	218.725
1281	218.766	218.784
1282	218.85	218.872
1283	218.886	218.902
1284	218.918	218.981
1285	219.51	219.523
1286	219.568	219.579
1287	219.826	219.882
1288	219.923	219.995
1289	220.002	220.035
1290	220.058	220.07
1291	220.136	220.16
1292	220.17	220.179
1293	220.226	220.235
1294	220.533	220.574
1295	220.65	220.666
1296	220.715	220.811
1297	220.832	220.87
1298	220.88	220.898
1299	221.038	221.064
1300	221.074	221.091
1301	221.523	221.542
1302	221.622	221.635
1303	221.653	221.717
1304	221.726	221.797
1305	221.91	221.922
1306	221.933	221.947
1307	221.978	221.989
1308	222.008	222.035
1309	222.058	222.074
1310	222.082	222.098
1311	222.387	222.406
1312	222.422	222.434
1313	222.658	222.675
1314	222.69	222.701
1315	222.779	222.8
1316	222.81	222.875
1317	222.918	222.931
1318	223.186	223.21
1319	223.264	223.277
1320	223.293	223.301
1321	223.309	223.326
1322	223.384	223.422
1323	223.466	223.491
1324	223.576	223.589
1325	223.616	223.653
1326	223.714	223.728
1327	223.778	223.798
1328	223.821	223.832
1329	223.84	223.851
1330	223.946	223.96
1331	223.992	224.016
1332	224.059	224.07
1333	224.096	224.122
1334	224.168	224.216
1335	224.261	224.286
1336	224.358	224.381
1337	224.424	224.44
1338	224.458	224.485
1339	224.534	224.563
1340	224.57	224.6
1341	225.042	225.054
1342	225.104	225.118
1343	225.418	225.429
1344	225.443	225.456
1345	225.509	225.53
1346	225.55	225.565
1347	225.696	225.71
1348	225.944	225.957
1349	226.149	226.16
1350	226.266	226.278
1351	226.286	226.365
1352	226.414	226.448
1353	226.494	226.509
1354	226.814	226.829
1355	226.851	226.862
1356	226.915	227.114
1357	227.126	227.373
1358	227.384	227.429
1359	227.435	227.637
1360	227.643	227.928
1361	227.957	228.002
1362	228.016	228.042
1363	228.053	228.074
1364	228.144	228.171
1365	228.248	228.262
1366	228.274	228.374
1367	228.413	228.523
1368	228.539	228.552
1369	228.573	228.59
1370	228.645	228.667
1371	228.773	228.784
1372	228.88	228.941
1373	229.085	229.219
1374	229.272	229.288
1375	229.322	229.334
1376	229.35	229.358
1377	229.37	229.4
1378	229.413	229.454
1379	229.494	229.629
1380	229.659	229.702
1381	229.733	229.779
1382	229.787	229.894
1383	229.904	229.918
1384	229.939	230.069
1385	230.15	230.187
1386	230.224	230.246
1387	230.259	230.272
1388	230.278	230.302
1389	230.408	230.419
1390	230.542	230.558
1391	230.595	230.613
1392	230.712	230.766
1393	230.773	230.806
1394	230.842	230.869
1395	230.891	230.958
1396	230.968	231.008
1397	231.056	231.069
1398	231.107	231.122
1399	232.714	232.728
1400	232.734	232.76
1401	232.787	232.813
1402	232.851	232.864
1403	232.89	232.901
1404	232.922	232.939
1405	232.976	232.997
1406	233.011	233.061
1407	233.072	233.09
1408	233.147	233.16
1409	233.253	233.285
1410	233.339	233.371
1411	233.389	233.405
1412	233.411	233.43
1413	233.437	233.52
1414	233.538	233.558
1415	233.608	233.656
1416	233.686	233.707
1417	233.749	233.811
1418	233.821	233.848
1419	233.883	233.915
1420	233.941	233.965
1421	234.069	234.09
1422	234.686	234.699
1423	234.712	234.768
1424	234.798	234.864
1425	235.306	235.352
1426	235.362	235.37
1427	237.36	237.382
1428	237.755	237.766
1429	238.158	238.192
1430	240.87	240.882
1431	242.901	242.914
1432	242.998	243.035
1433	243.21	243.222
1434	244.342	244.355
1435	244.538	244.558
1436	244.728	244.739
1437	244.84	244.85
1438	244.93	244.936
1439	245.05	245.061
1440	245.118	245.173
1441	245.288	245.315
1442	245.323	245.342
1443	245.366	245.394
1444	245.566	245.586
1445	245.712	245.733
1446	245.971	245.99
1447	246.197	246.206
1448	246.395	246.413
1449	246.517	246.528
1450	246.986	246.997
1451	247.058	247.075
1452	247.107	247.128
1453	247.221	247.234
1454	247.283	247.294
1455	247.605	247.616
1456	247.685	247.731
1457	247.813	247.84
1458	247.965	247.99
1459	248.09	248.101
1460	248.114	248.125
1461	248.498	248.534
1462	248.643	248.661
1463	248.674	248.712
1464	248.738	248.766
1465	248.778	248.789
1466	248.824	248.942
1467	248.976	249
1468	249.066	249.168
1469	249.202	249.283
1470	249.395	249.438
1471	249.992	250
1472	250.173	250.192
1473	250.248	250.261
1474	250.267	250.296
1475	250.344	250.389
1476	250.397	250.413
1477	250.522	250.552
1478	250.63	250.654
1479	250.661	250.667
1480	250.693	250.741
1481	251.186	251.221
1482	251.248	251.338
1483	251.39	251.507
1484	251.514	251.525
1485	251.555	251.579
1486	251.61	251.626
1487	251.728	251.848
1488	251.862	251.934
1489	252.374	252.442
1490	252.482	252.552
1491	253.085	253.101
1492	253.198	253.235
1493	253.269	253.304
1494	253.403	253.502
1495	253.616	253.648
1496	253.986	253.997
1497	259.685	259.696
1498	259.84	259.853
1499	261.483	261.494
1500	261.89	261.906
1501	264.696	264.706
1502	266.797	266.81
1503	266.979	266.99
1504	267.016	267.042
1505	267.693	267.712
1506	269.037	269.046
1507	269.082	269.093
1508	269.178	269.197
1509	269.341	269.355
1510	269.65	269.664
1511	269.995	270.006
1512	270.077	270.085
1513	270.171	270.203
1514	270.554	270.56
1515	271.254	271.266
1516	272.061	272.072
1517	272.32	272.331
1518	272.531	272.544
1519	273.067	273.08
1520	274.314	274.325
1521	276.518	276.533
1522	276.971	276.989
1523	277.462	277.488
1524	277.55	277.558
1525	279.269	279.285
1526	280.451	280.464
1527	281.73	281.738
1528	281.765	281.776
1529	282.133	282.144
1530	282.243	282.254
1531	282.277	282.288
1532	282.397	282.434
1533	282.443	282.477
1534	282.486	282.504
1535	282.51	282.523
1536	283.619	283.63
1537	283.651	283.662
1538	284.542	284.56
1539	284.642	284.653
1540	285.003	285.014
1541	285.022	285.034
1542	285.901	285.931
1543	285.958	285.971
1544	285.995	286.006
1545	287.261	287.272
1546	290.288	290.298
1547	291.432	291.445
1548	292.002	292.014
1549	292.037	292.048
1550	292.165	292.187
1551	292.21	292.237
1552	292.277	292.288
1553	292.373	292.382
1554	292.397	292.416
1555	292.445	292.462
1556	293.286	293.314
1557	293.418	293.445
1558	293.475	293.486
1559	293.504	293.515
1560	293.568	293.59
1561	293.64	293.664
1562	293.69	293.698
1563	293.725	293.738
1564	293.754	293.766
1565	293.88	293.891
1566	294.034	294.048
1567	296.16	296.171
1568	296.325	296.334
1569	296.715	296.726
1570	297.291	297.302
1571	297.387	297.442
1572	297.549	297.563
1573	297.912	297.926
1574	298.072	298.114
1575	298.2	298.224
1576	298.414	298.443
1577	299.394	299.405
1578	299.459	299.51
1579	299.686	299.698
1580	300.038	300.05
1581	300.451	300.467
1582	300.557	300.568
1583	300.574	300.584
1584	300.656	300.677
1585	300.688	300.73
1586	301.026	301.042
1587	301.238	301.25
1588	301.307	301.368
1589	301.453	301.459
1590	301.547	301.57
1591	301.589	301.618
1592	301.669	301.701
1593	301.757	301.768
1594	301.782	301.794
1595	301.821	301.838
1596	301.947	301.997
1597	302.075	302.094
1598	302.234	302.269
1599	302.346	302.373
1600	302.418	302.44
1601	302.498	302.523
1602	302.64	302.728
1603	302.778	302.794
1604	302.886	302.965
1605	302.971	303.03
1606	303.344	303.413
1607	303.45	303.482
1608	303.642	303.71
1609	303.746	303.763
1610	303.794	303.81
1611	303.864	303.896
1612	303.946	304.006
1613	304.018	304.03
1614	304.267	304.278
1615	304.302	304.323
1616	304.435	304.51
1617	304.562	304.578
1618	304.64	304.688
1619	304.726	304.744
1620	304.866	304.902
1621	304.917	304.995
1622	305.026	305.038
1623	305.094	305.11
1624	305.203	305.23
1625	305.322	305.333
1626	305.349	305.36
1627	305.379	305.39
1628	305.422	305.445
1629	305.461	305.475
1630	305.501	305.512
1631	305.531	305.621
1632	305.683	305.709
1633	305.762	305.813
1634	305.821	305.877
1635	305.885	305.957
1636	306.008	306.032
1637	306.12	306.147
1638	306.157	306.184
1639	306.203	306.322
1640	306.355	306.378
1641	306.536	306.547
1642	306.56	306.578
1643	306.584	306.603
1644	306.624	306.635
1645	306.646	306.662
1646	306.67	306.682
1647	306.944	307
1648	307.069	307.091
1649	307.152	307.166
1650	307.45	307.467
1651	307.493	307.515
1652	307.606	307.629
1653	307.638	307.651
1654	307.68	307.693
1655	307.715	307.728
1656	307.734	307.869
1657	307.909	307.962
1658	307.974	308.011
1659	308.25	308.262
1660	308.315	308.326
1661	314.512	314.525
1662	314.917	314.928
1663	316.173	316.202
1664	316.934	316.947
1665	316.981	317
1666	317.05	317.066
1667	317.125	317.136
1668	317.243	317.275
1669	317.288	317.309
1670	317.323	317.371
1671	317.482	317.502
1672	317.627	317.656
1673	317.662	317.691
1674	318.056	318.075
1675	318.208	318.235
1676	318.411	318.469
1677	318.51	318.539
1678	318.598	318.651
1679	318.686	318.72
1680	318.762	318.784
1681	318.973	318.987
1682	319.011	319.032
1683	319.27	319.28
1684	319.365	319.379
1685	319.4	319.438
1686	319.469	319.485
1687	319.493	319.555
1688	319.6	319.728
1689	319.734	319.744
1690	319.752	319.779
1691	319.821	319.84
1692	319.878	319.896
1693	319.902	319.974
1694	320.002	320.032
1695	320.062	320.163
1696	320.179	320.25
1697	320.256	320.322
1698	320.366	320.394
1699	320.402	320.44
1700	320.643	320.733
1701	320.742	320.768
1702	320.813	320.842
1703	320.862	320.878
1704	320.902	320.917
1705	320.946	320.976
1706	320.984	321.142
1707	321.2	321.357
1708	321.389	321.408
1709	321.442	321.485
1710	321.491	321.542
1711	321.581	321.597
1712	321.653	321.662
1713	321.702	321.715
1714	321.912	321.939
1715	321.984	322.118
1716	322.323	322.338
1717	322.384	322.419
1718	323.293	323.315
1719	323.381	323.432
1720	323.453	323.485
1721	323.686	323.736
1722	325.678	325.691
1723	325.8	325.829
1724	325.838	325.85
1725	326.595	326.616
1726	328.483	328.498
1727	328.509	328.526
1728	328.99	329
1729	329.256	329.282
1730	330.176	330.187
1731	330.219	330.237
1732	331.29	331.314
1733	331.32	331.33
1734	331.661	331.682
1735	331.765	331.782
1736	331.805	331.858
1737	331.915	331.96
1738	332.099	332.114
1739	332.317	332.378
1740	332.392	332.418
1741	332.435	332.45
1742	332.456	332.474
1743	332.826	332.842
1744	332.862	332.901
1745	332.922	332.95
1746	333.093	333.106
1747	333.176	333.206
1748	333.221	333.318
1749	333.325	333.424
1750	333.44	333.459
1751	333.514	333.526
1752	333.539	333.555
1753	333.582	333.659
1754	333.666	333.688
1755	333.744	333.818
1756	333.869	333.946
1757	333.954	333.968
1758	334.571	334.611
1759	334.658	334.704
1760	334.821	334.837
1761	334.864	334.891
1762	335.048	335.075
1763	335.098	335.179
1764	335.19	335.328
1765	335.338	335.368
1766	335.395	335.414
1767	335.491	335.518
1768	335.526	335.566
1769	335.606	335.621
1770	335.638	335.656
1771	335.69	335.71
1772	335.72	335.733
1773	335.827	335.85
1774	336.286	336.301
1775	336.325	336.339
1776	336.422	336.438
1777	336.466	336.542
1778	336.579	336.632
1779	336.741	336.762
1780	336.869	336.989
1781	336.997	337.232
1782	337.251	337.282
1783	337.325	337.336
1784	337.365	337.384
1785	337.4	337.414
1786	337.477	337.557
1787	337.602	337.619
1788	337.627	337.653
1789	337.782	337.818
1790	337.842	337.877
1791	337.883	337.896
1792	338.029	338.04
1793	338.066	338.077
1794	338.138	338.162
1795	338.174	338.206
1796	338.256	338.267
1797	338.278	338.333
1798	338.478	338.494
1799	338.571	338.595
1800	338.614	338.635
1801	338.661	338.683
1802	338.712	338.755
1803	338.827	338.85
1804	338.922	338.952
1805	338.965	338.995
1806	339.17	339.197
1807	339.336	339.352
1808	339.371	339.437
1809	339.485	339.496
1810	339.557	339.582
1811	339.616	339.704
1812	339.789	339.824
1813	340.094	340.118
1814	340.142	340.155
1815	340.165	340.227
1816	340.248	340.272
1817	340.296	340.338
1818	340.379	340.426
1819	340.456	340.47
1820	340.49	340.574
1821	340.838	340.878
1822	340.922	340.954
1823	340.986	341.002
1824	341.086	341.099
1825	341.128	341.182
1826	341.221	341.306
1827	341.325	341.347
1828	341.36	341.371
1829	341.378	341.392
1830	341.408	341.506
1831	341.594	341.629
1832	341.666	341.701
1833	341.712	341.75
1834	341.802	341.813
1835	341.938	341.947
1836	342.059	342.098
1837	342.122	342.138
1838	342.256	342.275
1839	342.387	342.414
1840	342.483	342.504
1841	342.51	342.563
1842	342.736	342.827
1843	342.859	342.888
1844	343.603	343.618
1845	343.634	343.654
1846	343.784	343.798
1847	343.899	343.91
1848	343.917	343.952
1849	344.005	344.058
1850	344.094	344.106
1851	344.392	344.403
1852	344.424	344.437
1853	344.547	344.582
1854	345.155	345.192
1855	345.27	345.301
1856	345.315	345.342
1857	345.362	345.429
1858	345.435	345.446
1859	345.459	345.488
1860	345.517	345.53
1861	345.638	345.65
1862	345.73	345.752
1863	345.906	345.917
1864	345.949	345.96
1865	346.131	346.15
1866	346.25	346.301
1867	346.421	346.451
1868	346.576	346.606
1869	346.621	346.632
1870	346.678	346.69
1871	346.739	346.75
1872	346.862	346.925
1873	346.939	346.95
1874	346.981	347.034
1875	347.08	347.23
1876	347.237	347.258
1877	347.32	347.331
1878	347.342	347.354
1879	347.52	347.531
1880	347.598	347.698
1881	347.723	347.843
1882	347.861	347.925
1883	347.933	347.994
1884	348.053	348.07
1885	348.152	348.192
1886	348.229	348.246
1887	348.317	348.43
1888	348.437	348.461
1889	348.472	348.645
1890	348.651	348.683
1891	348.701	348.749
1892	348.93	348.957
1893	349.014	349.038
1894	349.102	349.187
1895	349.245	349.258
1896	349.315	349.418
1897	349.528	349.536
1898	349.563	349.574
1899	349.581	349.622
1900	349.637	349.65
1901	349.715	349.73
1902	349.752	349.765
1903	349.773	349.792
1904	349.8	349.883
1905	349.896	349.949
1906	349.978	349.986
1907	349.995	350.022
1908	350.048	350.072
1909	350.144	350.165
1910	350.184	350.234
1911	350.298	350.31
1912	350.36	350.466
1913	350.48	350.573
1914	350.613	350.634
1915	350.811	350.834
1916	350.866	350.886
1917	350.901	350.986
1918	351.051	351.064
1919	351.096	351.104
1920	351.117	351.136
1921	351.165	351.262
1922	351.61	351.73
1923	352.237	352.283
1924	352.507	352.571
1925	352.653	352.667
1926	352.81	352.837
1927	352.845	352.867
1928	352.914	352.944
1929	353.07	353.104
1930	353.246	353.258
1931	353.544	353.571
1932	354.43	354.442
1933	354.504	354.514
1934	354.683	354.738
1935	354.763	354.782
1936	354.821	354.829
1937	354.859	354.87
1938	354.891	354.91
1939	354.92	354.952
1940	354.998	355.048
1941	355.072	355.144
1942	355.203	355.222
1943	355.235	355.248
1944	355.264	355.328
1945	355.341	355.381
1946	355.446	355.485
1947	355.622	355.638
1948	355.666	355.744
1949	355.75	355.773
1950	355.787	355.829
1951	355.838	355.853
1952	355.885	355.92
1953	355.942	355.957
1954	355.982	356.011
1955	356.406	356.483
1956	356.504	356.597
1957	356.605	356.624
1958	356.68	356.701
1959	356.726	356.739
1960	356.768	356.866
1961	356.93	356.952
1962	357.136	357.152
1963	357.208	357.229
1964	357.267	357.36
1965	357.368	357.394
1966	357.419	357.432
1967	357.55	357.562
1968	357.584	357.726
1969	357.792	357.802
1970	358.17	358.248
1971	358.288	358.387
1972	358.571	358.584
1973	358.61	358.717
1974	358.739	358.766
1975	358.787	358.84
1976	358.912	358.928
1977	358.992	359.019
1978	359.038	359.238
1979	359.262	359.293
1980	359.299	359.322
1981	359.358	359.373
1982	359.389	359.411
1983	359.493	359.522
1984	359.528	359.539
1985	359.587	359.618
1986	359.832	359.858
1987	359.926	359.957
1988	359.966	360
1989	360.035	360.08
1990	360.109	360.157
1991	360.176	360.194
1992	360.213	360.238
1993	360.314	360.365
1994	360.371	360.397
1995	360.429	360.453
1996	360.584	360.659
1997	360.675	360.698
1998	360.718	360.789
1999	360.894	360.971
[truncated: 1,753 more rows]

## Sheet: AMUD
Syllable number	Begin	Length
1	1.552	5
2	1.776	5.5
3	2.078	15
4	3.367	8
5	3.47	5.5
6	3.49	7.5
7	6.502	8
8	14.627	6
9	39.403	5
10	50.825	10.5
11	51.531	5.5
12	61.141	5
13	73.647	6.5
14	74.147	6.5
15	80.852	24
16	80.934	18
17	81.255	7.5
18	81.844	7
19	83.039	16.5
20	83.38	6
21	85.569	6.5
22	87.696	5.5
23	91.19	8.5
24	91.443	5
25	95.806	21
26	100.765	5
27	104.569	7
28	108.305	6
29	109.212	7
30	109.388	6
31	109.55	5
32	109.661	31
33	109.75	36
34	109.927	28
35	110.011	8
36	110.049	23
37	110.197	36
38	110.605	43
39	111.011	29
40	111.281	21
41	111.84	37
42	112.596	28
43	112.639	5
44	113.791	25
45	113.94	47
46	114.207	34
47	114.85	5
48	115.9	7
49	116.069	9
50	117.499	6
51	117.541	8
52	117.643	6
53	117.865	5
54	120.094	32
55	122.63	24
56	128.429	16
57	136.483	10
58	142.042	6
59	142.661	6
60	148.725	6
61	150.235	9
62	151.422	27
63	151.666	26
64	152.015	10
65	152.128	21
66	152.468	30
67	153.073	36
68	153.162	31
69	153.328	38
70	154.55	38
71	154.732	40
72	155.023	32
73	155.261	20
74	155.913	5
75	156.794	5
76	156.817	32
77	157.215	6
78	157.395	35
79	157.671	7
80	158.222	21
81	158.422	24
82	159.034	25
83	159.34	41
84	161.971	8
85	162.433	6
86	163.257	8
87	163.653	37
88	164.296	14
89	165.049	40
90	165.699	8
91	165.75	36
92	166.075	7
93	167.19	26
94	167.563	30
95	167.718	29
96	168.134	44
97	168.425	10
98	168.662	14
99	169.173	37
100	169.637	37
101	169.947	43
102	170.112	40
103	170.261	32
104	170.502	10
105	170.895	31
106	171.134	53
107	171.321	40
108	171.547	34
109	171.981	37
110	172.554	30
111	172.639	43
112	172.869	42
113	173.148	8
114	173.649	8
115	173.746	32
116	173.994	6
117	174.21	6
118	174.715	6
119	174.748	39
120	175.018	27
121	175.445	6
122	175.756	32
123	177.113	7
124	177.504	10
125	178.176	12
126	187.745	8
127	189.287	10
128	190.102	12
129	192.57	9
130	193.691	30
131	193.797	19
132	193.885	7
133	193.909	23
134	194.233	16
135	194.573	11
136	194.631	5
137	194.673	21
138	194.761	21
139	194.958	11
140	195.262	5
141	195.542	17
142	195.754	26
143	195.794	5
144	196.306	7
145	198.399	5
146	198.427	33
147	198.857	24
148	199.341	35
149	199.446	41
150	199.837	31
151	200.015	50
152	200.62	15
153	200.688	33
154	201.337	10
155	207.534	25
156	207.603	6
157	207.799	5
158	209.198	14
159	209.453	35
160	209.537	38
161	210.024	6
162	210.161	36
163	210.855	32
164	210.924	11
165	211.067	37
166	211.21	6
167	211.308	29
168	211.552	40
169	212.406	23
170	213.182	38
171	213.306	7
172	213.439	6
173	213.566	49
174	213.846	6
175	213.895	34
176	213.972	6
177	214.188	9
178	214.364	58
179	214.481	33
180	214.732	37
181	215.177	25
182	215.315	29
183	215.667	48
184	216.275	23
185	216.411	36
186	217.101	24
187	217.305	24
188	217.469	5
189	218.158	7
190	218.57	38
191	218.938	33
192	219.838	50
193	219.955	42
194	220.014	9
195	220.034	8
196	220.554	26
197	220.757	40
198	220.846	7
199	220.912	6
200	221.747	29
201	221.787	17
202	222.699	8
203	223.633	26
204	224	24
205	224.072	7
206	224.186	37
207	224.581	29
208	226.929	46
209	227.017	43
210	227.282	20
211	227.358	7
212	227.499	55
213	227.692	36
214	227.757	7
215	227.796	37
216	228.36	5
217	228.488	29
218	228.905	44
219	229.128	45
220	229.402	7
221	229.599	38
222	229.812	39
223	230.786	13
224	233.031	34
225	233.262	29
226	233.477	36
227	233.773	33
228	234.811	12
229	235.273	23
230	237.963	6
231	242.894	31
232	243.008	32
233	244.853	6
234	245.301	6
235	247.979	32
236	248.56	11
237	248.743	29
238	248.863	32
239	250.668	6
240	251.209	5
241	251.321	28
242	251.435	37
243	251.731	22
244	252.404	10
245	253.082	29
246	253.216	27
247	253.434	28
248	260.145	6
249	261.902	7
250	279.285	8
251	293.649	26
252	294.433	6
253	300.73	11
254	300.863	7
255	301.314	25
256	301.6	28
257	301.683	26
258	301.962	32
259	302.362	13
260	302.903	35
261	302.986	40
262	303.39	29
263	303.681	35
264	303.769	6
265	303.967	41
266	304.485	32
267	304.656	41
268	304.938	30
269	305.041	6
270	305.154	14
271	305.546	49
272	305.776	32
273	305.856	6
274	305.92	45
275	306.187	6
276	306.24	69
277	306.683	5
278	307.502	22
279	307.781	39
280	307.98	43
281	317.26	14
282	317.341	27
283	317.68	22
284	318.221	23
285	318.44	38
286	318.627	34
287	319.286	7
288	319.305	6
289	319.414	36
290	319.509	41
291	319.673	40
292	319.779	9
293	319.919	51
294	320.017	25
295	320.097	59
296	320.272	40
297	320.687	55
298	321	43
299	321.099	51
300	321.224	48
301	321.313	55
302	321.474	19
303	322.027	23
304	322.067	5
305	322.102	25
306	323.308	19
307	323.395	9
308	323.421	20
309	323.697	51
310	325.685	14
311	325.817	8
312	326.62	5
313	326.696	7
314	327.227	6
315	327.244	11
316	328.495	19
317	329.002	12
318	329.13	6
319	329.265	28
320	329.519	17
321	330.035	27
322	330.211	22
323	330.641	5
324	331.301	23
325	331.82	40
326	331.933	38
327	332.348	39
328	332.878	33
329	333.259	51
330	333.355	43
331	333.458	7
332	333.606	43
333	333.781	44
334	334.582	38
335	334.673	41
336	335.113	48
337	335.29	49
338	335.545	32
339	336.48	58
340	336.591	52
341	336.885	36
342	336.932	5
343	337.055	44
344	337.14	43
345	338.308	35
346	338.583	23
347	338.843	13
348	339.408	39
349	339.672	35
350	340.183	45
351	340.274	5
352	340.4	37
353	340.853	36
354	340.937	26
355	341.144	46
356	341.245	49
357	341.467	35
358	341.728	32
359	341.842	7
360	342.8	33
361	343.165	5
362	343.642	23
363	343.798	17
364	343.909	54
365	344.021	48
366	344.446	8
367	344.978	21
368	345.282	6
369	346.267	42
370	346.437	25
371	346.589	28
372	346.87	65
373	346.992	47
374	347.156	69
375	347.63	44
376	347.785	30
377	347.878	57
378	348.164	38
379	348.332	77
380	348.452	24
381	348.532	45
382	348.721	38
383	349.159	38
384	349.387	29
385	349.596	39
386	349.816	48
387	349.911	46
388	350.2	27
389	350.346	11
390	350.406	71
391	350.921	52
392	351.238	39
393	351.631	36
394	351.714	19
395	351.947	6
396	352.258	36
397	352.654	24
398	352.825	28
399	352.88	9
400	352.925	31
401	353.048	5
402	353.088	29
403	353.555	31
404	354.137	5
405	354.698	44
406	355.086	53
407	355.288	51
408	355.707	45
409	355.998	23
410	356.435	57
411	356.548	48
412	356.81	45
413	357.31	35
414	357.6	51
415	357.704	34
416	358.183	48
417	358.336	41
418	358.625	67
419	358.772	7
420	359.062	39
421	359.158	51
422	360.123	43
423	360.33	26
424	360.735	20
425	360.936	45
426	361.228	39
427	361.522	52
428	361.632	44
429	362.733	20
430	362.88	36
431	363.282	33
432	363.432	35
433	363.614	36
434	363.892	37
435	364.519	51
436	364.726	5
437	364.987	6
438	365.058	11
439	368.389	30
440	369.346	32
441	369.429	40
442	369.523	32
443	369.726	39
444	369.948	31
445	370.041	41
446	370.26	41
447	370.954	36
448	371.217	39
449	371.371	43
450	371.591	41
451	372.011	49
452	372.162	26
453	372.437	51
454	372.603	50
455	372.842	40
456	373.05	61
457	373.158	49
458	373.379	42
459	373.739	45
460	374.014	53
461	374.1	5
462	374.332	12
463	374.579	32
464	375.351	31
465	376.384	24
466	376.954	29
467	377.034	35
468	377.149	17
469	377.49	40
470	377.576	42
471	377.794	7
472	377.857	35
473	378.422	24
474	378.67	27
475	378.839	37
476	378.933	38
477	379.499	71
478	379.625	55
479	379.857	41
480	380.164	42
481	380.377	32
482	380.668	30
483	380.87	55
484	381.053	46
485	381.142	40
486	381.358	58
487	381.875	42
488	382.409	11
489	383.414	11
490	383.813	17
491	384.132	29
492	384.228	72
493	384.969	13
494	385.05	25
495	385.171	5
496	389.031	36
497	389.127	28
498	389.207	45
499	389.611	48
500	389.771	44
501	389.859	31
502	390.117	29
503	390.315	42
504	390.536	46
505	390.69	41
506	390.905	45
507	390.996	42
508	391.628	45
509	391.728	55
510	391.844	53
511	392.019	45
512	392.256	57
513	392.362	50
514	392.524	55
515	392.802	49
516	392.964	37
517	393.049	42
518	393.784	7
519	393.956	20
520	394.324	18
521	394.815	34
522	394.897	40
523	395.031	7
524	395.067	48
525	395.285	59
526	395.471	5
527	395.682	29
528	395.851	50
529	396.075	30
530	396.334	56
531	396.439	50
532	396.597	43
533	397.928	37
534	399.019	35
535	399.166	29
536	399.786	35
537	399.932	38
538	400.139	54
539	400.24	5
540	400.31	53
541	400.589	15
542	400.669	34
543	401.07	33
544	401.275	23
545	401.48	53
546	401.585	57
547	401.868	36
548	402.294	6
549	402.938	26
550	403.829	23
551	404.119	11
552	404.512	6
553	408.642	7
554	408.729	32
555	408.935	19
556	409.163	32
557	409.243	33
558	409.518	25
559	409.854	40
560	409.998	44
561	410.149	24
562	410.304	28
563	410.386	23
564	412.119	16
565	412.589	29
566	412.975	32
567	413.376	25
568	413.569	7
569	413.738	36
570	413.934	22
571	415.165	10
572	415.32	17
573	415.486	16
574	416.861	6
575	416.942	27
576	417.147	25
577	417.289	35
578	417.467	17
579	417.514	30
580	417.673	10
581	418.114	32
582	418.324	25
583	418.943	59
584	420.221	7
585	420.365	30
586	420.469	27
587	420.568	23
588	420.67	14
589	420.758	32
590	420.855	22
591	420.954	32
592	421.279	19
593	421.364	39
594	421.467	43
595	421.606	7
596	421.704	33
597	422.144	7
598	422.682	5
599	423.053	12
600	423.551	38
601	423.695	7
602	423.731	43
603	424.336	5
604	424.582	15
605	424.637	9
606	424.914	11
607	425.389	7
608	425.858	5
609	425.874	11
610	425.951	6
611	426.009	39
612	426.236	37
613	426.414	36
614	426.501	42
615	427.425	34
616	427.976	39
617	428.51	39
618	428.74	37
619	428.885	39
620	429.041	46
621	429.389	27
622	429.935	34
623	430.144	39
624	430.361	43
625	430.976	36
626	431.192	30
627	431.803	36
628	431.949	22
629	432.238	27
630	432.536	40
631	432.639	7
632	433.919	43
633	434.024	40
634	434.185	52
635	434.358	47
636	434.45	64
637	434.579	5
638	434.739	13
639	434.864	33
640	435.198	28
641	435.507	27
642	436.014	49
643	436.125	38
644	436.208	12
645	436.281	54
646	436.451	37
647	437.294	5
648	438.048	32
649	438.144	13
650	438.226	49
651	438.351	60
652	438.44	6
653	438.625	46
654	438.738	45
655	439.665	39
656	440	34
657	440.056	6
658	440.123	45
659	440.272	67
660	441.603	27
661	442.123	51
662	442.575	27
663	442.781	12
664	443.113	34
665	443.2	50
666	443.3	37
667	443.608	58
668	443.724	73
669	443.815	5
670	444.171	31
671	444.94	45
672	445.163	38
673	445.253	50
674	445.317	19
675	445.349	58
676	445.551	34
677	445.626	51
678	445.697	5
679	445.808	45
680	446.101	38
681	447.124	32
682	447.224	41
683	447.428	48
684	447.539	52
685	447.639	61
686	447.753	50
687	449.281	32
688	449.423	39
689	449.621	7
690	449.711	44
691	449.865	22
692	449.932	10
693	450.178	36
694	450.513	47
695	450.603	54
696	450.821	27
697	451.872	43
698	451.964	41
699	452.269	36
700	452.354	11
701	452.485	34
702	452.6	6
703	453.005	7
704	453.262	39
705	453.349	60
706	454.091	35
707	454.239	44
708	454.365	8
709	454.385	24
710	454.612	49
711	454.807	51
712	455.56	39
713	455.673	55
714	456.337	39
715	456.442	6
716	456.566	49
717	456.861	5
718	457.158	25
719	457.49	39
720	458.242	35
721	458.524	36
722	458.604	42
723	458.824	34
724	458.935	48
725	459.187	38
726	459.426	5
727	459.706	25
728	460.005	62
729	460.114	47
730	460.207	47
731	460.479	63
732	460.587	57
733	460.744	41
734	461.35	44
735	461.443	59
736	462.359	29
737	462.445	26
738	462.606	29
739	462.784	41
740	463.041	37
741	463.321	11
742	463.772	38
743	463.978	7
744	464.007	39
745	465.783	26
746	465.949	46
747	466.102	53
748	466.523	64
749	466.661	52
750	466.882	5
751	466.909	54
752	467.231	26
753	467.797	45
754	467.956	53
755	468.127	44
756	468.216	60
757	468.394	67
758	468.623	62
759	468.808	45
760	469.127	5
761	469.151	5
762	470.014	56
763	470.19	69
764	470.387	48
765	470.478	47
766	470.634	69
767	470.972	39
768	471.094	50
769	471.307	7
770	471.654	58
771	471.78	6
772	471.91	47
773	472.14	43
774	472.324	6
775	472.43	60
776	472.86	29
777	473.411	30
778	473.793	58
779	473.899	50
780	474.067	56
781	474.18	37
782	474.326	35
783	474.537	61
784	475.609	12
785	476.49	13
786	476.577	12
787	476.6	10
788	477.015	10
789	477.575	40
790	477.692	29
791	478.324	32
792	478.993	34
793	479.29	35
794	479.374	36
795	479.666	74
796	480	33
797	480.21	33
798	480.29	5
799	480.575	45
800	480.726	33
801	480.925	24
802	481.75	26
803	481.831	15
804	482.16	18
805	483.012	7
806	483.401	41
807	483.659	55
808	483.773	40
809	484.924	27
810	485.272	26
811	485.714	11
812	486.695	43
813	486.898	30
814	486.989	38
815	487.083	40
816	487.717	40
817	487.811	43
818	488.043	35
819	488.129	54
820	488.329	7
821	488.538	66
822	488.663	46
823	488.811	6
824	489	41
825	489.392	34
826	489.469	55
827	489.731	63
828	489.98	32
829	490.472	6
830	491.185	44
831	491.277	50
832	491.459	7
833	491.587	29
834	491.628	11
835	491.83	42
836	492.28	30
837	492.373	59
838	492.47	54
839	492.822	41
840	492.896	5
841	493.098	36
842	493.392	40
843	493.668	10
844	493.701	8
845	493.76	28
846	495.113	22
847	495.351	36
848	495.416	10
849	495.555	44
850	495.644	47
851	495.919	33
852	496.091	37
853	496.708	30
854	497.616	47
855	497.718	43
856	498.115	62
857	498.392	36
858	498.746	39
859	498.963	22
860	499.39	33
861	499.57	22
862	501.36	24
863	501.955	7
864	502.019	10
865	502.365	20
866	502.51	21
867	502.793	32
868	503.093	32
869	503.368	5
870	503.498	35
871	503.79	49
872	503.954	25
873	504.243	62
874	504.443	63
875	504.541	51
876	504.654	46
877	505	35
878	505.096	44
879	505.332	38
880	505.69	48
881	505.796	56
882	505.899	56
883	505.993	7
884	506.14	31
885	506.514	8
886	506.587	35
887	506.726	15
888	507.024	48
889	507.125	39
890	507.421	6
891	507.613	55
892	507.815	25
893	508.805	41
894	509.178	7
895	509.752	39
896	510.063	24
897	510.158	32
898	510.269	41
899	510.506	47
900	510.692	36
901	510.985	61
902	511.137	7
903	511.296	38
904	511.399	39
905	511.664	25
906	512.094	57
907	512.298	6
908	512.479	44
909	512.644	39
910	512.763	6
911	512.933	64
912	513.422	58
913	513.522	50
914	513.65	6
915	513.681	47
916	514.837	36
917	514.998	7
918	515.062	26
919	515.516	32
920	515.661	45
921	515.755	15
922	515.817	34
923	515.952	68
924	516.322	57
925	516.551	36
926	516.944	29
927	517.28	29
928	517.354	38
929	517.526	51
930	517.603	7
931	517.804	33
932	518.125	35
933	518.587	35
934	518.827	49
935	519.401	22
936	519.468	32
937	519.923	26
938	520.077	24
939	520.227	20
940	520.712	35
941	520.889	49
942	520.982	39
943	521.565	42
944	521.966	31
945	522.341	34
946	522.42	32
947	526.196	11
948	526.475	15
949	527.148	20
950	527.362	27
951	527.941	36
952	528.413	37
953	528.574	35
954	528.652	37
955	528.733	45
956	528.834	46
957	529.119	10
958	529.206	65
959	529.347	62
960	529.563	11
961	529.593	46
962	529.727	7
963	529.813	47
964	529.907	58
965	529.982	17
966	530.091	81
967	530.313	48
968	530.407	51
969	530.698	22
970	531.04	55
971	531.198	71
972	531.411	30
973	531.484	44
974	531.808	38
975	532.033	66
976	532.146	53
977	532.376	35
978	532.952	64
979	533.133	40
980	533.421	52
981	533.523	6
982	533.999	36
983	534.23	47
984	534.535	94
985	534.664	5
986	534.793	34
987	535.053	72
988	535.269	12
989	535.564	38
990	535.895	38
991	536.107	50
992	536.341	34
993	537.052	43
994	537.142	50
995	537.332	52
996	537.432	53
997	538.173	32
998	538.393	40
999	538.539	9
1000	539.049	27
1001	539.602	23
1002	540.151	46
1003	540.568	47
1004	540.718	7
1005	541.144	10
1006	541.583	32
1007	541.842	33
1008	541.926	30
1009	542.191	41
1010	543.358	51
1011	543.899	35
1012	544.285	38
1013	544.436	53
1014	544.659	42
1015	546.358	36
1016	546.437	42
1017	546.58	45
1018	547.115	45
1019	547.271	42
1020	547.356	6
1021	547.67	71
1022	548.039	47
1023	548.432	55
1024	548.589	31
1025	548.968	55
1026	549.067	39
1027	549.294	51
1028	549.476	47
1029	549.535	5
1030	549.563	5
1031	549.692	58
1032	550.345	49
1033	550.476	6
1034	550.578	24
1035	550.802	55
1036	551.246	45
1037	551.39	36
1038	551.62	45
1039	552.123	49
1040	552.203	38
1041	553.022	24
1042	553.192	30
1043	553.814	6
1044	554.64	61
1045	554.751	46
1046	555.046	28
1047	555.148	42
1048	555.279	44
1049	556.134	54
1050	556.259	82
1051	556.899	5
1052	556.959	24
1053	557.789	57
1054	557.922	25
1055	558.305	20
1056	558.639	21
1057	559.922	11
1058	560.221	28
1059	560.315	33
1060	561.399	14
1061	561.531	30
1062	561.764	29
1063	562.507	30
1064	562.585	41
1065	563.07	50
1066	563.236	37
1067	564.39	33
1068	564.482	13
1069	564.555	46
1070	564.619	11
1071	564.786	6
1072	564.837	5
1073	565.428	53
1074	565.534	13
1075	565.683	54
1076	565.939	48
1077	566.11	11
1078	566.495	37
1079	582.223	23
1080	582.433	40
1081	582.729	39
1082	582.812	31
1083	583.017	42
1084	583.564	37
1085	583.648	36
1086	584.22	46
1087	584.424	23
1088	585.015	19
1089	585.41	45
1090	585.498	40
1091	585.591	47
1092	585.69	54
1093	585.787	56
1094	585.887	42
1095	586.159	46
1096	586.247	50
1097	586.631	34
1098	586.722	55
1099	586.824	51
1100	586.986	56
1101	587.35	42
1102	587.603	40
1103	587.716	59
1104	588.136	16
1105	588.663	49
1106	588.753	57
1107	589.063	49
1108	589.323	28
1109	589.889	30
1110	589.932	6
1111	590.115	50
1112	590.215	51
1113	590.318	5
1114	590.439	43
1115	590.972	38
1116	591.136	31
1117	591.361	54
1118	591.591	44
1119	591.795	41
1120	592.169	49
1121	592.409	19
1122	593.001	38
1123	593.091	62
1124	593.205	7
1125	593.381	72
1126	593.654	58
1127	593.976	34
1128	594.518	44
1129	595.697	30
1130	595.785	43
1131	596.024	44
1132	596.438	15
1133	596.715	43
1134	597.122	23
1135	597.317	55
1136	597.494	5
1137	597.541	12
1138	598.088	32

## Sheet: DSQ
ID	Begin Time (s)	End Time (s)
1	0.798323	0.851923
2	6.35461	6.41061
3	6.46181	6.51741
4	13.6545	13.7029
5	27.5359	27.5939
6	31.4637	31.4877
7	32.2049	32.2673
8	35.7259	35.7955
9	39.0026	39.029
10	39.3812	39.4296
11	42.2446	42.2622
12	49.1533	49.2149
13	49.4278	49.439
14	49.6288	49.6756
15	50.8257	50.8321
16	51.5318	51.5442
17	58.2807	58.3415
18	58.7863	58.8199
19	60.2656	60.3196
20	60.7137	60.7705
21	61.1094	61.145
22	73.4875	73.5319
23	78.2303	78.2343
24	78.4075	78.4651
25	79.4524	79.5168
26	79.6334	79.6742
27	80.8432	80.9052
28	80.9452	80.9468
29	81.8574	81.871
30	83.0335	83.0683
31	83.2709	83.3129
32	83.3815	83.3867
33	85.0502	85.1026
34	87.029	87.0622
35	87.9192	87.97
36	90.8331	90.8931
37	94.2748	94.312
38	95.7965	95.8421
39	100.766	100.815
40	103.062	103.116
41	106.374	106.445
42	109.292	109.34
43	109.435	109.495
44	109.677	109.689
45	109.759	109.785
46	109.939	109.954
47	110.041	110.087
48	110.206	110.232
49	110.574	110.646
50	110.758	110.815
51	111.012	111.038
52	111.281	111.3
53	111.844	111.876
54	112.599	112.62
55	113.797	113.807
56	113.955	113.983
57	114.21	114.263
58	114.698	114.748
59	116.071	116.079
60	116.173	116.175
61	116.781	116.816
62	116.93	116.983
63	117.024	117.027
64	117.113	117.148
65	117.62	117.648
66	117.753	117.797
67	120.094	120.127
68	122.211	122.228
69	122.644	122.698
70	123.609	123.611
71	123.901	123.947
72	124.615	124.658
73	127.359	127.361
74	128.113	128.166
75	128.41	128.449
76	137.442	137.474
77	137.62	137.679
78	137.968	137.97
79	138.519	138.575
80	140.07	140.073
81	142.028	142.052
82	143.253	143.289
83	143.373	143.374
84	143.495	143.553
85	143.698	143.763
86	144.034	144.09
87	144.132	144.202
88	144.611	144.68
89	145.492	145.527
90	146.847	146.876
91	148.786	148.848
92	150.428	150.474
93	150.634	150.667
94	151.231	151.275
95	151.434	151.442
96	151.666	151.695
97	151.925	151.991
98	152.129	152.147
99	152.469	152.497
100	152.571	152.603
101	152.635	152.724
102	153.082	153.106
103	153.163	153.19
104	153.337	153.363
105	154.181	154.182
106	154.261	154.314
107	154.576	154.586
108	154.736	154.85
109	155.033	155.035
110	155.266	155.285
111	155.356	155.41
112	155.741	155.795
113	156.818	156.829
114	157.399	157.427
115	158.227	158.24
116	158.424	158.441
117	158.658	158.701
118	158.94	159.002
119	159.037	159.064
120	159.349	159.378
121	159.763	159.79
122	159.808	159.869
123	160.766	160.847
124	161.967	162.026
125	163.495	163.533
126	163.676	163.683
127	164.008	164.014
128	164.298	164.301
129	164.557	164.589
130	165.064	165.086
131	165.33	165.385
132	165.754	165.782
133	167.189	167.228
134	167.569	167.589
135	167.725	167.745
136	168.14	168.176
137	168.198	168.262
138	168.362	168.364
139	168.66	168.671
140	169.024	169.049
141	169.176	169.207
142	169.263	169.321
143	169.64	169.67
144	169.75	169.752
145	169.921	169.988
146	170.121	170.148
147	170.263	170.29
148	170.896	170.923
149	171.137	171.184
150	171.277	171.349
151	171.549	171.629
152	171.692	171.741
153	171.983	172.013
154	172.555	172.582
155	172.642	172.679
156	172.872	172.909
157	173.131	173.154
158	173.382	173.443
159	173.499	173.561
160	173.75	173.775
161	173.925	173.937
162	173.973	173.975
163	174.718	174.844
164	175.022	175.039
165	175.424	175.444
166	175.661	175.704
167	175.763	175.784
168	175.929	175.992
169	177.261	177.321
170	177.508	177.511
171	178.024	178.074
172	179.624	179.658
173	180.299	180.344
174	185.977	186.027
175	186.63	186.656
176	189.347	189.351
177	189.684	189.717
178	189.743	189.791
179	190.075	190.113
180	190.244	190.29
181	192.761	192.827
182	193.685	193.748
183	193.799	193.814
184	193.915	193.93
185	194.218	194.253
186	194.554	194.587
187	194.689	194.691
188	194.769	194.78
189	194.952	195.002
190	195.543	195.556
191	195.72	195.8
192	195.922	195.973
193	196.295	196.321
194	197.131	197.189
195	197.935	197.947
196	197.997	198.051
197	198.109	198.173
198	198.434	198.454
199	198.858	198.879
200	199.351	199.374
201	199.455	199.485
202	199.845	199.879
203	200.017	200.062
204	200.332	200.387
205	200.689	200.718
206	201.241	201.302
207	201.695	201.752
208	204.309	204.343
209	205.673	205.735
210	206.462	206.522
211	207.107	207.111
212	207.518	207.559
213	209.171	209.206
214	209.458	209.486
215	209.539	209.573
216	210.163	210.192
217	210.826	210.883
218	210.922	210.975
219	211.072	211.099
220	211.308	211.335
221	211.548	211.588
222	212.363	212.426
223	213.186	213.218
224	213.532	213.621
225	213.902	213.99
226	214.373	214.421
227	214.48	214.512
228	214.734	214.767
229	215.179	215.2
230	215.322	215.34
231	215.671	215.698
232	216.275	216.294
233	216.381	216.443
234	217.061	217.132
235	217.307	217.326
236	218.158	218.163
237	218.238	218.276
238	218.576	218.602
239	218.946	218.963
240	219.386	219.446
241	219.842	219.886
242	219.968	220.036
243	220.555	220.578
244	220.759	220.79
245	220.847	220.851
246	220.895	220.928
247	221.498	221.559
248	221.753	221.796
249	222.081	222.113
250	222.392	222.425
251	222.702	222.706
252	223.187	223.249
253	223.642	223.656
254	223.992	224.049
255	224.071	224.093
256	224.199	224.22
257	224.582	224.605
258	224.65	224.685
259	225.688	225.716
260	226.489	226.514
261	226.942	226.969
262	227.02	227.057
263	227.286	227.316
264	227.506	227.551
265	227.698	227.725
266	227.8	227.831
267	227.972	228.008
268	228.168	228.171
269	228.49	228.514
270	228.907	228.945
271	229.131	229.172
272	229.287	229.315
273	229.607	229.634
274	229.817	229.845
275	229.975	230.015
276	230.629	230.63
277	230.787	230.799
278	232.921	232.97
279	233.036	233.063
280	233.268	233.288
281	233.481	233.509
282	233.679	233.724
283	233.774	233.804
284	234.805	234.83
285	235.26	235.315
286	239.503	239.568
287	242.852	242.924
288	243.013	243.032
289	247.975	248.017
290	248.104	248.155
291	248.538	248.57
292	248.764	248.771
293	248.865	248.883
294	249.392	249.443
295	250.169	250.192
296	250.513	250.574
297	250.619	250.67
298	251.202	251.218
299	251.329	251.341
300	251.457	251.469
301	251.701	251.751
302	253.078	253.137
303	253.227	253.238
304	253.424	253.462
305	260.325	260.374
306	267.971	268.006
307	270.163	270.223
308	276.397	276.466
309	282.504	282.53
310	283.622	283.65
311	290.125	290.168
312	293.658	293.671
313	294.415	294.452
314	297.384	297.441
315	298.081	298.108
316	300.57	300.598
317	300.737	300.74
318	300.854	300.889
319	301.306	301.347
320	301.615	301.619
321	301.7	301.708
322	301.756	301.813
323	301.96	302.03
324	302.373	302.38
325	302.904	302.932
326	302.988	303.022
327	303.37	303.419
328	303.685	303.713
329	303.97	304.007
330	304.485	304.516
331	304.666	304.694
332	304.941	304.964
333	305.018	305.051
334	305.2	305.243
335	305.548	305.593
336	305.778	305.808
337	305.857	305.858
338	305.922	305.959
339	306.161	306.226
340	306.26	306.306
341	306.541	306.601
342	306.64	306.668
343	306.975	307.012
344	307.364	307.394
345	307.514	307.521
346	307.793	307.819
347	307.993	308.017
348	308.266	308.268
349	316.965	317.014
350	317.26	317.279
351	317.303	317.379
352	317.68	317.698
353	318.225	318.242
354	318.337	318.401
355	318.441	318.476
356	318.633	318.659
357	319.425	319.446
358	319.518	319.547
359	319.686	319.709
360	319.921	319.968
361	320.019	320.04
362	320.105	320.154
363	320.28	320.31
364	320.691	320.773
365	320.809	320.871
366	321.006	321.041
367	321.106	321.148
368	321.237	321.269
369	321.318	321.364
370	321.488	321.534
371	322.029	322.047
372	322.102	322.126
373	322.383	322.442
374	323.309	323.316
375	323.4	323.438
376	323.705	323.744
377	325.667	325.729
378	326.658	326.754
379	327.224	327.269
380	328.295	328.335
381	328.465	328.534
382	328.999	329.027
383	329.116	329.142
384	329.275	329.291
385	329.506	329.546
386	330.046	330.056
387	330.19	330.255
388	331.306	331.322
389	331.431	331.482
390	331.662	331.703
391	331.821	331.865
392	331.943	331.968
393	332.334	332.385
394	332.881	332.907
395	333.263	333.41
396	333.607	333.644
397	333.786	333.822
398	334.59	334.618
399	334.677	334.711
400	335.128	335.186
401	335.295	335.335
402	335.546	335.574
403	336.483	336.536
404	336.601	336.639
405	336.891	336.935
406	337.056	337.096
407	337.141	337.181
408	337.211	337.249
409	338.311	338.34
410	338.589	338.604
411	338.85	338.852
412	339.412	339.443
413	339.673	339.704
414	340.185	340.224
415	340.275	340.278
416	340.405	340.433
417	340.859	340.886
418	340.939	340.961
419	341.147	341.188
420	341.254	341.291
421	341.342	341.378
422	341.469	341.502
423	341.73	341.757
424	342.813	342.826
425	343.656	343.662
426	343.802	343.807
427	343.952	343.96
428	344.024	344.065
429	344.979	344.998
430	345.29	345.304
431	346.269	346.311
432	346.437	346.459
433	346.597	346.615
434	346.885	346.932
435	347.005	347.037
436	347.115	347.215
437	347.631	347.671
438	347.788	347.848
439	347.88	347.932
440	347.949	348.021
441	348.076	348.08
442	348.172	348.2
443	348.337	348.394
444	348.453	348.469
445	348.534	348.576
446	348.66	348.692
447	348.723	348.758
448	349.161	349.195
449	349.394	349.415
450	349.599	349.63
451	349.77	349.882
452	349.919	349.956
453	350.203	350.224
454	350.408	350.473
455	350.884	350.971
456	351.246	351.273
457	351.634	351.664
458	351.714	351.726
459	352.262	352.29
460	352.65	352.682
461	352.831	352.832
462	352.936	352.95
463	353.102	353.114
464	353.575	353.58
465	354.717	354.74
466	354.927	354.978
467	355.032	355.152
468	355.302	355.335
469	355.441	355.508
470	355.697	355.774
471	355.897	355.947
472	356	356.018
473	356.437	356.491
474	356.524	356.624
475	356.786	356.85
476	357.286	357.402
477	357.606	357.647
478	357.706	357.735
479	358.198	358.229
480	358.337	358.373
481	358.636	358.688
482	359.065	359.098
483	359.164	359.207
484	359.923	359.955
485	360.129	360.163
486	360.331	360.353
487	360.736	360.752
488	360.944	360.978
489	361.234	361.263
490	361.522	361.572
491	361.614	361.673
492	361.688	361.745
493	361.828	361.9
494	361.97	362.016
495	362.747	362.751
496	362.894	362.913
497	363.285	363.308
498	363.436	363.484
499	363.628	363.649
500	363.9	363.928
501	364.522	364.567
502	364.726	364.748
503	365.058	365.06
504	365.836	365.898
505	367.867	367.911
506	368.391	368.396
507	369.371	369.374
508	369.399	369.552
509	369.742	369.763
510	369.95	369.976
511	370.052	370.078
512	370.267	370.298
513	370.961	370.985
514	371.22	371.252
515	371.375	371.413
516	371.593	371.631
517	372.015	372.056
518	372.165	372.185
519	372.448	372.486
520	372.543	372.651
521	372.845	372.877
522	373.052	373.11
523	373.162	373.205
524	373.38	373.418
525	373.741	373.781
526	374.017	374.061
527	374.335	374.341
528	374.507	374.551
529	374.58	374.608
530	375.358	375.379
531	376.397	376.404
532	376.957	376.982
533	377.035	377.065
534	377.488	377.617
535	377.667	377.699
536	377.859	377.889
537	378.427	378.443
538	378.674	378.694
539	378.843	378.872
540	378.94	378.969
541	379.502	379.569
542	379.603	379.699
543	379.859	379.896
544	380.143	380.218
545	380.38	380.406
546	380.674	380.695
547	380.884	380.921
548	381.056	381.178
549	381.367	381.431
550	381.842	381.916
551	382.39	382.423
552	383.387	383.446
553	383.815	383.852
554	384.118	384.175
555	384.249	384.266
556	384.965	384.989
557	385.052	385.053
558	389.019	389.069
559	389.127	389.152
560	389.209	389.249
561	389.615	389.655
562	389.772	389.812
563	389.842	389.912
564	390.118	390.142
565	390.317	390.355
566	390.532	390.598
567	390.691	390.727
568	390.906	390.947
569	391.001	391.035
570	391.629	391.671
571	391.738	391.784
572	391.847	391.895
573	391.995	392.062
574	392.259	392.309
575	392.369	392.407
576	392.528	392.568
577	392.644	392.667
578	392.785	392.85
579	392.967	393.036
580	393.054	393.089
581	393.951	393.978
582	394.811	394.94
583	395.071	395.111
584	395.287	395.342
585	395.384	395.451
586	395.683	395.715
587	395.858	395.899
588	396.075	396.099
589	396.309	396.408
590	396.447	396.487
591	396.594	396.636
592	397.432	397.481
593	397.929	397.962
594	398.17	398.23
595	399.022	399.053
596	399.169	399.193
597	399.791	399.819
598	399.938	399.965
599	400.145	400.19
600	400.312	400.36
601	400.63	400.7
602	401.045	401.099
603	401.276	401.294
604	401.486	401.53
605	401.598	401.638
606	401.872	401.901
607	402.58	402.636
608	402.939	402.963
609	403.844	403.848
610	404.098	404.154
611	404.503	404.516
612	408.738	408.742
613	408.934	408.986
614	409.167	409.274
615	409.498	409.541
616	409.858	409.89
617	410	410.038
618	410.144	410.172
619	410.199	410.238
620	410.315	410.325
621	410.391	410.407
622	412.105	412.162
623	412.59	412.629
624	412.979	413.028
625	413.338	413.4
626	413.527	413.577
627	413.7	413.792
628	413.939	413.947
629	415.138	415.175
630	415.311	415.359
631	415.495	415.499
632	416.947	417.005
633	417.094	417.17
634	417.293	417.32
635	417.517	417.543
636	418.12	418.144
637	418.201	418.264
638	418.331	418.348
639	418.637	418.64
640	418.959	419
641	419.55	419.585
642	420.2	420.255
643	420.368	420.391
644	420.488	420.49
645	420.575	420.602
646	420.658	420.688
647	420.775	420.785
648	420.858	420.879
649	420.941	420.99
650	421.266	421.306
651	421.327	421.409
652	421.484	421.493
653	421.717	421.733
654	423.041	423.095
655	423.571	423.585
656	423.74	423.771
657	424.136	424.164
658	424.59	424.595
659	424.919	424.924
660	425.39	425.393
661	425.832	425.902
662	425.951	425.974
663	426.013	426.054
664	426.238	426.273
665	426.418	426.448
666	426.507	426.54
667	427.178	427.194
668	427.221	427.255
669	427.431	427.456
670	427.646	427.708
671	427.982	428.012
672	428.513	428.546
673	428.746	428.772
674	428.862	428.934
675	429.043	429.09
676	429.394	429.413
677	429.943	429.966
678	430.148	430.174
679	430.374	430.402
680	430.986	431.002
681	431.211	431.219
682	431.286	431.329
683	431.812	431.833
684	431.949	431.963
685	432.247	432.263
686	432.556	432.574
687	432.616	432.656
688	432.8	432.848
689	433.928	433.959
690	434.031	434.059
691	434.188	434.232
692	434.245	434.306
693	434.358	434.509
694	434.642	434.702
695	434.865	434.895
696	435.205	435.224
697	435.508	435.533
698	436.02	436.062
699	436.115	436.167
700	436.264	436.362
701	436.456	436.487
702	438.047	438.106
703	438.148	438.163
704	438.238	438.273
705	438.368	438.409
706	438.639	438.669
707	438.743	438.81
708	439.69	439.7
709	439.817	439.87
710	440.007	440.058
711	440.128	440.165
712	440.281	440.337
713	440.595	440.633
714	441.588	441.68
715	442.122	442.201
716	442.59	442.597
717	442.785	442.791
718	443.115	443.145
719	443.216	443.334
720	443.615	443.666
721	443.698	443.779
722	444.175	444.199
723	444.945	444.984
724	445.174	445.196
725	445.26	445.301
726	445.352	445.405
727	445.546	445.582
728	445.629	445.675
729	445.81	445.851
730	446.09	446.134
731	446.22	446.262
732	446.754	446.813
733	447.126	447.154
734	447.229	447.261
735	447.432	447.474
736	447.544	447.696
737	447.761	447.8
738	447.925	447.985
739	447.991	448.045
740	449.285	449.31
741	449.429	449.459
742	449.705	449.769
743	449.872	449.885
744	449.933	449.94
745	450.017	450.048
746	450.182	450.211
747	450.52	450.557
748	450.607	450.654
749	450.823	450.846
750	451.876	451.913
751	451.971	452.002
752	452.062	452.172
753	452.269	452.304
754	452.338	452.374
755	452.49	452.516
756	452.593	452.627
757	453.006	453.049
758	453.265	453.297
759	453.356	453.406
760	454.092	454.122
761	454.24	454.279
762	454.344	454.378
763	454.388	454.405
764	454.627	454.658
765	454.816	454.854
766	455.566	455.597
767	455.684	455.723
768	456.339	456.372
769	456.576	456.61
770	456.85	456.893
771	457.159	457.18
772	457.494	457.525
773	458.246	458.275
774	458.531	458.555
775	458.608	458.643
776	458.827	458.856
777	458.94	459.001
778	459.198	459.223
779	459.709	459.729
780	460.013	460.064
781	460.122	460.158
782	460.216	460.253
783	460.367	460.375
784	460.491	460.539
785	460.592	460.641
786	460.746	460.782
787	461.351	461.392
788	461.417	461.497
789	462.367	462.378
790	462.452	462.468
791	462.575	462.651
792	462.761	462.809
793	463.051	463.076
794	463.773	463.808
795	464.011	464.043
796	465.625	465.68
797	465.785	465.806
798	465.956	465.987
799	466.109	466.15
800	466.532	466.585
801	466.656	466.708
802	466.916	466.96
803	467.231	467.255
804	467.698	467.728
805	467.777	467.838
806	467.964	468.005
807	468.132	468.274
808	468.402	468.457
809	468.633	468.681
810	468.813	468.851
811	469.119	469.163
812	470.016	470.065
813	470.167	470.284
814	470.392	470.433
815	470.481	470.523
816	470.654	470.698
817	470.977	471.007
818	471.104	471.163
819	471.642	471.722
820	471.914	471.959
821	472.141	472.18
822	472.325	472.387
823	472.439	472.486
824	472.863	472.887
825	473.073	473.094
826	473.415	473.429
827	473.507	473.564
828	473.805	473.945
829	473.959	474.02
830	474.077	474.119
831	474.178	474.215
832	474.326	474.36
833	474.55	474.595
834	476.491	476.504
835	476.583	476.607
836	477.021	477.024
837	477.601	477.606
838	477.698	477.72
839	478.325	478.352
840	479.001	479.025
841	479.294	479.321
842	479.377	479.407
843	479.67	479.737
844	479.999	480.03
845	480.211	480.24
846	480.576	480.616
847	480.701	480.758
848	480.926	480.946
849	481.753	481.773
850	481.836	481.843
851	482.161	482.181
852	483.403	483.437
853	483.669	483.71
854	483.78	483.811
855	484.93	484.949
856	485.274	485.296
857	485.719	485.744
858	486.698	486.729
859	486.9	486.925
860	486.999	487.024
861	487.091	487.12
862	487.724	487.754
863	487.814	487.851
864	488.007	488.197
865	488.541	488.604
866	488.673	488.721
867	488.984	489.09
868	489.239	489.267
869	489.373	489.521
870	489.732	489.792
871	489.98	490.009
872	491.187	491.226
873	491.285	491.324
874	491.396	491.431
875	491.589	491.639
876	491.832	491.868
877	492.284	492.3
878	492.383	492.449
879	492.474	492.531
880	492.812	492.86
881	492.896	492.898
882	493.099	493.131
883	493.394	493.427
884	493.616	493.683
885	493.761	493.783
886	494.262	494.286
887	495.116	495.135
888	495.351	495.378
889	495.531	495.61
890	495.649	495.688
891	495.921	495.95
892	496.098	496.127
893	496.312	496.372
894	496.715	496.734
895	497.626	497.659
896	497.721	497.757
897	498.132	498.172
898	498.393	498.426
899	498.479	498.535
900	498.749	498.777
901	498.979	498.982
902	499.393	499.42
903	499.577	499.591
904	499.639	499.704
905	501.36	501.383
906	501.428	501.493
907	501.944	501.994
908	502.023	502.027
909	502.366	502.383
910	502.51	502.527
911	502.794	502.821
912	503.097	503.123
913	503.302	503.369
914	503.502	503.531
915	503.797	503.835
916	503.905	503.995
917	504.252	504.302
918	504.449	504.489
919	504.549	504.6
920	504.657	504.697
921	505.002	505.033
922	505.09	505.139
923	505.155	505.185
924	505.336	505.365
925	505.693	505.737
926	505.806	505.867
927	505.908	505.952
928	506.142	506.168
929	506.595	506.619
930	506.728	506.739
931	507.031	507.068
932	507.132	507.162
933	507.41	507.467
934	507.617	507.678
935	507.821	507.836
936	508.811	508.842
937	509.05	509.052
938	509.179	509.181
939	509.761	509.789
940	510.072	510.085
941	510.171	510.186
942	510.274	510.304
943	510.482	510.55
944	510.697	510.725
945	510.991	511.043
946	511.091	511.097
947	511.297	511.33
948	511.404	511.435
949	511.666	511.686
950	512.098	512.145
951	512.287	512.303
952	512.456	512.52
953	512.646	512.681
954	512.94	512.992
955	513.424	513.474
956	513.526	513.567
957	513.682	513.723
958	514.844	514.868
959	515.001	515.003
960	515.064	515.085
961	515.517	515.545
962	515.662	515.703
963	515.758	515.767
964	515.818	515.85
965	515.963	516.017
966	516.335	516.374
967	516.553	516.583
968	516.95	516.972
969	517.281	517.306
970	517.359	517.389
971	517.537	517.574
972	517.807	517.833
973	518.134	518.158
974	518.588	518.616
975	518.834	518.872
976	519.403	519.419
977	519.473	519.498
978	519.925	519.947
979	520.079	520.098
980	520.229	520.244
981	520.713	520.743
982	520.877	520.969
983	520.985	521.018
984	521.554	521.604
985	521.805	521.807
986	521.894	521.994
987	522.343	522.371
988	522.422	522.449
989	525.455	525.502
990	526.196	526.205
991	526.459	526.513
992	527.149	527.166
993	527.367	527.386
994	527.945	527.974
995	528.415	528.448
996	528.575	528.607
997	528.654	528.688
998	528.708	528.875
999	529.123	529.126
1000	529.213	529.269
1001	529.354	529.394
1002	529.6	529.633
1003	529.798	529.858
1004	529.912	529.964
1005	530.094	530.174
1006	530.318	530.358
1007	530.404	530.456
1008	530.664	530.74
1009	531.042	531.099
1010	531.193	531.267
1011	531.41	531.439
1012	531.49	531.537
1013	531.809	531.842
1014	532.034	532.096
1015	532.141	532.196
1016	532.38	532.407
1017	532.956	533.015
1018	533.141	533.171
1019	533.421	533.469
1020	533.502	533.557
1021	534.001	534.032
1022	534.238	534.271
1023	534.537	534.625
1024	534.794	534.824
1025	535.056	535.12
1026	535.569	535.601
1027	535.904	535.931
1028	535.956	535.991
1029	536.109	536.153
1030	536.342	536.372
1031	537.053	537.092
1032	537.144	537.189
1033	537.345	537.38
1034	537.44	537.481
1035	538.174	538.201
1036	538.395	538.429
1037	539.051	539.073
1038	539.61	539.622
1039	540.153	540.194
1040	540.572	540.612
1041	540.854	540.908
1042	541.592	541.611
1043	541.844	541.873
1044	541.927	541.953
1045	542.196	542.229
1046	542.733	542.735
1047	543.363	543.407
1048	543.438	543.457
1049	543.488	543.556
1050	543.591	543.598
1051	543.903	543.931
1052	544.287	544.32
1053	544.441	544.486
1054	544.552	544.599
1055	544.661	544.698
1056	544.963	545.03
1057	545.523	545.537
1058	546.363	546.392
1059	546.443	546.474
1060	546.586	546.621
1061	547.115	547.154
1062	547.279	547.359
1063	547.678	547.739
1064	548.043	548.082
1065	548.437	548.478
1066	548.569	548.618
1067	548.972	549.102
1068	549.298	549.343
1069	549.478	549.539
1070	549.694	549.743
1071	550.355	550.39
1072	550.515	550.637
1073	550.807	550.853
1074	551.247	551.289
1075	551.392	551.423
1076	551.625	551.663
1077	551.88	551.925
1078	552.125	552.238
1079	552.366	552.429
1080	553.023	553.043
1081	553.193	553.218
1082	554.659	554.698
1083	554.76	554.792
1084	555.05	555.062
1085	555.144	555.185
1086	555.299	555.308
1087	556.149	556.181
1088	556.268	556.337
1089	556.959	556.982
1090	557.03	557.066
1091	557.804	557.853
1092	557.93	557.945
1093	558.317	558.32
1094	558.648	558.65
1095	559.887	559.888
1096	559.911	559.94
1097	560.221	560.235
1098	560.322	560.346
1099	561.405	561.411
1100	561.532	561.559
1101	561.769	561.792
1102	562.51	562.535
1103	562.588	562.621
1104	563.074	563.116
1105	563.238	563.27
1106	564.375	564.443
1107	564.486	564.491
1108	564.558	564.598
1109	564.812	564.844
1110	565.348	565.377
1111	565.437	565.468
1112	565.515	565.545
1113	565.688	565.734
1114	565.931	565.984
1115	566.5	566.53
1116	567.186	567.249
1117	571.69	571.741
1118	580.039	580.092
1119	581.565	581.569
1120	582.224	582.241
1121	582.339	582.366
1122	582.437	582.469
1123	582.73	582.766
1124	582.813	582.841
1125	583.018	583.045
1126	583.568	583.598
1127	583.65	583.68
1128	584.22	584.265
1129	584.426	584.444
1130	585.017	585.032
1131	585.411	585.451
1132	585.503	585.533
1133	585.599	585.635
1134	585.701	585.742
1135	585.79	585.839
1136	585.867	585.926
1137	586.137	586.227
1138	586.25	586.295
1139	586.634	586.662
1140	586.726	586.774
1141	586.83	586.872
1142	586.964	587.042
1143	587.079	587.109
1144	587.356	587.39
1145	587.603	587.641
1146	587.723	587.773
1147	588.664	588.71
1148	588.751	588.808
1149	589.066	589.11
1150	589.324	589.347
1151	589.891	589.937
1152	590.075	590.161
1153	590.219	590.263
1154	590.441	590.477
1155	590.975	591.008
1156	591.138	591.164
1157	591.371	591.413
1158	591.478	591.533
1159	591.602	591.654
1160	591.805	591.832
1161	592.173	592.215
1162	592.41	592.428
1163	593.006	593.036
1164	593.101	593.149
1165	593.248	593.286
1166	593.387	593.451
1167	593.656	593.699
1168	593.978	594.008
1169	594.226	594.248
1170	594.407	594.455
1171	594.525	594.555
1172	595.694	595.74
1173	595.785	595.826
1174	596.025	596.065
1175	596.438	596.468
1176	596.715	596.751
1177	597.039	597.181
1178	597.305	597.394
1179	597.545	597.575
1180	598.094	598.115

## Sheet: UVSEG
#	start	end
1	0.8754	0.8794
2	1.5504	1.5554
3	1.5854	1.5954
4	1.6039	1.6099
5	1.6384	1.6609
6	1.7509	1.7549
7	1.8444	1.8514
8	1.9124	1.9189
9	3.0479	3.0634
10	3.0834	3.0914
11	3.1179	3.1279
12	3.1519	3.1644
13	3.2049	3.2094
14	3.2159	3.2219
15	3.2899	3.2979
16	3.3669	3.3894
17	3.4319	3.4449
18	3.4614	3.4749
19	3.4859	3.5069
20	3.5474	3.5534
21	3.7364	3.7424
22	3.9959	3.9999
23	5.1989	5.2029
24	5.4034	5.4109
25	5.7609	5.7679
26	5.9229	5.9269
27	7.5249	7.5294
28	7.8314	7.8359
29	9.3214	9.3254
30	11.4659	11.4714
31	11.6439	11.6489
32	11.7694	11.7759
33	12.0979	12.1079
34	13.6934	13.6974
35	15.0729	15.0769
36	16.1484	16.1524
37	16.7654	16.7694
38	17.3174	17.3224
39	17.3679	17.3784
40	18.0209	18.0314
41	18.1964	18.2004
42	18.3099	18.3174
43	19.6909	19.6949
44	19.9734	19.9789
45	20.1162	20.1247
46	20.5107	20.5192
47	23.8912	23.8967
48	25.9052	25.9092
49	26.0622	26.0662
50	27.3922	27.4002
51	30.6719	30.6759
52	30.7424	30.7469
53	36.2984	36.3039
54	37.7419	37.7459
55	39.3999	39.4079
56	41.5354	41.5394
57	41.7879	41.7919
58	43.0924	43.0964
59	45.1979	45.2029
60	45.7544	45.7589
61	46.4084	46.4129
62	46.5934	46.5974
63	49.4274	49.4314
64	50.1674	50.1729
65	50.8254	50.8329
66	56.4149	56.4189
67	57.0679	57.0769
68	57.5229	57.5319
69	60.9989	61.0084
70	61.7984	61.8024
71	62.0079	62.0119
72	62.0524	62.0564
73	62.3074	62.3114
74	62.9934	63.0009
75	63.1219	63.1274
76	63.7554	63.7594
77	63.9344	63.9384
78	64.2494	64.2564
79	64.4484	64.4554
80	64.4909	64.4969
81	64.5974	64.6014
82	65.2374	65.2434
83	65.4044	65.4114
84	65.4829	65.4894
85	65.5549	65.5594
86	66.2894	66.2939
87	66.4964	66.5014
88	66.7249	66.7294
89	67.6774	67.6819
90	67.8309	67.8389
91	67.8844	67.8884
92	71.0779	71.0854
93	71.1204	71.1244
94	72.8899	72.8949
95	73.6719	73.6759
96	78.2304	78.2344
97	80.8509	80.8794
98	80.8994	80.9049
99	80.9254	80.9514
100	80.9929	80.9999
101	81.7784	81.7889
102	81.8439	81.8614
103	82.0714	82.0779
104	82.5884	82.5929
105	83.0209	83.0249
106	83.0384	83.0614
107	83.3709	83.3954
108	83.6254	83.6314
109	87.0279	87.0339
110	87.1964	87.2004
111	87.9604	87.9649
112	88.1779	88.1829
113	91.1894	91.1954
114	91.4434	91.4519
115	92.2634	92.2674
116	93.9884	93.9944
117	95.8129	95.8264
118	98.3784	98.3834
119	98.5604	98.5649
120	99.1584	99.1634
121	103.082	103.088
122	105.009	105.013
123	105.229	105.235
124	105.371	105.387
125	107.603	107.613
126	107.862	107.866
127	109.333	109.337
128	109.66	109.69
129	109.751	109.786
130	109.89	109.896
131	109.927	109.955
132	110.014	110.018
133	110.048	110.067
134	110.196	110.233
135	110.271	110.275
136	110.605	110.648
137	110.719	110.723
138	110.977	110.982
139	111.011	111.038
140	111.24	111.247
141	111.278	111.301
142	111.838	111.877
143	112.597	112.624
144	112.638	112.643
145	112.879	112.884
146	113.785	113.816
147	113.911	113.918
148	113.941	113.985
149	114.205	114.24
150	114.538	114.543
151	114.606	114.61
152	115.9	115.905
153	116.069	116.081
154	117.099	117.104
155	117.109	117.116
156	117.542	117.549
157	117.642	117.647
158	119.879	119.883
159	120.094	120.124
160	120.869	120.874
161	121.24	121.254
162	121.319	121.323
163	121.365	121.371
164	121.674	121.678
165	121.919	121.927
166	122.433	122.437
167	122.586	122.592
168	122.629	122.652
169	122.919	122.924
170	124.268	124.273
171	124.787	124.791
172	124.986	124.99
173	125.176	125.183
174	125.357	125.367
175	125.451	125.455
176	126.024	126.028
177	128.507	128.511
178	132.469	132.473
179	132.775	132.779
180	133.512	133.517
181	133.614	133.618
182	133.939	133.943
183	134.864	134.871
184	135.032	135.042
185	135.115	135.125
186	135.396	135.407
187	135.524	135.532
188	137.729	137.733
189	137.968	137.973
190	138.384	138.388
191	138.582	138.586
192	139.463	139.475
193	139.788	139.792
194	140.503	140.509
195	140.709	140.716
196	142.523	142.527
197	143.514	143.521
198	145.06	145.069
199	146.383	146.397
200	146.468	146.472
201	147.937	147.942
202	148.787	148.799
203	150.237	150.241
204	150.333	150.338
205	150.427	150.431
206	150.555	150.56
207	150.591	150.595
208	150.617	150.625
209	151.422	151.449
210	151.665	151.696
211	152.008	152.018
212	152.125	152.148
213	152.171	152.176
214	152.211	152.216
215	152.464	152.498
216	153.074	153.108
217	153.159	153.198
218	153.327	153.364
219	153.867	153.873
220	153.961	153.971
221	154.435	154.439
222	154.553	154.587
223	154.732	154.771
224	154.797	154.803
225	154.937	154.941
226	155.026	155.054
227	155.2	155.206
228	155.259	155.289
229	155.54	155.547
230	155.913	155.917
231	156.607	156.614
232	156.636	156.64
233	156.817	156.85
234	157.069	157.074
235	157.394	157.431
236	158.222	158.243
237	158.421	158.446
238	159.033	159.067
239	159.25	159.259
240	159.267	159.276
241	159.341	159.38
242	160.586	160.59
243	160.681	160.689
244	160.774	160.779
245	160.803	160.815
246	161.599	161.606
247	161.973	161.978
248	163.651	163.696
249	164.295	164.315
250	165.049	165.089
251	165.214	165.218
252	165.606	165.611
253	165.743	165.783
254	167.189	167.217
255	167.498	167.504
256	167.563	167.592
257	167.718	167.747
258	168.091	168.096
259	168.134	168.177
260	168.338	168.342
261	168.432	168.436
262	168.528	168.539
263	168.657	168.675
264	169.174	169.208
265	169.636	169.67
266	169.77	169.775
267	169.795	169.8
268	169.868	169.877
269	169.941	169.989
270	170.112	170.151
271	170.211	170.218
272	170.261	170.302
273	170.411	170.415
274	170.893	170.925
275	171.126	171.186
276	171.321	171.359
277	171.494	171.498
278	171.545	171.579
279	171.625	171.629
280	171.982	172.016
281	172.527	172.537
282	172.554	172.583
283	172.639	172.681
284	172.866	172.911
285	173.746	173.777
286	174.114	174.118
287	174.209	174.214
288	174.714	174.721
289	174.748	174.784
290	174.927	174.933
291	175.018	175.044
292	175.073	175.078
293	175.304	175.313
294	175.441	175.448
295	175.661	175.665
296	175.672	175.678
297	175.756	175.787
298	176.302	176.306
299	177.114	177.119
300	177.125	177.129
301	177.288	177.292
302	177.308	177.316
303	177.506	177.513
304	178.065	178.072
305	178.668	178.672
306	179.06	179.064
307	179.086	179.093
308	179.644	179.648
309	180.143	180.15
310	180.298	180.304
311	181.103	181.109
312	182.098	182.102
313	183.971	183.979
314	184.794	184.798
315	186.589	186.593
316	186.637	186.646
317	186.85	186.859
318	187.102	187.107
319	187.149	187.154
320	189.353	189.358
321	189.774	189.779
322	190.101	190.114
323	190.88	190.884
324	191.706	191.71
325	192.127	192.132
326	192.572	192.58
327	192.802	192.808
328	193.119	193.124
329	193.684	193.693
330	193.7	193.72
331	193.791	193.815
332	193.884	193.889
333	193.91	193.933
334	194.572	194.583
335	194.672	194.693
336	194.761	194.78
337	195.535	195.557
338	195.761	195.778
339	196.299	196.312
340	196.904	196.909
341	197.819	197.823
342	198.424	198.459
343	198.739	198.744
344	198.854	198.881
345	199.341	199.38
346	199.445	199.487
347	199.836	199.88
348	200.015	200.064
349	200.103	200.111
350	200.489	200.501
351	200.623	200.636
352	200.688	200.72
353	201.546	201.553
354	202.785	202.791
355	202.915	202.928
356	203.288	203.293
357	203.437	203.441
358	204.649	204.654
359	205.515	205.52
360	205.815	205.822
361	205.829	205.838
362	207.533	207.557
363	207.603	207.607
364	208.094	208.104
365	208.645	208.649
366	209.197	209.211
367	209.453	209.487
368	209.537	209.575
369	209.581	209.585
370	210.021	210.032
371	210.052	210.056
372	210.126	210.133
373	210.162	210.195
374	210.676	210.683
375	210.854	210.886
376	210.932	210.938
377	210.951	210.957
378	211.068	211.102
379	211.306	211.344
380	211.415	211.42
381	211.552	211.59
382	211.863	211.868
383	212.407	212.43
384	213.182	213.22
385	213.306	213.312
386	213.438	213.446
387	213.521	213.529
388	213.562	213.615
389	213.898	213.93
390	213.982	213.987
391	214.364	214.422
392	214.441	214.457
393	214.477	214.513
394	214.732	214.769
395	214.833	214.84
396	215.149	215.153
397	215.175	215.2
398	215.315	215.344
399	215.666	215.702
400	216.273	216.302
401	216.38	216.384
402	216.411	216.445
403	216.84	216.844
404	216.901	216.905
405	217.059	217.063
406	217.102	217.131
407	217.227	217.232
408	217.277	217.281
409	217.304	217.329
410	217.439	217.448
411	218.159	218.163
412	218.57	218.608
413	218.931	218.968
414	219.469	219.473
415	219.837	219.888
416	219.955	219.997
417	220.014	220.024
418	220.036	220.04
419	220.068	220.072
420	220.555	220.579
421	220.757	220.795
422	220.845	220.853
423	220.859	220.863
424	221.057	221.066
425	221.536	221.546
426	221.634	221.642
427	221.748	221.799
428	221.9	221.904
429	221.947	221.951
430	222.072	222.076
431	222.399	222.407
432	222.699	222.707
433	223.408	223.412
434	223.633	223.658
435	223.998	224.023
436	224.071	224.077
437	224.186	224.222
438	224.58	224.608
439	225.889	225.895
440	226.931	226.972
441	227.017	227.058
442	227.283	227.317
443	227.324	227.333
444	227.358	227.364
445	227.448	227.46
446	227.505	227.554
447	227.662	227.671
448	227.693	227.727
449	227.759	227.779
450	227.796	227.835
451	227.91	227.917
452	228.437	228.452
453	228.486	228.515
454	228.904	228.947
455	229.105	229.114
456	229.129	229.174
457	229.399	229.403
458	229.567	229.581
459	229.599	229.636
460	229.672	229.688
461	229.813	229.849
462	229.878	229.884
463	230.067	230.071
464	230.785	230.801
465	230.914	230.919
466	230.926	230.93
467	233.03	233.064
468	233.262	233.29
469	233.428	233.432
470	233.476	233.513
471	233.773	233.806
472	234.808	234.826
473	235.271	235.287
474	236.669	236.677
475	236.914	236.919
476	237.554	237.563
477	238.846	238.85
478	238.915	238.924
479	239.824	239.828
480	242.904	242.924
481	243.007	243.035
482	245.726	245.737
483	247.974	247.999
484	248.56	248.564
485	248.737	248.774
486	248.862	248.894
487	250.283	250.287
488	250.65	250.654
489	251.201	251.209
490	251.216	251.221
491	251.322	251.346
492	251.451	251.47
493	251.731	251.752
494	252.4	252.407
495	253.081	253.088
496	253.206	253.214
497	253.219	253.242
498	253.425	253.429
499	253.434	253.463
500	254.231	254.235
501	254.332	254.339
502	254.372	254.377
503	256.005	256.009
504	256.636	256.64
505	256.918	256.925
506	257.12	257.126
507	257.212	257.219
508	257.247	257.253
509	257.269	257.273
510	257.5	257.51
511	257.87	257.882
512	257.962	257.968
513	259.363	259.367
514	259.407	259.413
515	259.567	259.576
516	261.352	261.356
517	262.352	262.356
518	262.395	262.402
519	263.339	263.343
520	263.438	263.445
521	264.196	264.203
522	264.708	264.712
523	264.89	264.899
524	264.947	264.951
525	265.431	265.439
526	265.596	265.6
527	265.756	265.76
528	265.949	265.953
529	269.662	269.666
530	271.562	271.566
531	271.89	271.894
532	271.927	271.932
533	271.961	271.965
534	272.211	272.215
535	273.136	273.14
536	273.417	273.423
537	274.322	274.33
538	275.673	275.677
539	275.733	275.746
540	278.079	278.085
541	278.481	278.485
542	278.993	278.997
543	279.133	279.138
544	279.158	279.163
545	279.278	279.293
546	282.414	282.42
547	285.676	285.68
548	285.974	285.978
549	286.896	286.901
550	287.317	287.321
551	287.603	287.607
552	287.765	287.772
553	288.407	288.416
554	288.516	288.52
555	288.588	288.592
556	288.958	288.965
557	289.095	289.102
558	289.438	289.442
559	292.994	292.998
560	293.65	293.672
561	296.414	296.421
562	297.526	297.53
563	297.563	297.567
564	299.499	299.509
565	300.731	300.743
566	300.861	300.871
567	301.046	301.05
568	301.314	301.338
569	301.344	301.348
570	301.6	301.626
571	301.682	301.708
572	301.962	301.993
573	302.361	302.381
574	302.903	302.938
575	302.987	303.023
576	303.39	303.421
577	303.484	303.488
578	303.676	303.717
579	303.768	303.775
580	303.96	304.008
581	304.483	304.517
582	304.66	304.696
583	304.938	304.965
584	305.153	305.167
585	305.546	305.594
586	305.776	305.815
587	305.856	305.862
588	305.92	305.964
589	306.186	306.191
590	306.232	306.307
591	306.606	306.613
592	306.837	306.847
593	307.501	307.523
594	307.78	307.819
595	307.979	308.02
596	308.513	308.517
597	315.906	315.91
598	316.988	317.005
599	317.258	317.284
600	317.34	317.356
601	317.645	317.65
602	317.678	317.7
603	318.221	318.243
604	318.44	318.477
605	318.626	318.66
606	319.414	319.448
607	319.509	319.548
608	319.672	319.71
609	319.919	319.969
610	320.017	320.041
611	320.097	320.155
612	320.271	320.312
613	320.675	320.679
614	320.685	320.741
615	320.768	320.774
616	321	321.042
617	321.099	321.149
618	321.226	321.27
619	321.314	321.365
620	321.936	321.946
621	322.027	322.054
622	322.068	322.075
623	322.101	322.127
624	322.336	322.345
625	322.414	322.42
626	322.832	322.837
627	323.307	323.326
628	323.395	323.44
629	323.691	323.746
630	325.049	325.058
631	325.154	325.163
632	325.675	325.699
633	325.816	325.822
634	326.696	326.701
635	327.227	327.234
636	327.246	327.252
637	328.166	328.171
638	328.315	328.321
639	328.496	328.513
640	329.003	329.012
641	329.265	329.293
642	330.036	330.059
643	331.29	331.323
644	331.819	331.866
645	331.933	331.97
646	332.347	332.386
647	332.473	332.481
648	332.879	332.911
649	333.258	333.309
650	333.356	333.413
651	333.457	333.464
652	333.531	333.535
653	333.556	333.562
654	333.605	333.648
655	333.779	333.824
656	334.581	334.62
657	334.671	334.714
658	335.113	335.159
659	335.281	335.338
660	335.544	335.575
661	335.844	335.849
662	336.48	336.539
663	336.592	336.641
664	336.885	336.943
665	337.035	337.039
666	337.055	337.098
667	337.14	337.182
668	337.549	337.559
669	338.307	338.342
670	338.585	338.605
671	338.844	338.856
672	339.407	339.445
673	339.672	339.714
674	339.805	339.809
675	340.184	340.228
676	340.27	340.279
677	340.4	340.436
678	340.556	340.581
679	340.853	340.888
680	340.937	340.963
681	341.145	341.19
682	341.248	341.293
683	341.465	341.504
684	341.728	341.759
685	342.753	342.758
686	342.77	342.79
687	342.807	342.834
688	343.164	343.169
689	343.641	343.666
690	343.796	343.811
691	343.904	343.961
692	344.018	344.067
693	344.446	344.453
694	344.978	345
695	346.266	346.313
696	346.436	346.46
697	346.588	346.617
698	346.874	346.934
699	346.991	347.038
700	347.1	347.104
701	347.114	347.126
702	347.157	347.217
703	347.629	347.672
704	347.785	347.834
705	347.878	347.934
706	348.165	348.202
707	348.331	348.397
708	348.45	348.475
709	348.531	348.576
710	348.72	348.759
711	349.144	349.148
712	349.154	349.198
713	349.388	349.416
714	349.595	349.632
715	349.815	349.863
716	349.878	349.882
717	349.91	349.957
718	350.198	350.232
719	350.406	350.476
720	350.549	350.56
721	350.724	350.729
722	350.918	350.925
723	350.931	350.972
724	351.133	351.143
725	351.239	351.275
726	351.624	351.665
727	351.713	351.733
728	352.258	352.292
729	352.655	352.678
730	352.823	352.854
731	352.924	352.955
732	353.087	353.115
733	353.55	353.585
734	354.698	354.741
735	355.045	355.05
736	355.085	355.138
737	355.292	355.336
738	355.364	355.372
739	355.696	355.701
740	355.708	355.752
741	355.771	355.779
742	355.996	356.02
743	356.15	356.154
744	356.434	356.492
745	356.547	356.595
746	356.81	356.851
747	357.311	357.344
748	357.595	357.648
749	357.701	357.736
750	358.182	358.188
751	358.193	358.23
752	358.335	358.376
753	358.624	358.69
754	359.053	359.1
755	359.159	359.208
756	360.125	360.165
757	360.328	360.357
758	360.733	360.758
759	360.766	360.772
760	360.936	360.979
761	361.23	361.265
762	361.495	361.504
763	361.521	361.573
764	361.611	361.615
765	361.632	361.675
766	361.93	361.936
767	362.74	362.753
768	362.881	362.915
769	363.282	363.315
770	363.353	363.358
771	363.429	363.484
772	363.594	363.598
773	363.615	363.651
774	363.894	363.929
775	364.428	364.445
776	364.519	364.569
777	364.822	364.831
778	364.985	364.993
779	365.053	365.068
780	365.363	365.37
781	367.905	367.91
782	368.389	368.416
783	369.346	369.376
784	369.429	369.468
785	369.494	369.498
786	369.523	369.553
787	369.579	369.586
788	369.725	369.764
789	369.946	369.978
790	370.036	370.08
791	370.23	370.235
792	370.261	370.299
793	370.954	370.988
794	371.218	371.255
795	371.37	371.414
796	371.583	371.632
797	371.898	371.903
798	372.009	372.058
799	372.161	372.19
800	372.42	372.424
801	372.437	372.487
802	372.582	372.586
803	372.602	372.653
804	372.842	372.88
805	372.995	372.999
806	373.026	373.031
807	373.05	373.111
808	373.159	373.209
809	373.308	373.321
810	373.379	373.42
811	373.602	373.608
812	373.734	373.784
813	374.013	374.063
814	374.333	374.346
815	374.552	374.559
816	374.577	374.609
817	375.351	375.381
818	376.383	376.406
819	376.948	376.982
820	377.034	377.067
821	377.241	377.25
822	377.49	377.528
823	377.576	377.617
824	377.794	377.8
825	377.857	377.89
826	378.422	378.444
827	378.67	378.696
828	378.836	378.875
829	378.935	378.97
830	379.499	379.571
831	379.601	379.606
832	379.624	379.666
833	379.852	379.9
834	379.919	379.924
835	380.157	380.205
836	380.377	380.409
837	380.667	380.698
838	380.87	380.923
839	381.055	381.1
840	381.141	381.18
841	381.358	381.415
842	381.564	381.568
843	381.634	381.639
844	381.876	381.916
845	382.41	382.42
846	383.416	383.424
847	383.822	383.829
848	384.131	384.155
849	384.226	384.286
850	384.75	384.757
851	384.97	384.987
852	385.049	385.073
853	386.777	386.787
854	387.974	387.978
855	389.044	389.067
856	389.125	389.154
857	389.206	389.251
858	389.523	389.527
859	389.61	389.659
860	389.74	389.747
861	389.769	389.814
862	389.859	389.889
863	389.92	389.926
864	390.117	390.144
865	390.315	390.356
866	390.538	390.58
867	390.69	390.73
868	390.86	390.866
869	390.904	390.948
870	390.997	391.037
871	391.627	391.672
872	391.731	391.793
873	391.843	391.898
874	391.916	391.921
875	391.94	391.949
876	391.979	391.984
877	391.995	392
878	392.009	392.064
879	392.254	392.31
880	392.362	392.41
881	392.478	392.504
882	392.525	392.57
883	392.803	392.853
884	392.963	393
885	393.03	393.037
886	393.049	393.091
887	393.098	393.107
888	393.653	393.658
889	394.058	394.062
890	394.805	394.847
891	394.896	394.938
892	395.067	395.118
893	395.285	395.343
894	395.653	395.657
895	395.681	395.717
896	395.852	395.9
897	396.074	396.101
898	396.337	396.39
899	396.442	396.49
900	396.597	396.638
901	397.928	397.964
902	398.9	398.904
903	399.019	399.057
904	399.165	399.194
905	399.785	399.82
906	399.882	399.892
907	399.931	399.977
908	400.141	400.197
909	400.284	400.291
910	400.31	400.362
911	400.386	400.391
912	400.665	400.702
913	400.72	400.728
914	401.07	401.102
915	401.275	401.298
916	401.48	401.532
917	401.585	401.642
918	401.794	401.799
919	401.818	401.833
920	401.869	401.903
921	401.952	401.957
922	401.974	401.982
923	402.622	402.628
924	402.846	402.85
925	402.935	402.964
926	403.829	403.853
927	404.118	404.134
928	404.544	404.548
929	404.967	404.971
930	406.758	406.768
931	408.444	408.449
932	408.457	408.464
933	408.642	408.647
934	408.73	408.757
935	408.944	408.953
936	409.061	409.069
937	409.163	409.194
938	409.244	409.276
939	409.514	409.543
940	409.767	409.772
941	409.854	409.891
942	409.997	410.041
943	410.15	410.173
944	410.299	410.327
945	410.386	410.409
946	410.472	410.478
947	410.666	410.68
948	412.124	412.128
949	412.469	412.477
950	412.589	412.618
951	412.975	413.013
952	413.376	413.4
953	413.734	413.773
954	413.929	413.954
955	415.165	415.175
956	415.321	415.335
957	415.478	415.5
958	416.942	416.969
959	417.144	417.172
960	417.29	417.323
961	417.479	417.486
962	417.514	417.544
963	418.115	418.146
964	418.324	418.349
965	418.635	418.64
966	418.898	418.904
967	418.939	419
968	420.219	420.229
969	420.364	420.394
970	420.47	420.495
971	420.567	420.589
972	420.67	420.682
973	420.757	420.789
974	420.853	420.881
975	420.954	420.985
976	421.279	421.296
977	421.359	421.401
978	421.468	421.508
979	421.704	421.735
980	422.145	422.15
981	422.846	422.852
982	423.051	423.064
983	423.551	423.588
984	423.734	423.773
985	423.892	423.901
986	424.582	424.597
987	424.64	424.645
988	424.915	424.926
989	425.389	425.393
990	425.854	425.861
991	425.875	425.885
992	426.008	426.045
993	426.236	426.274
994	426.414	426.45
995	426.503	426.541
996	427.088	427.093
997	427.357	427.364
998	427.425	427.459
999	427.974	428.014
1000	428.509	428.548
1001	428.741	428.776
1002	428.886	428.922
1003	429.04	429.092
1004	429.389	429.415
1005	429.934	429.967
1006	430.143	430.179
1007	430.362	430.404
1008	430.977	431.016
1009	431.191	431.22
1010	431.605	431.609
1011	431.626	431.631
1012	431.81	431.837
1013	431.949	431.978
1014	432.238	432.265
1015	432.536	432.575
1016	432.64	432.645
1017	433.047	433.053
1018	433.919	433.96
1019	434.025	434.062
1020	434.184	434.234
1021	434.356	434.405
1022	434.45	434.52
1023	434.578	434.582
1024	434.748	434.752
1025	434.809	434.813
1026	434.863	434.903
1027	435.045	435.05
1028	435.198	435.225
1029	435.422	435.426
1030	435.501	435.536
1031	436.008	436.064
1032	436.125	436.167
1033	436.281	436.323
1034	436.349	436.353
1035	436.451	436.488
1036	438.049	438.084
1037	438.134	438.165
1038	438.225	438.274
1039	438.348	438.417
1040	438.624	438.67
1041	438.738	438.781
1042	439.201	439.205
1043	439.66	439.703
1044	439.77	439.779
1045	440.001	440.062
1046	440.122	440.167
1047	440.267	440.338
1048	440.632	440.642
1049	441.603	441.607
1050	441.616	441.633
1051	442.137	442.173
1052	442.573	442.602
1053	442.781	442.791
1054	443.114	443.145
1055	443.202	443.251
1056	443.269	443.274
1057	443.3	443.336
1058	443.458	443.465
1059	443.609	443.667
1060	443.724	443.78
1061	443.792	443.796
1062	443.814	443.818
1063	443.977	443.984
1064	444.171	444.202
1065	444.214	444.219
1066	444.935	444.986
1067	445.163	445.199
1068	445.253	445.302
1069	445.316	445.323
1070	445.348	445.407
1071	445.545	445.583
1072	445.626	445.677
1073	445.696	445.701
1074	445.807	445.853
1075	445.933	445.937
1076	446.101	446.135
1077	446.403	446.407
1078	446.475	446.48
1079	447.122	447.154
1080	447.223	447.265
1081	447.424	447.477
1082	447.54	447.589
1083	447.639	447.698
1084	447.727	447.733
1085	447.753	447.803
1086	447.961	447.966
1087	449.278	449.311
1088	449.422	449.46
1089	449.621	449.627
1090	449.703	449.755
1091	449.865	449.888
1092	449.931	449.943
1093	450.176	450.211
1094	450.511	450.559
1095	450.578	450.585
1096	450.603	450.657
1097	450.815	450.848
1098	451.872	451.915
1099	451.941	451.946
1100	451.964	452.004
1101	452.117	452.121
1102	452.267	452.305
1103	452.354	452.365
1104	452.485	452.519
1105	453.004	453.011
1106	453.028	453.032
1107	453.261	453.3
1108	453.349	453.408
1109	454.091	454.124
1110	454.233	454.281
1111	454.385	454.407
1112	454.612	454.66
1113	454.807	454.856
1114	454.88	454.886
1115	455.252	455.257
1116	455.559	455.604
1117	455.673	455.725
1118	456.337	456.374
1119	456.565	456.613
1120	456.833	456.838
1121	457.157	457.184
1122	457.486	457.526
1123	458.242	458.276
1124	458.523	458.558
1125	458.602	458.645
1126	458.822	458.856
1127	458.936	458.983
1128	458.991	459
1129	459.161	459.169
1130	459.189	459.224
1131	459.254	459.261
1132	459.368	459.374
1133	459.705	459.729
1134	460.003	460.066
1135	460.107	460.159
1136	460.207	460.254
1137	460.479	460.541
1138	460.587	460.643
1139	460.744	460.785
1140	461.147	461.152
1141	461.349	461.393
1142	461.455	461.499
1143	462.36	462.387
1144	462.444	462.473
1145	462.605	462.64
1146	462.782	462.823
1147	463.039	463.078
1148	463.32	463.331
1149	463.771	463.809
1150	463.978	463.982
1151	464.007	464.044
1152	464.243	464.249
1153	465.784	465.808
1154	465.949	465.989
1155	466.049	466.053
1156	466.102	466.151
1157	466.523	466.587
1158	466.656	466.711
1159	466.909	466.962
1160	467.107	467.113
1161	467.229	467.264
1162	467.461	467.465
1163	467.795	467.84
1164	467.957	468.007
1165	468.126	468.17
1166	468.215	468.275
1167	468.399	468.46
1168	468.474	468.479
1169	468.624	468.684
1170	468.807	468.853
1171	468.904	468.908
1172	469.119	469.138
1173	469.194	469.2
1174	469.598	469.602
1175	469.77	469.776
1176	470.012	470.068
1177	470.19	470.257
1178	470.283	470.288
1179	470.389	470.436
1180	470.476	470.525
1181	470.642	470.702
1182	470.973	471.009
1183	471.037	471.041
1184	471.097	471.143
1185	471.306	471.313
1186	471.341	471.349
1187	471.654	471.699
1188	471.911	471.959
1189	472.066	472.074
1190	472.139	472.182
1191	472.323	472.329
1192	472.337	472.343
1193	472.43	472.488
1194	472.742	472.75
1195	472.853	472.888
1196	473.016	473.022
1197	473.186	473.19
1198	473.409	473.431
1199	473.578	473.583
1200	473.776	473.781
1201	473.792	473.849
1202	473.878	473.882
1203	473.896	473.947
1204	473.998	474.002
1205	474.028	474.032
1206	474.069	474.12
1207	474.174	474.218
1208	474.291	474.3
1209	474.324	474.363
1210	474.537	474.596
1211	474.937	474.941
1212	475.104	475.11
1213	475.378	475.389
1214	475.513	475.519
1215	476.487	476.506
1216	476.578	476.611
1217	477.015	477.025
1218	477.568	477.613
1219	477.691	477.721
1220	478.323	478.354
1221	478.568	478.576
1222	478.715	478.721
1223	478.994	479.026
1224	479.288	479.323
1225	479.372	479.408
1226	479.667	479.738
1227	479.997	480.033
1228	480.21	480.242
1229	480.446	480.452
1230	480.572	480.62
1231	480.726	480.757
1232	480.923	480.948
1233	481.75	481.774
1234	481.816	481.82
1235	481.831	481.844
1236	482.16	482.183
1237	482.417	482.421
1238	482.562	482.567
1239	483.012	483.019
1240	483.396	483.442
1241	483.659	483.717
1242	483.767	483.812
1243	484.924	484.95
1244	485.268	485.297
1245	485.713	485.75
1246	486.694	486.737
1247	486.894	486.925
1248	486.989	487.028
1249	487.082	487.123
1250	487.717	487.755
1251	487.811	487.853
1252	487.998	488.008
1253	488.043	488.077
1254	488.089	488.094
1255	488.13	488.182
1256	488.471	488.475
1257	488.539	488.604
1258	488.663	488.707
1259	488.719	488.728
1260	489	489.039
1261	489.047	489.051
1262	489.083	489.088
1263	489.238	489.244
1264	489.39	489.426
1265	489.466	489.524
1266	489.725	489.795
1267	489.979	490.011
1268	491.162	491.228
1269	491.278	491.327
1270	491.458	491.466
1271	491.587	491.646
1272	491.795	491.8
1273	491.83	491.869
1274	492.272	492.302
1275	492.374	492.431
1276	492.47	492.529
1277	492.813	492.861
1278	493.098	493.139
1279	493.371	493.376
1280	493.388	493.43
1281	493.543	493.547
1282	493.635	493.643
1283	493.664	493.685
1284	493.701	493.732
1285	493.759	493.787
1286	494.153	494.157
1287	494.261	494.268
1288	494.296	494.303
1289	494.35	494.365
1290	495.114	495.136
1291	495.179	495.183
1292	495.349	495.39
1293	495.554	495.6
1294	495.644	495.692
1295	495.848	495.857
1296	495.92	495.952
1297	496.067	496.078
1298	496.091	496.136
1299	496.709	496.737
1300	497.064	497.074
1301	497.616	497.663
1302	497.716	497.76
1303	498.127	498.176
1304	498.391	498.427
1305	498.745	498.784
1306	498.96	498.985
1307	499.118	499.123
1308	499.384	499.421
1309	499.493	499.502
1310	499.569	499.594
1311	499.811	499.816
1312	500.349	500.354
1313	500.817	500.821
1314	501.015	501.022
1315	501.339	501.345
1316	501.355	501.384
1317	501.955	501.961
1318	502.019	502.028
1319	502.339	502.343
1320	502.364	502.385
1321	502.51	502.529
1322	502.789	502.824
1323	503.093	503.126
1324	503.368	503.372
1325	503.396	503.403
1326	503.495	503.532
1327	503.577	503.582
1328	503.675	503.682
1329	503.79	503.838
1330	503.954	503.979
1331	504.112	504.117
1332	504.245	504.302
1333	504.444	504.504
1334	504.54	504.599
1335	504.644	504.648
1336	504.653	504.699
1337	504.997	505.042
1338	505.095	505.14
1339	505.271	505.28
1340	505.29	505.297
1341	505.332	505.368
1342	505.689	505.738
1343	505.796	505.851
1344	505.866	505.877
1345	505.887	505.953
1346	505.983	505.989
1347	506.14	506.17
1348	506.279	506.283
1349	506.289	506.295
1350	506.513	506.518
1351	506.565	506.569
1352	506.587	506.62
1353	506.688	506.692
1354	506.705	506.717
1355	506.727	506.74
1356	506.802	506.806
1357	507.003	507.011
1358	507.024	507.071
1359	507.1	507.106
1360	507.124	507.162
1361	507.373	507.377
1362	507.613	507.669
1363	507.674	507.687
1364	507.815	507.84
1365	508.434	508.438
1366	508.804	508.842
1367	509.01	509.018
1368	509.178	509.183
1369	509.752	509.791
1370	510.063	510.086
1371	510.156	510.188
1372	510.249	510.253
1373	510.267	510.307
1374	510.507	510.551
1375	510.64	510.647
1376	510.692	510.726
1377	510.758	510.764
1378	510.799	510.803
1379	510.985	511.047
1380	511.274	511.281
1381	511.295	511.332
1382	511.399	511.436
1383	511.661	511.688
1384	512.094	512.148
1385	512.299	512.305
1386	512.455	512.46
1387	512.479	512.521
1388	512.635	512.682
1389	512.688	512.693
1390	512.853	512.868
1391	512.933	512.998
1392	513.013	513.017
1393	513.422	513.482
1394	513.517	513.57
1395	513.631	513.635
1396	513.677	513.726
1397	514.262	514.268
1398	514.279	514.288
1399	514.344	514.351
1400	514.72	514.724
1401	514.836	514.875
1402	514.996	515.004
1403	515.057	515.086
1404	515.516	515.554
1405	515.631	515.641
1406	515.661	515.705
1407	515.756	515.768
1408	515.815	515.862
1409	515.915	515.921
1410	515.958	516.018
1411	516.196	516.202
1412	516.321	516.376
1413	516.435	516.441
1414	516.549	516.585
1415	516.945	516.973
1416	517.122	517.127
1417	517.278	517.308
1418	517.354	517.392
1419	517.528	517.578
1420	517.714	517.718
1421	517.768	517.777
1422	517.804	517.836
1423	517.958	517.963
1424	518.124	518.159
1425	518.283	518.287
1426	518.587	518.62
1427	518.827	518.884
1428	519.367	519.371
1429	519.402	519.421
1430	519.468	519.498
1431	519.923	519.947
1432	520.073	520.1
1433	520.166	520.173
1434	520.225	520.245
1435	520.329	520.333
1436	520.647	520.658
1437	520.712	520.745
1438	520.789	520.793
1439	520.872	520.882
1440	520.887	520.937
1441	520.984	521.024
1442	521.565	521.605
1443	521.965	521.996
1444	522.342	522.374
1445	522.42	522.452
1446	524.725	524.73
1447	526.196	526.207
1448	526.474	526.491
1449	526.521	526.536
1450	527.143	527.167
1451	527.363	527.389
1452	527.941	527.976
1453	528.413	528.448
1454	528.574	528.607
1455	528.652	528.689
1456	528.733	528.777
1457	528.833	528.877
1458	528.905	528.909
1459	529.034	529.04
1460	529.12	529.128
1461	529.207	529.27
1462	529.347	529.395
1463	529.544	529.553
1464	529.575	529.579
1465	529.587	529.635
1466	529.65	529.658
1467	529.73	529.738
1468	529.797	529.802
1469	529.813	529.859
1470	529.907	529.965
1471	530.089	530.171
1472	530.282	530.288
1473	530.313	530.36
1474	530.365	530.369
1475	530.407	530.458
1476	530.698	530.721
1477	530.797	530.804
1478	531.04	531.095
1479	531.146	531.151
1480	531.196	531.269
1481	531.404	531.441
1482	531.454	531.46
1483	531.487	531.527
1484	531.667	531.671
1485	531.805	531.845
1486	531.938	531.945
1487	532.004	532.008
1488	532.029	532.098
1489	532.146	532.2
1490	532.376	532.409
1491	532.68	532.689
1492	532.953	533.018
1493	533.098	533.102
1494	533.133	533.172
1495	533.417	533.471
1496	533.994	534.034
1497	534.232	534.276
1498	534.5	534.505
1499	534.536	534.627
1500	534.792	534.826
1501	535.049	535.124
1502	535.561	535.602
1503	535.902	535.932
1504	536.003	536.008
1505	536.106	536.154
1506	536.334	536.374
1507	537.051	537.093
1508	537.147	537.191
1509	537.249	537.257
1510	537.316	537.322
1511	537.328	537.382
1512	537.408	537.414
1513	537.425	537.484
1514	538.094	538.098
1515	538.172	538.203
1516	538.393	538.431
1517	538.54	538.546
1518	539.048	539.075
1519	539.602	539.624
1520	539.873	539.877
1521	540.151	540.195
1522	540.466	540.472
1523	540.561	540.614
1524	540.712	540.724
1525	540.808	540.812
1526	541.321	541.326
1527	541.584	541.614
1528	541.843	541.875
1529	541.925	541.954
1530	542.19	542.231
1531	542.507	542.515
1532	542.926	542.933
1533	543.356	543.408
1534	543.896	543.939
1535	544.285	544.321
1536	544.436	544.488
1537	544.659	544.699
1538	545.466	545.47
1539	546.358	546.398
1540	546.438	546.477
1541	546.585	546.624
1542	546.789	546.793
1543	547.109	547.157
1544	547.272	547.313
1545	547.355	547.361
1546	547.56	547.568
1547	547.67	547.741
1548	547.789	547.797
1549	548.04	548.084
1550	548.334	548.339
1551	548.37	548.38
1552	548.431	548.481
1553	548.54	548.546
1554	548.587	548.62
1555	548.946	548.952
1556	548.968	549.019
1557	549.061	549.104
1558	549.196	549.202
1559	549.294	549.345
1560	549.351	549.356
1561	549.475	549.524
1562	549.535	549.539
1563	549.546	549.551
1564	549.688	549.751
1565	550.294	550.304
1566	550.345	550.392
1567	550.576	550.601
1568	550.801	550.854
1569	551.056	551.06
1570	551.116	551.122
1571	551.234	551.238
1572	551.245	551.291
1573	551.39	551.424
1574	551.621	551.664
1575	551.878	551.883
1576	552.121	552.16
1577	552.203	552.24
1578	552.421	552.426
1579	552.443	552.448
1580	552.488	552.493
1581	553.02	553.044
1582	553.191	553.221
1583	553.239	553.243
1584	553.387	553.397
1585	554.639	554.699
1586	554.751	554.798
1587	555.038	555.073
1588	555.148	555.189
1589	555.278	555.311
1590	556.124	556.186
1591	556.256	556.34
1592	556.899	556.904
1593	556.957	556.982
1594	557.257	557.262
1595	557.788	557.852
1596	557.922	557.946
1597	558.086	558.091
1598	558.302	558.325
1599	558.631	558.659
1600	559.317	559.321
1601	559.921	559.932
1602	560.22	560.247
1603	560.315	560.348
1604	560.764	560.769
1605	561.397	561.413
1606	561.45	561.455
1607	561.531	561.559
1608	561.764	561.799
1609	562.507	562.535
1610	562.585	562.625
1611	563.069	563.12
1612	563.237	563.271
1613	563.523	563.527
1614	564.336	564.342
1615	564.39	564.421
1616	564.484	564.494
1617	564.557	564.6
1618	565.008	565.012
1619	565.354	565.36
1620	565.43	565.469
1621	565.534	565.546
1622	565.685	565.735
1623	565.744	565.751
1624	565.937	565.986
1625	566.027	566.032
1626	566.056	566.075
1627	566.104	566.124
1628	566.132	566.143
1629	566.174	566.195
1630	566.494	566.533
1631	569.067	569.072
1632	569.106	569.115
1633	569.233	569.237
1634	569.268	569.274
1635	569.401	569.405
1636	569.429	569.438
1637	569.556	569.56
1638	569.578	569.584
1639	571.699	571.703
1640	573.99	573.994
1641	574.032	574.039
1642	575.313	575.318
1643	579.819	579.825
1644	580.123	580.127
1645	580.992	580.996
1646	581.927	581.931
1647	582.223	582.245
1648	582.432	582.481
1649	582.59	582.598
1650	582.728	582.769
1651	582.805	582.842
1652	582.889	582.896
1653	583.015	583.047
1654	583.564	583.6
1655	583.648	583.683
1656	583.811	583.815
1657	583.872	583.883
1658	584.044	584.049
1659	584.072	584.077
1660	584.158	584.163
1661	584.215	584.265
1662	584.424	584.445
1663	584.902	584.906
1664	585.015	585.032
1665	585.409	585.453
1666	585.497	585.537
1667	585.592	585.637
1668	585.69	585.743
1669	585.787	585.842
1670	585.882	585.926
1671	586.16	586.204
1672	586.247	586.297
1673	586.415	586.422
1674	586.63	586.664
1675	586.721	586.776
1676	586.789	586.795
1677	586.824	586.875
1678	586.984	587.04
1679	587.108	587.114
1680	587.349	587.391
1681	587.602	587.643
1682	587.715	587.774
1683	588.663	588.718
1684	588.752	588.756
1685	588.767	588.81
1686	588.926	588.94
1687	589.063	589.111
1688	589.143	589.149
1689	589.233	589.237
1690	589.323	589.354
1691	589.889	589.939
1692	590.115	590.17
1693	590.216	590.265
1694	590.284	590.29
1695	590.439	590.483
1696	590.547	590.557
1697	590.684	590.688
1698	590.8	590.807
1699	590.968	591.01
1700	591.133	591.166
1701	591.327	591.333
1702	591.363	591.415
1703	591.588	591.592
1704	591.597	591.655
1705	591.694	591.706
1706	591.727	591.731
1707	591.794	591.834
1708	591.908	591.917
1709	591.941	591.954
1710	592.021	592.027
1711	592.084	592.092
1712	592.137	592.141
1713	592.164	592.243
1714	592.408	592.442
1715	593.001	593.039
1716	593.09	593.151
1717	593.161	593.171
1718	593.205	593.209
1719	593.253	593.258
1720	593.266	593.273
1721	593.378	593.453
1722	593.621	593.629
1723	593.652	593.701
1724	593.805	593.809
1725	593.866	593.872
1726	593.976	594.009
1727	594.488	594.496
1728	594.509	594.515
1729	594.522	594.558
1730	595.197	595.201
1731	595.693	595.728
1732	595.783	595.832
1733	595.962	595.976
1734	596.024	596.065
1735	596.267	596.272
1736	596.434	596.469
1737	596.714	596.753
1738	597.038	597.043
1739	597.055	597.06
1740	597.122	597.144
1741	597.318	597.371
1742	597.388	597.395
1743	597.542	597.548
1744	598.089	598.12
1745	598.262	598.279
1746	598.558	598.562
1747	599.516	599.52
