# Supplementary material for: Capturing the songs of mice with an improved detection and classification method for ultrasonic vocalizations (BootSnap)
Source: PLoS Comput Biol. 2022 May 12;18(5):e1010049. doi: 10.1371/journal.pcbi.1010049 (PMC9098080; doi:10.1371/journal.pcbi.1010049)
Supplement: S2 Data — (XLSX) [file pcbi.1010049.s016.xlsx]

## Sheet: manual detection
Syllable number	Begin	Length	Type
1	0.259	22	vocalization
2	0.426	20	vocalization
3	0.766	28	vocalization
4	0.931	30	vocalization
5	1.031	22	vocalization
6	1.186	23	vocalization
7	1.279	22	vocalization
8	1.44	32	vocalization
9	1.551	22	vocalization
10	1.641	22	vocalization
11	5.2387	17.16	vocalization
12	5.5795	10	vocalization
13	6.4095	26	vocalization
14	6.593	20	vocalization
15	6.7535	12.48	vocalization
16	6.853	22.5	vocalization
17	7.1388	16.38	vocalization
18	7.396	29.5	vocalization
19	7.579	24	vocalization
20	7.684	20	vocalization
21	7.864	27	vocalization
22	8.04	15	vocalization
23	8.139	35	vocalization
24	8.484	43	vocalization
25	8.72	22	vocalization
26	9.124	23	vocalization
27	9.31	26	vocalization
28	9.4961	31.2	vocalization
29	9.7067	32.76	vocalization
30	10.2495	12.5	vocalization
31	10.4243	34.32	vocalization
32	10.619	30	vocalization
33	10.717	32	vocalization
34	11.055	41	vocalization
35	11.164	31	vocalization
36	11.421	21	vocalization
37	11.887	33	vocalization
38	13.149	16	vocalization
39	14.207	21	vocalization
40	14.576	18	vocalization
41	14.672	21	vocalization
42	14.768	38	vocalization
43	14.871	33	vocalization
44	15.088	31	vocalization
45	15.206	30	vocalization
46	15.396	26	vocalization
47	16.035	26	vocalization
48	16.331	36	vocalization
49	16.429	20	vocalization
50	17.557	23	vocalization
51	17.791	18	vocalization
52	17.878	23	vocalization
53	18.117	27	vocalization
54	18.217	13	vocalization
55	18.307	24	vocalization
56	18.448	11	NOISE
57	19.113	32	vocalization
58	20.041	23.5	vocalization
59	20.223	19	vocalization
60	20.417	19	vocalization
61	20.9075	32	vocalization
62	21.332	24	vocalization
63	21.437	22.5	vocalization
64	21.704	24	NOISE
65	21.8015	11	NOISE
66	22.2455	20	vocalization
67	22.304	10	NOISE
68	23.7825	10	NOISE
69	24.163	12	vocalization
70	24.5995	6	vocalization
71	24.6825	19.5	vocalization
72	24.7754	21.06	vocalization
73	24.8627	27.3	vocalization
74	25.1875	6.5	NOISE
75	25.283	40	vocalization
76	26.0285	13	vocalization
77	26.6053	10.14	vocalization
78	26.6864	13.26	vocalization
79	26.805	14	NOISE
80	26.9355	6.5	NOISE
81	27.2315	21.5	vocalization
82	27.325	20.5	vocalization
83	27.5039	25.74	vocalization
84	27.7629	21.84	vocalization
85	28.64	31	vocalization
86	28.932	11	vocalization
87	29.017	38	NOISE
88	29.162	18	vocalization
89	31.1035	14	vocalization
90	31.1965	19.5	vocalization
91	31.369	36.66	vocalization
92	31.4695	31	vocalization
93	31.8752	14.82	vocalization
94	32.868	17.86	vocalization
95	32.9607	21.3	vocalization
96	33.0625	23.5	vocalization
97	33.1515	18.5	vocalization
98	33.239	15.5	vocalization
99	33.3935	16	vocalization
100	33.5675	25.5	vocalization
101	33.837	19.5	vocalization
102	34.0117	19.5	vocalization
103	34.5075	20	vocalization
104	36.5445	17.5	vocalization
105	36.852	26.5	vocalization
106	37.0299	20.28	vocalization
107	37.1259	23.4	vocalization
108	37.2171	53.82	vocalization
109	37.3552	32.76	vocalization
110	38.1205	21.5	vocalization
111	38.3034	31.2	vocalization
112	38.4033	20.28	vocalization
113	38.491	34.5	vocalization
114	38.688	24.18	vocalization
115	38.85	32	vocalization
116	38.9555	43.68	vocalization
117	39.0741	35.1	vocalization
118	39.1935	8.5	vocalization
119	39.3405	31	vocalization
120	40.3489	17.42	vocalization
121	40.4316	9.44	vocalization
122	40.511	49	vocalization
123	40.723	27	vocalization
124	40.816	33	vocalization
125	40.985	25	vocalization
126	41.068	19	NOISE
127	41.3	22	vocalization
128	41.461	18	vocalization
129	42.026	10	vocalization
130	42.112	12	vocalization
131	42.365	24	vocalization
132	42.5295	16.5	vocalization
133	42.782	43.5	vocalization
134	43.1919	26.52	vocalization
135	43.4493	32.76	vocalization
136	43.789	22	NOISE
137	44.205	22	vocalization
138	44.346	22	vocalization
139	44.609	39	vocalization
140	44.693	47	vocalization
141	44.784	31	vocalization
142	45.0576	13.94	vocalization
143	45.1855	23.03	vocalization
144	45.2927	17.58	vocalization
145	45.3952	26.06	vocalization
146	45.498	31	vocalization
147	46.728	34	vocalization
148	46.841	33	vocalization
149	46.95	28	vocalization
150	47.051	34	vocalization
151	47.166	28	vocalization
152	47.263	35	vocalization
153	49.0045	20	vocalization
154	49.162	18	vocalization
155	50.2795	42	vocalization
156	50.3892	28.08	vocalization
157	50.4875	31.2	vocalization
158	50.7605	28.5	vocalization
159	50.8604	28.08	vocalization
160	50.96	50	vocalization
161	51.068	37	vocalization
162	51.807	16	vocalization
163	51.901	28	vocalization
164	52.08	28	vocalization
165	52.927	23	vocalization
166	53.178	26	vocalization
167	53.514	16	vocalization
168	54.121	14	vocalization
169	55.557	9	vocalization
170	55.667	32	vocalization
171	55.85	39	vocalization
172	55.96	21	vocalization
173	56.157	29	vocalization
174	56.4315	67	vocalization
175	57.3465	26.5	vocalization
176	57.6427	18.72	vocalization
177	57.8432	20.28	vocalization
178	58.002	31	vocalization
179	58.1747	28.08	vocalization
180	58.3697	37.44	vocalization
181	58.4646	38.57	vocalization
182	58.691	10.5	NOISE
183	58.7631	47.06	vocalization
184	58.8912	27	vocalization
185	60.797	32.5	vocalization
186	60.9353	14.82	vocalization
187	61.1015	8.5	vocalization
188	61.595	6.33	vocalization
189	62.054	22	vocalization
190	62.416	43	vocalization
191	62.784	28	vocalization
192	63.5413	32.76	vocalization
193	63.8627	24.18	vocalization
194	64.663	16.5	vocalization
195	64.956	3.86	vocalization
196	65.7785	6	NOISE
197	71.395	25.5	vocalization
198	71.8073	41.34	vocalization
199	72.7	16	vocalization
200	74.0928	15.6	vocalization
201	74.5172	21.84	vocalization
202	74.9002	16.38	vocalization
203	75.3752	24.96	vocalization
204	78.8159	27.3	vocalization
205	79.008	40.5	vocalization
206	79.181	30	vocalization
207	79.3275	63.5	vocalization
208	79.496	31	vocalization
209	79.903	53	vocalization
210	80.091	33	vocalization
211	80.477	28	vocalization
212	80.665	24	vocalization
213	80.892	24	vocalization
214	81.5265	31.2	vocalization
215	81.8534	32.76	vocalization
216	82.0172	28.86	vocalization
217	82.1973	17.16	vocalization
218	82.647	25	vocalization
219	82.791	27	vocalization
220	82.949	27	vocalization
221	83.322	27	vocalization
222	83.891	11	vocalization
223	84.022	18	vocalization
224	84.165	28	vocalization
225	84.314	22	vocalization
226	86.8032	29.62	vocalization
227	86.9425	21	vocalization
228	87.1715	26.5	vocalization
229	89.731	23	vocalization
230	90.0133	19.5	vocalization
231	90.734	11.5	vocalization
232	95.537	9	vocalization
233	99.472	18	vocalization
234	99.582	16	vocalization
235	101.356	5.46	vocalization
236	101.747	8.58	vocalization
237	102.086	24.96	vocalization
238	104.422	37.44	vocalization
239	104.562	26	vocalization
240	104.677	35.1	vocalization
241	104.817	36.66	vocalization
242	105.084	24.18	vocalization
243	105.182	17.94	vocalization
244	105.266	23.4	vocalization
245	105.43	34.77	vocalization
246	106.05	25.74	vocalization
247	106.157	40	vocalization
248	106.656	16.61	vocalization
249	106.995	19.5	vocalization
250	108.262	27.09	vocalization
251	108.36	32.2	vocalization
252	108.477	36	vocalization
253	108.615	32.76	vocalization
254	108.679	35.88	vocalization
255	108.879	16	vocalization
256	109.058	20.28	vocalization
257	109.19	33.73	vocalization
258	109.323	29.33	vocalization
259	109.456	26	vocalization
260	109.612	22	vocalization
261	109.769	37	vocalization
262	109.908	38	vocalization
263	110.048	25	vocalization
264	110.275	29	vocalization
265	110.427	21	vocalization
266	111.271	13	vocalization
267	111.601	20.28	vocalization
268	111.772	29	vocalization
269	111.966	21.84	vocalization
270	112.523	35.56	vocalization
271	112.712	29.41	vocalization
272	113.038	33	vocalization
273	113.438	17	vocalization
274	114.086	22	vocalization
275	114.248	14.43	vocalization
276	114.34	24	NOISE
277	118.164	28.08	vocalization
278	118.246	13	vocalization
279	118.429	31	vocalization
280	118.778	27	vocalization
281	118.865	32.85	vocalization
282	118.97	30	vocalization
283	119.068	22	vocalization
284	119.155	32	vocalization
285	120.439	21	vocalization
286	122.157	20.28	vocalization
287	122.415	17	vocalization
288	122.495	14.04	vocalization
289	122.653	17	vocalization
290	122.741	21	vocalization
291	126.767	25.74	vocalization
292	126.866	18	vocalization
293	127.133	13.26	vocalization
294	127.838	25.04	vocalization
295	128.353	26.52	vocalization
296	128.453	22.23	vocalization
297	128.708	24.96	vocalization
298	128.8	34	vocalization
299	129.062	31.2	vocalization
300	129.225	20	vocalization
301	129.313	24	vocalization
302	129.395	25	vocalization
303	129.634	27	vocalization
304	129.809	6	vocalization
305	129.973	21	vocalization
306	130.073	31	vocalization
307	130.364	21.06	vocalization
308	130.541	18	vocalization
309	132.277	10	vocalization
310	132.437	11.91	vocalization
311	132.601	7.02	vocalization
312	132.849	42.9	vocalization
313	132.987	31	vocalization
314	133.171	85.8	vocalization
315	133.411	22	vocalization
316	133.502	38.22	vocalization
317	133.779	23.4	vocalization
318	133.865	30.38	vocalization
319	134.714	28.08	vocalization
320	134.812	23.4	vocalization
321	135.071	31.2	vocalization
322	135.623	18	vocalization
323	135.675	10	NOISE
324	136.065	27	vocalization
325	136.714	5	NOISE
326	136.768	18.72	vocalization
327	136.89	7	NOISE
328	137.033	51	vocalization
329	137.121	37	vocalization
330	137.41	26	vocalization
331	137.656	29	vocalization
332	137.769	38	vocalization
333	139.842	30	vocalization
334	140.185	18.72	vocalization
335	140.268	35	vocalization
336	140.437	26	vocalization
337	140.687	26.52	vocalization
338	140.845	24	vocalization
339	140.928	28	vocalization
340	141.319	50	vocalization
341	141.45	20.03	vocalization
342	141.548	12	vocalization
343	141.711	32	vocalization
344	142.083	17	vocalization
345	142.85	25.32	vocalization
346	143.196	23.4	vocalization
347	143.296	39	vocalization
348	143.452	33	vocalization
349	143.56	28	vocalization
350	144.202	13	vocalization
351	144.268	26	vocalization
352	144.559	23	vocalization
353	144.64	32	vocalization
354	144.728	31	vocalization
355	144.886	7	vocalization
356	146.39	38	vocalization
357	146.595	35	vocalization
358	146.791	30	vocalization
359	147.04	29	vocalization
360	147.222	24.96	vocalization
361	147.346	28	vocalization
362	147.451	46	vocalization
363	147.547	37	vocalization
364	147.714	36	vocalization
365	147.825	26	vocalization
366	147.94	34	vocalization
367	148.043	34	vocalization
368	148.694	24	vocalization
369	148.864	28	vocalization
370	148.979	28	vocalization
371	149.147	25	vocalization
372	149.239	46	vocalization
373	149.339	21	vocalization
374	149.571	18	vocalization
375	152.15	15.6	vocalization
376	152.51	8	NOISE
377	157.045	32.76	vocalization
378	157.377	17	vocalization
379	157.462	32	vocalization
380	157.637	17	vocalization
381	157.792	31.2	vocalization
382	158.048	21	vocalization
383	158.13	23	vocalization
384	158.445	19	vocalization
385	158.8	27	vocalization
386	159.274	13	vocalization
387	159.357	15	vocalization
388	159.836	9	vocalization
389	160.655	13.77	vocalization
390	160.94	15	vocalization
391	161.37	11.7	vocalization
392	162.232	10	vocalization
393	162.526	12.48	vocalization
394	163.269	14	vocalization
395	163.443	12.48	vocalization
396	164.422	10.14	vocalization
397	164.594	36.66	vocalization
398	165.016	26.52	vocalization
399	166.4	16	vocalization
400	166.637	22	vocalization
401	166.744	27	vocalization
402	166.955	51	vocalization
403	167.065	49	vocalization
404	167.613	36	vocalization
405	167.706	22	vocalization
406	167.805	37	vocalization
407	168.058	26	vocalization
408	168.19	11	NOISE
409	168.456	35	vocalization
410	168.558	35	vocalization
411	168.718	11	vocalization
412	168.869	18	vocalization
413	169.326	16	vocalization
414	169.631	18	vocalization
416	169.72	7.62	vocalization
417	169.793	28	vocalization
418	170.033	29	vocalization
419	170.201	23.4	vocalization
420	170.297	6	NOISE
421	170.677	6	vocalization
422	171.072	8.58	vocalization
423	171.324	31.2	vocalization
424	171.824	40.56	vocalization
425	171.924	35	vocalization
426	172.615	37.44	vocalization
427	172.738	46.8	vocalization
428	172.844	104	vocalization
429	172.979	43	vocalization
430	173.074	42	vocalization
431	173.348	30	vocalization
432	173.581	31	vocalization
433	173.672	57	vocalization
434	173.769	47.58	vocalization
435	173.938	39.78	vocalization
436	174.041	38.22	vocalization
437	174.143	27	vocalization
438	174.317	27.77	vocalization
439	175.48	11	vocalization
440	175.562	22	vocalization
441	175.79	47	vocalization
442	175.89	46	vocalization
443	177.256	17	vocalization
444	177.337	18.68	vocalization
445	177.502	20.28	vocalization
446	177.665	9.36	vocalization
447	177.916	35.88	vocalization
448	179.289	45.24	vocalization
449	179.405	27	vocalization
450	179.485	47	vocalization
451	179.589	29.64	vocalization
452	179.771	37.44	vocalization
453	179.938	37.44	vocalization
454	180.048	4.68	vocalization
455	180.11	23.4	vocalization
456	180.194	34.32	vocalization
457	180.298	43	vocalization
458	180.519	36	vocalization
459	181.083	35.88	vocalization
460	182.424	26.52	vocalization
461	183.05	46	vocalization
462	183.165	43	vocalization
463	183.274	32	vocalization
464	183.377	38	vocalization
465	183.579	45	vocalization
466	184.335	13	vocalization
467	184.521	23	vocalization
468	184.601	39	vocalization
469	184.697	36	vocalization
470	184.879	33	vocalization
471	185.063	23	vocalization
472	186.123	29	vocalization
473	186.212	44	vocalization
474	186.307	28	vocalization
475	186.395	29.64	vocalization
476	186.949	10	vocalization
477	187.275	42	vocalization
478	187.471	28	vocalization
479	187.714	29	vocalization
480	187.817	41.48	vocalization
481	187.916	37.27	vocalization
482	187.998	21	NOISE
483	188.097	24.96	vocalization
484	188.47	40.56	vocalization
485	188.913	20.28	vocalization
486	189.005	21.84	vocalization
487	189.098	34	NOISE
488	189.279	20.28	vocalization
489	189.424	27.3	vocalization
490	189.511	49	vocalization
491	189.877	32.76	vocalization
492	189.967	26.52	vocalization
493	190.166	21	NOISE
494	190.639	43.81	vocalization
495	190.738	90	vocalization
496	190.873	51.02	vocalization
497	191.057	34.32	vocalization
498	191.164	30	vocalization
499	191.332	43.68	vocalization
500	191.435	24.96	vocalization
501	191.625	34	vocalization
502	191.983	26	vocalization
503	192.387	27	vocalization
504	192.457	9	NOISE
505	192.519	9	NOISE
506	192.655	30	vocalization
507	193.064	33	vocalization
508	194.451	8	NOISE
509	195.138	21.84	vocalization
510	195.315	33	vocalization
511	195.405	32	vocalization
512	195.476	6	NOISE
513	196.226	17.16	vocalization
514	196.68	16	NOISE
515	196.95	21	vocalization
516	197.037	24.96	vocalization
517	197.104	42	NOISE
518	197.405	8	NOISE
519	198.994	15.6	vocalization
520	199.77	3.35	vocalization
521	199.918	9	vocalization
522	199.998	3.87	vocalization
523	200.315	23	vocalization
524	200.506	19	vocalization
525	200.599	33	vocalization
526	200.683	10	NOISE
527	200.799	29.64	vocalization
528	200.888	28.08	vocalization
529	201.044	21.06	vocalization
530	201.269	23.4	vocalization
531	201.359	28.08	vocalization
532	201.456	42.12	vocalization
533	201.822	20.28	vocalization
534	201.995	17.94	vocalization
535	202.569	37	NOISE
536	202.638	32.76	vocalization
537	202.947	5	NOISE
538	203.018	19	vocalization
539	203.375	29.64	vocalization
540	203.477	65.52	vocalization
541	203.599	25.74	vocalization
542	203.69	27.3	vocalization
543	203.797	27	vocalization
544	203.966	31.98	vocalization
545	204.416	43.68	vocalization
546	204.527	34.32	vocalization
547	204.624	40.56	vocalization
548	204.701	54.6	vocalization
549	204.939	34.32	vocalization
550	205.032	28.86	vocalization
551	205.219	5	vocalization
552	205.292	33	vocalization
553	205.566	36	vocalization
554	205.716	22	vocalization
555	205.908	32	vocalization
556	206.17	21	vocalization
557	206.804	9	vocalization
558	207.621	14	vocalization
559	207.98	11	vocalization
560	208.542	46	vocalization
561	208.725	27.2	vocalization
562	208.999	36.66	vocalization
563	211.067	34.32	vocalization
564	212.5	24.96	vocalization
565	212.98	28.86	vocalization
566	213.147	24	vocalization
567	213.339	67.08	vocalization
568	213.578	32	vocalization
569	213.969	15.6	vocalization
570	214.126	18.72	vocalization
571	214.534	20.28	vocalization
572	215.296	15	vocalization
573	215.422	18.72	vocalization
574	215.848	20	vocalization
575	216.415	47	vocalization
576	216.572	43.68	vocalization
577	217.165	35.88	vocalization
578	217.238	35	vocalization
579	217.401	46	vocalization
580	218.22	17	vocalization
581	218.416	29	vocalization
582	218.844	40	vocalization
583	219.479	13	vocalization
584	222.867	25	vocalization
585	223.032	30	vocalization
586	223.494	7	vocalization
587	226.592	8.89	vocalization
588	226.758	4.68	vocalization
589	226.906	8	vocalization
590	227.04	12	vocalization
591	227.185	14	vocalization
592	229.065	13	vocalization
593	229.577	24	vocalization
594	229.72	33	vocalization
595	230.006	38	vocalization
596	230.435	26	vocalization
597	230.608	9	vocalization
598	231.047	20	vocalization
599	231.338	23.4	vocalization
600	231.585	28.08	vocalization
601	231.864	24.96	vocalization
602	232.5	18	vocalization
603	232.646	30	vocalization
604	232.826	35	vocalization
605	233.006	38	vocalization
606	233.952	9	vocalization
607	234.422	32	vocalization
608	234.945	21	vocalization
609	235.05	23	vocalization
610	235.164	6	vocalization
611	235.273	17	vocalization
612	235.381	48	vocalization
613	235.699	46	vocalization
614	236.206	29	vocalization
615	236.35	31	vocalization
616	236.636	25	vocalization
617	237.152	32.76	vocalization
618	237.588	15	vocalization
619	237.729	16.38	vocalization
620	237.892	36.66	vocalization
621	238.15	23.4	vocalization
622	238.56	22	vocalization
623	238.745	23	vocalization
624	238.836	27	vocalization
625	239.943	21	vocalization
626	240.422	23	vocalization
627	240.513	23	vocalization
628	240.6	37	vocalization
629	240.763	23	vocalization
630	240.854	6	vocalization
631	241.762	30	vocalization
632	241.856	37	vocalization
633	242.037	34	vocalization
634	242.138	39	vocalization
635	242.357	3.9	vocalization
636	242.435	23	vocalization
637	242.673	20.28	vocalization
638	242.824	5	vocalization
639	242.89	51.48	vocalization
640	243.288	39	vocalization
641	243.514	35	vocalization
642	243.718	32	vocalization
643	243.938	25	vocalization
644	244.273	29	vocalization
645	244.463	28	vocalization
646	244.56	27	vocalization
647	244.648	34	vocalization
648	245.169	28.08	vocalization
649	245.475	35.88	vocalization
650	245.743	37.44	vocalization
651	246.186	17.16	vocalization
652	246.267	28	vocalization
653	246.363	6.41	vocalization
654	246.528	26	NOISE
655	246.808	25	vocalization
656	247.036	21	vocalization
657	247.268	31.98	vocalization
658	247.37	34.32	vocalization
659	248.103	28	vocalization
660	248.871	26	vocalization
661	249.017	28	vocalization
662	249.182	27	vocalization
663	249.41	21	vocalization
664	249.643	35	vocalization
665	249.832	6.24	vocalization
666	249.992	25	vocalization
667	250.153	21	vocalization
668	250.242	36	vocalization
669	250.35	36	vocalization
670	250.421	6	NOISE
671	251.272	35	vocalization
672	253.339	34.32	vocalization
673	253.427	30	vocalization
674	253.697	6	NOISE
675	253.998	28	vocalization
676	254.082	32	vocalization
677	254.208	43	NOISE
678	254.558	28	vocalization
679	255.152	20	vocalization
680	255.235	25	vocalization
681	255.492	24	vocalization
682	255.915	8	NOISE
683	258.685	24	vocalization
684	258.765	33	vocalization
685	258.851	26	vocalization
686	259.495	12	vocalization
687	260.003	18	vocalization
688	260.25	31	vocalization
689	260.664	27	vocalization
690	265.558	17	vocalization
691	265.805	13	vocalization
692	266.338	7.02	vocalization
693	268.015	26	vocalization
694	268.092	27	vocalization
695	268.179	21	vocalization
696	268.632	39	vocalization
697	269.047	7.02	vocalization
698	269.375	15.6	vocalization
699	269.611	42.12	vocalization
700	269.693	51.48	vocalization
701	269.793	35.88	vocalization
702	269.886	30	vocalization
703	269.991	35.88	vocalization
704	270.099	32	vocalization
705	270.379	25	vocalization
706	270.555	44	vocalization
707	270.671	31.2	vocalization
708	270.86	21.84	vocalization
709	271.197	10	vocalization
710	273.318	21	vocalization
711	274.357	26	vocalization
712	274.607	20.28	vocalization
713	274.775	24.96	vocalization
714	274.868	96	vocalization
715	275.027	21.84	vocalization
716	275.537	7.02	vocalization
717	276.014	31	vocalization
718	276.292	33	vocalization
719	276.384	38	vocalization
720	276.496	29.64	vocalization
721	276.608	39	vocalization
722	276.865	23	vocalization
723	277.448	23.4	vocalization
724	277.552	53.04	vocalization
725	277.813	34	vocalization
726	277.914	38	vocalization
727	278.315	87	vocalization
728	278.444	45.24	vocalization
729	278.537	21.84	vocalization
730	278.779	29.64	vocalization
731	279.105	24.96	vocalization
732	279.339	21.84	vocalization
733	279.498	17	vocalization
734	279.648	25	vocalization
735	279.738	24	vocalization
736	279.887	5	vocalization
737	279.961	15	vocalization
738	280.332	12	vocalization
739	280.854	19	vocalization
740	282.187	16.97	vocalization
741	282.364	12.12	vocalization
742	282.704	13	vocalization
743	283.724	10.92	vocalization
744	284.42	49.92	vocalization
745	284.519	44	vocalization
746	284.729	29.64	vocalization
747	285.182	23.4	vocalization
748	285.542	35	vocalization
749	285.64	39	vocalization
750	285.741	26	vocalization
751	285.838	27	vocalization
752	285.925	29	vocalization
753	286.112	43.68	vocalization
754	286.241	36	vocalization
755	286.344	27	vocalization
756	286.505	26	vocalization
757	286.758	38	vocalization
758	287.209	12	vocalization
759	287.291	19	vocalization
760	287.571	41	vocalization
761	287.658	39	vocalization
762	287.826	35	vocalization
763	288.111	36	vocalization
764	288.219	34	vocalization
765	288.402	23	vocalization
766	288.801	32	vocalization
767	288.895	43	vocalization
768	288.997	32	vocalization
769	289.103	28	vocalization
770	289.198	27	vocalization
771	289.445	36	vocalization
772	289.629	27	vocalization
773	290.385	28	vocalization
774	290.759	60.84	vocalization
775	292.005	5	vocalization
776	292.089	16	vocalization
777	292.482	49	vocalization
778	292.581	34	vocalization
779	292.673	41	vocalization
780	292.855	20	vocalization
781	293.325	28.08	vocalization
782	293.488	32	vocalization
783	293.582	33	vocalization
784	293.69	32	vocalization
785	294.385	26.52	vocalization
786	294.988	43	vocalization
787	295.111	29	vocalization
788	295.197	36	vocalization
789	295.354	29	vocalization
790	295.445	29	vocalization
791	295.648	25	vocalization
792	295.961	26	vocalization
793	296.188	11.7	vocalization
794	297.039	40.16	vocalization
795	297.134	28.39	vocalization
796	297.225	35.31	vocalization
797	297.474	31	vocalization
798	297.572	18	vocalization
799	297.658	18	vocalization
800	298.112	31.2	vocalization
801	298.224	24	vocalization
802	298.332	34	vocalization
803	298.507	45.24	vocalization
804	298.608	47	vocalization
805	299.037	21	vocalization
806	299.202	25	vocalization
807	299.513	16	vocalization
808	299.782	5	NOISE
809	300.005	15	vocalization
810	300.336	12	vocalization
811	300.609	18	NOISE
812	300.731	6	vocalization

## Sheet: MUPET
Syllable number	Syllable start time (sec)	Syllable end time (sec)
1	0.2688	0.2784
2	0.7664	0.7936
3	0.936	0.9616
4	1.0064	1.0176
5	1.0272	1.0544
6	1.1824	1.2112
7	1.2752	1.304
8	1.4384	1.4752
9	1.5488	1.5744
10	1.6368	1.664
11	6.416	6.4336
12	6.5904	6.6144
13	6.7536	6.768
14	6.8512	6.8784
15	7.1392	7.1568
16	7.3936	7.4256
17	7.5728	7.6016
18	7.68	7.7056
19	7.8592	7.8928
20	8.0352	8.0576
21	8.1344	8.1776
22	8.496	8.5152
23	9.136	9.1424
24	9.312	9.3184
25	9.4928	9.5168
26	9.7056	9.7392
27	10.2496	10.2624
28	10.4208	10.4608
29	10.6176	10.6512
30	10.7136	10.7504
31	11.0448	11.096
32	11.16	11.1936
33	11.4176	11.4448
34	11.8832	11.9216
35	13.1456	13.1664
36	14.1712	14.192
37	14.2048	14.2288
38	14.7712	14.8064
39	14.8576	14.9024
40	15.0896	15.1168
41	15.4032	15.416
42	16.0528	16.0608
43	16.3184	16.368
44	16.4256	16.4512
45	17.5568	17.5824
46	17.7872	17.8112
47	17.8736	17.9024
48	18.1168	18.1472
49	18.176	18.296
50	18.3024	18.3312
51	18.4256	18.4416
52	18.4496	18.456
53	19.112	19.1472
54	20.0384	20.056
55	20.224	20.2416
56	20.4144	20.4368
57	20.9056	20.9408
58	21.3264	21.3552
59	21.4368	21.456
60	21.5232	21.536
61	21.5808	21.5952
62	21.6992	21.712
63	21.7328	21.7392
64	21.7872	21.808
65	22.2416	22.2672
66	22.28	22.2896
67	22.2992	22.3232
68	22.3696	22.3952
69	22.44	22.4608
70	23.7776	23.7968
71	24.3248	24.336
72	24.6768	24.7024
73	24.7712	24.7984
74	24.8672	24.8848
75	24.9488	24.9792
76	25.288	25.3216
77	25.9424	25.9488
78	26.024	26.04
79	26.6032	26.6176
80	26.6864	26.7008
81	26.9008	26.9504
82	27.2304	27.2512
83	27.3216	27.3472
84	27.5024	27.5184
85	27.7568	27.7856
86	28.6368	28.6704
87	28.9328	28.9424
88	29.0096	29.0448
89	29.16	29.1792
90	31.1056	31.1168
91	31.1952	31.216
92	31.3648	31.4064
93	31.456	31.5008
94	31.8704	31.8848
95	32.864	32.8864
96	32.9616	32.9824
97	33.064	33.08
98	33.1504	33.1648
99	33.24	33.2544
100	33.392	33.4064
101	33.5632	33.5936
102	33.84	33.8544
103	34.0112	34.0304
104	34.5024	34.5264
105	36.5408	36.5616
106	36.848	36.8784
107	37.0128	37.0512
108	37.12	37.152
109	37.16	37.1856
110	37.2128	37.2688
111	37.3184	37.3312
112	37.3536	37.424
113	38.1168	38.1424
114	38.3024	38.3328
115	38.3472	38.424
116	38.4864	38.5248
117	38.6576	38.712
118	38.8448	38.8816
119	38.9504	39
120	39.0688	39.1088
121	39.336	39.3712
122	39.4048	39.4208
123	40.3488	40.3664
124	40.3904	40.4
125	40.4256	40.4416
126	40.5072	40.5568
127	40.7216	40.8016
128	40.808	40.8672
129	40.984	41.0064
130	41.0592	41.0688
131	41.2944	41.3232
132	41.4416	41.48
133	42.0192	42.0352
134	42.1072	42.1232
135	42.3616	42.3904
136	42.5232	42.5456
137	42.6944	42.7152
138	42.776	42.8256
139	43.1856	43.2192
140	43.4432	43.4848
141	44.2016	44.2272
142	44.3408	44.368
143	44.6096	44.648
144	44.6864	44.7648
145	44.7792	44.8384
146	45.184	45.192
147	45.4	45.4144
148	45.4928	45.528
149	46.728	46.7616
150	46.8368	46.8736
151	46.9504	46.9712
152	47.0464	47.0864
153	47.1632	47.1936
154	47.2176	47.2304
155	47.2576	47.2976
156	49	49.0256
157	49.0896	49.1056
158	49.1552	49.1776
159	50.28	50.3216
160	50.3856	50.4144
161	50.4832	50.5136
162	50.76	50.7856
163	50.8592	50.8832
164	50.9552	51.008
165	51.0656	51.1024
166	51.8048	51.8208
167	51.8976	51.9216
168	52.0768	52.1088
169	53.1744	53.2048
170	53.5072	53.5296
171	54.1152	54.1328
172	54.2512	54.2624
173	55.552	55.5664
174	55.664	55.6992
175	55.8544	55.8832
176	55.9584	55.9728
177	56.1568	56.1664
178	56.424	56.5056
179	57.3456	57.3712
180	57.5952	57.6064
181	57.9472	57.9584
182	57.9984	58.032
183	58.1696	58.2
184	58.3664	58.4064
185	58.4608	58.504
186	58.6848	58.7024
187	58.7632	58.808
188	58.8848	58.9168
189	60.8064	60.8272
190	62.4352	62.4544
191	71.392	71.408
192	78.8208	78.8304
193	79.0032	79.0448
194	79.3216	79.3856
195	79.4944	79.5232
196	79.936	79.944
197	80.088	80.1056
198	80.488	80.5008
199	80.6608	80.6848
200	80.8848	80.9136
201	81.5296	81.5536
202	81.8528	81.88
203	82.0192	82.0416
204	82.2	82.2112
205	82.6496	82.656
206	82.7968	82.808
207	83.3232	83.3328
208	84.3232	84.3312
209	87.1696	87.1872
210	89.7248	89.7536
211	89.9968	90.0544
212	90.7264	90.744
213	95.5296	95.544
214	99.4704	99.4768
215	99.5392	99.5952
216	104.418	104.454
217	104.555	104.586
218	104.672	104.707
219	104.808	104.851
220	105.078	105.106
221	105.174	105.198
222	105.256	105.286
223	105.422	105.462
224	105.568	105.581
225	106.046	106.064
226	106.15	106.194
227	106.651	106.672
228	106.694	106.706
229	106.989	107.011
230	107.107	107.118
231	108.256	108.288
232	108.355	108.406
233	108.47	108.51
234	108.61	108.646
235	108.674	108.71
236	108.872	108.893
237	109.061	109.074
238	109.195	109.216
239	109.453	109.475
240	109.605	109.63
241	109.738	109.814
242	109.824	109.835
243	109.843	109.862
244	109.883	109.946
245	110.05	110.069
246	110.15	110.162
247	110.267	110.301
248	111.269	111.277
249	111.594	111.619
250	111.765	111.797
251	111.958	111.986
252	112.518	112.557
253	112.706	112.741
254	113.038	113.069
255	113.432	113.451
256	114.078	114.106
257	114.229	114.261
258	114.293	114.304
259	114.33	114.374
260	117.813	117.822
261	118.155	118.187
262	118.242	118.248
263	118.421	118.458
264	118.771	118.803
265	118.858	118.893
266	118.962	118.997
267	119.061	119.088
268	119.147	119.184
269	120.43	120.458
270	122.155	122.174
271	122.406	122.429
272	122.49	122.506
273	122.645	122.666
274	122.734	122.755
275	126.768	126.789
276	126.859	126.878
277	127.125	127.144
278	127.834	127.84
279	128.346	128.374
280	128.446	128.47
281	128.704	128.725
282	128.792	128.829
283	129.042	129.09
284	129.216	129.243
285	129.306	129.334
286	129.386	129.416
287	129.626	129.659
288	129.8	129.811
289	129.965	129.99
290	130.019	130.035
291	130.066	130.101
292	130.171	130.179
293	130.306	130.325
294	130.334	130.378
295	130.539	130.554
296	132.269	132.285
297	132.427	132.448
298	132.592	132.605
299	132.843	132.888
300	132.979	133.014
301	133.166	133.218
302	133.234	133.253
303	133.405	133.421
304	133.498	133.522
305	133.549	133.562
306	133.606	133.629
307	133.75	133.798
308	133.859	133.915
309	134.03	134.05
310	134.286	134.298
311	134.709	134.736
312	134.803	134.829
313	134.851	134.87
314	135.005	135.014
315	135.062	135.099
316	135.214	135.237
317	135.285	135.298
318	135.45	135.458
319	135.586	135.637
320	135.661	135.688
321	136.059	136.088
322	136.696	136.726
323	136.763	136.776
324	136.856	136.893
325	137.024	137.104
326	137.11	137.155
327	137.187	137.195
328	137.402	137.434
329	137.648	137.682
330	137.76	137.803
331	139.834	139.867
332	140.259	140.299
333	140.427	140.458
334	140.685	140.709
335	140.834	140.862
336	140.918	140.952
337	141.317	141.355
338	141.443	141.462
339	141.539	141.554
340	141.702	141.726
341	142.086	142.093
342	143.189	143.213
343	143.29	143.331
344	143.448	143.478
345	143.552	143.582
346	143.798	143.81
347	144.261	144.29
348	144.554	144.578
349	144.632	144.667
350	144.718	144.755
351	144.875	144.888
352	146.379	146.421
353	146.586	146.613
354	146.792	146.814
355	147.045	147.062
356	147.216	147.23
357	147.438	147.493
358	147.539	147.582
359	147.707	147.746
360	147.818	147.842
361	147.931	147.974
362	148.038	148.074
363	148.68	148.714
364	148.971	149.002
365	149.138	149.17
366	149.229	149.28
367	149.328	149.37
368	149.562	149.611
369	150.533	150.547
370	152.499	152.515
371	157.037	157.074
372	157.368	157.386
373	157.453	157.486
374	157.629	157.645
375	157.656	157.662
376	157.795	157.818
377	158.037	158.064
378	158.12	158.147
379	158.421	158.456
380	158.795	158.822
381	159.264	159.28
382	159.349	159.366
383	159.826	159.84
384	160.646	160.666
385	160.93	160.947
386	161.36	161.378
387	162.224	162.235
388	162.517	162.534
389	163.259	163.278
390	163.434	163.454
391	164.411	164.429
392	164.586	164.627
393	165.006	165.038
394	166.395	166.411
395	166.736	166.763
396	166.952	167
397	167.021	167.037
398	167.056	167.107
399	167.613	167.638
400	167.699	167.722
401	167.803	167.835
402	168.048	168.075
403	168.181	168.198
404	168.213	168.224
405	168.446	168.485
406	168.544	168.587
407	168.709	168.725
408	168.854	168.88
409	169.315	169.338
410	169.622	169.645
411	169.784	169.813
412	170.029	170.048
413	170.192	170.218
414	170.282	170.301
415	171.064	171.074
416	171.317	171.349
417	171.838	171.856
418	171.914	171.95
419	172.605	172.626
420	172.632	172.642
421	172.736	172.782
422	172.832	172.944
423	172.968	173.018
424	173.024	173.035
425	173.062	173.11
426	173.339	173.37
427	173.573	173.6
428	173.661	173.733
429	173.757	173.813
430	173.928	173.973
431	174.034	174.07
432	174.134	174.163
433	174.264	174.275
434	174.31	174.341
435	175.47	175.482
436	175.552	175.579
437	175.781	175.832
438	175.88	175.931
439	177.251	177.269
440	177.31	177.35
441	177.491	177.517
442	177.603	177.624
443	177.654	177.67
444	177.904	177.947
445	179.315	179.33
446	179.395	179.427
447	179.474	179.525
448	179.555	179.568
449	179.578	179.613
450	179.763	179.803
451	179.931	179.971
452	180.096	180.126
453	180.186	180.222
454	180.29	180.342
455	180.514	180.546
456	181.075	181.11
457	182.418	182.424
458	182.434	182.443
459	183.04	183.091
460	183.155	183.2
461	183.264	183.299
462	183.371	183.41
463	183.568	183.618
464	184.33	184.339
465	184.509	184.538
466	184.578	184.637
467	184.688	184.731
468	184.869	184.909
469	184.926	184.934
470	185.053	185.082
471	186.112	186.146
472	186.2	186.248
473	186.294	186.326
474	186.384	186.419
475	186.936	186.955
476	187.266	187.312
477	187.461	187.494
478	187.702	187.738
479	187.808	187.856
480	187.906	187.949
481	187.987	188
482	188.038	188.045
483	188.093	188.115
484	188.461	188.512
485	188.605	188.614
486	188.906	188.926
487	188.997	189.022
488	189.046	189.074
489	189.09	189.12
490	189.272	189.294
491	189.414	189.446
492	189.458	189.475
493	189.502	189.557
494	189.867	189.904
495	189.91	189.93
496	189.957	189.989
497	190.002	190.019
498	190.075	190.101
499	190.63	190.677
500	190.691	190.822
501	190.864	190.92
502	191.011	191.083
503	191.112	191.123
504	191.144	191.187
505	191.275	191.29
506	191.326	191.37
507	191.414	191.458
508	191.616	191.653
509	191.885	191.904
510	191.974	192.005
511	192.126	192.147
512	192.378	192.408
513	192.432	192.456
514	192.478	192.525
515	192.648	192.67
516	192.952	192.968
517	193.053	193.091
518	193.254	193.266
519	195.109	195.118
520	195.126	195.15
521	195.307	195.342
522	195.395	195.43
523	195.464	195.475
524	196.216	196.235
525	196.669	196.685
526	196.939	196.965
527	197.034	197.053
528	197.091	197.118
529	197.382	197.402
530	198.987	199.003
531	199.027	199.035
532	199.76	199.806
533	199.907	199.922
534	200.301	200.33
535	200.358	200.373
536	200.494	200.52
537	200.589	200.626
538	200.672	200.688
539	200.8	200.821
540	200.878	200.907
541	201.034	201.059
542	201.261	201.285
543	201.347	201.389
544	201.435	201.488
545	201.81	201.837
546	201.845	201.885
547	201.963	202.006
548	202.016	202.037
549	202.552	202.578
550	202.586	202.597
551	202.637	202.659
552	203.006	203.032
553	203.368	203.378
554	203.466	203.534
555	203.565	203.618
556	203.637	203.674
557	203.68	203.71
558	203.787	203.832
559	203.958	203.989
560	204.006	204.021
561	204.091	204.115
562	204.408	204.448
563	204.515	204.55
564	204.616	204.658
565	204.674	204.758
566	204.93	204.965
567	205.021	205.053
568	205.206	205.218
569	205.282	205.315
570	205.562	205.59
571	205.622	205.634
572	205.651	205.661
573	205.899	205.93
574	206.16	206.184
575	208.542	208.578
576	209.01	209.018
577	211.064	211.093
578	212.981	212.992
579	213.349	213.357
580	213.581	213.603
581	214.12	214.138
582	214.528	214.538
583	215.845	215.856
584	216.408	216.424
585	216.579	216.602
586	217.174	217.19
587	217.229	217.261
588	217.394	217.426
589	218.218	218.226
590	218.406	218.438
591	218.835	218.872
592	223.019	223.048
593	226.896	226.904
594	227.032	227.042
595	227.178	227.189
596	229.568	229.59
597	229.709	229.742
598	230.01	230.034
599	230.422	230.453
600	230.598	230.608
601	231.326	231.338
602	231.581	231.595
603	232.499	232.507
604	232.638	232.648
605	232.818	232.838
606	233.019	233.032
607	234.429	234.438
608	234.934	234.955
609	235.04	235.062
610	235.152	235.163
611	235.259	235.282
612	235.37	235.421
613	235.702	235.734
614	236.205	236.219
615	236.347	236.373
616	236.63	236.637
617	236.645	236.651
618	237.142	237.176
619	237.579	237.592
620	237.898	237.917
621	238.141	238.16
622	238.552	238.566
623	238.826	238.853
624	239.93	239.957
625	240.413	240.438
626	240.504	240.528
627	240.589	240.627
628	240.747	240.779
629	241.75	241.786
630	241.843	241.885
631	242.024	242.062
632	242.125	242.17
633	242.4	242.408
634	242.421	242.45
635	242.659	242.686
636	242.878	242.933
637	243.282	243.309
638	243.33	243.346
639	243.506	243.541
640	243.71	243.742
641	243.928	243.95
642	244.262	244.293
643	244.45	244.483
644	244.546	244.581
645	244.635	244.674
646	244.722	244.731
647	245.16	245.189
648	245.459	245.51
649	245.55	245.566
650	245.73	245.773
651	246.126	246.138
652	246.174	246.192
653	246.254	246.304
654	246.384	246.416
655	246.514	246.547
656	246.795	246.826
657	247.024	247.048
658	247.254	247.291
659	247.322	247.397
660	248.09	248.123
661	248.858	248.885
662	249.002	249.037
663	249.168	249.2
664	249.397	249.424
665	249.61	249.669
666	249.805	249.832
667	249.982	250.01
668	250.142	250.17
669	250.189	250.197
670	250.213	250.27
671	250.306	250.387
672	250.405	250.45
673	250.686	250.698
674	250.832	250.845
675	251.259	251.298
676	251.4	251.411
677	253.326	253.365
678	253.413	253.45
679	253.659	253.712
680	253.984	254.019
681	254.069	254.107
682	254.422	254.454
683	254.544	254.616
684	255.142	255.162
685	255.222	255.253
686	255.478	255.509
687	256.021	256.032
688	258.67	258.704
689	258.75	258.79
690	258.837	258.869
691	259.483	259.502
692	259.954	259.963
693	259.99	260.011
694	260.237	260.272
695	260.65	260.691
696	260.744	260.768
697	265.546	265.566
698	265.795	265.808
699	266.326	266.336
700	268	268.034
701	268.078	268.11
702	268.166	268.194
703	268.619	268.661
704	269.366	269.381
705	269.597	269.742
706	269.766	269.821
707	269.858	269.907
708	269.971	270.019
709	270.088	270.122
710	270.37	270.392
711	270.542	270.6
712	270.658	270.694
713	270.848	270.874
714	271.186	271.198
715	273.309	273.33
716	274.35	274.363
717	274.595	274.618
718	274.76	274.79
719	274.818	274.842
720	274.854	274.955
721	275.014	275.054
722	275.523	275.536
723	276	276.037
724	276.277	276.317
725	276.373	276.413
726	276.483	276.534
727	276.597	276.64
728	276.802	276.813
729	276.853	276.88
730	276.99	277.003
731	277.408	277.419
732	277.442	277.475
733	277.539	277.595
734	277.8	277.834
735	277.901	277.946
736	278.302	278.395
737	278.422	278.48
738	278.498	278.51
739	278.523	278.55
740	278.765	278.802
741	279.093	279.12
742	279.325	279.352
743	279.485	279.506
744	279.634	279.666
745	279.723	279.754
746	279.872	279.883
747	279.946	279.97
748	280.315	280.336
749	280.838	280.864
750	282.173	282.197
751	282.35	282.371
752	282.688	282.709
753	283.71	283.726
754	284.41	284.459
755	284.506	284.555
756	284.717	284.747
757	285.531	285.566
758	285.624	285.669
759	285.731	285.758
760	285.824	285.856
761	285.912	285.946
762	286.101	286.147
763	286.195	286.206
764	286.229	286.267
765	286.33	286.36
766	286.494	286.518
767	286.746	286.786
768	287.278	287.299
769	287.562	287.571
770	287.578	287.603
771	287.643	287.686
772	287.818	287.851
773	288.096	288.133
774	288.205	288.242
775	288.389	288.416
776	288.789	288.834
777	288.878	288.93
778	288.986	289.019
779	289.091	289.122
780	289.179	289.216
781	289.438	289.47
782	289.613	289.648
783	290.379	290.4
784	290.754	290.808
785	292.074	292.096
786	292.469	292.522
787	292.565	292.606
788	292.651	292.706
789	292.845	292.866
790	293.317	293.344
791	293.474	293.512
792	293.562	293.627
793	293.677	293.712
794	294.376	294.4
795	294.979	294.986
796	295.102	295.128
797	295.182	295.224
798	295.339	295.386
799	295.43	295.464
800	295.634	295.666
801	295.949	295.978
802	296.346	296.36
803	297.029	297.07
804	297.12	297.152
805	297.213	297.253
806	297.461	297.491
807	297.56	297.581
808	297.642	297.667
809	298.102	298.134
810	298.208	298.235
811	298.317	298.355
812	298.494	298.552
813	298.594	298.646
814	298.786	298.797
815	299.024	299.048
816	299.187	299.214
817	299.499	299.518
818	299.763	299.774
819	300.32	300.338
820	300.592	300.606

## Sheet: AMUD
Syllable number	Begin	Length
1	0.259	22
2	0.767	25.5
3	0.935	26
4	1.03	25
5	1.185	23
6	1.277	25.5
7	1.44	32.5
8	1.551	22
9	1.641	22
10	5.58	10
11	6.41	26
12	6.593	20
13	6.756	10.5
14	6.853	22.5
15	7.142	12
16	7.396	29.5
17	7.579	24.5
18	7.684	20
19	7.864	28
20	8.044	11
21	8.139	35.5
22	8.489	37.5
23	8.723	19
24	9.129	16.5
25	9.31	24.5
26	9.495	29.5
27	9.707	31.5
28	10.249	12.5
29	10.424	34.5
30	10.62	28
31	10.717	31
32	11.055	41
33	11.164	31.5
34	11.421	21.5
35	11.887	32.5
36	13.149	16.5
37	14.206	21
38	14.575	9
39	14.672	16
40	14.768	38.5
41	14.87	33.5
42	15.094	25.5
43	15.208	19.5
44	15.396	25.5
45	16.035	26
46	16.331	36
47	16.429	20.5
48	17.559	20
49	17.791	18
50	17.878	24
51	18.119	25
52	18.216	13
53	18.306	24
54	18.448	11
55	19.113	31.5
56	20.041	24
57	20.223	19
58	20.417	19.5
59	20.907	32
60	21.332	24
61	21.437	22.5
62	21.704	24
63	21.802	11
64	22.245	20
65	22.304	10
66	23.782	10
67	24.163	12
68	24.599	6
69	24.68	29
70	24.774	22
71	24.864	25.5
72	25.283	40
73	26.029	13
74	26.606	9.5
75	26.685	14
76	26.805	14
77	26.936	6.5
78	27.232	21.5
79	27.325	20.5
80	27.503	25
81	27.761	24
82	28.605	8
83	28.64	29
84	28.933	9.5
85	29.017	38.5
86	29.162	18
87	31.104	14
88	31.197	19.5
89	31.371	34.5
90	31.47	31
91	31.877	11.5
92	32.867	18.5
93	32.962	20
94	33.063	23.5
95	33.151	18.5
96	33.239	15.5
97	33.394	16
98	33.568	25.5
99	33.844	12
100	33.971	15
101	34.011	19
102	34.508	20
103	36.544	17.5
104	36.852	26.5
105	37.029	21
106	37.117	33
107	37.218	53.5
108	37.356	36
109	38.12	21.5
110	38.306	26
111	38.352	40
112	38.404	18
113	38.491	34.5
114	38.666	13.5
115	38.692	20.5
116	38.85	32
117	38.953	47.5
118	39.013	5
119	39.075	33.5
120	39.194	8.5
121	39.34	31
122	40.35	16
123	40.431	11
124	40.511	49
125	40.723	25.5
126	40.815	44.5
127	40.985	24.5
128	41.069	18
129	41.3	21.5
130	41.45	29
131	42.026	9.5
132	42.115	7.5
133	42.364	25
134	42.529	16.5
135	42.782	43
136	43.191	29.5
137	43.234	20.5
138	43.448	35.5
139	43.789	22
140	44.205	22
141	44.346	22.5
142	44.609	39
143	44.696	118
144	45.059	12
145	45.185	17
146	45.295	12.5
147	45.398	23.5
148	45.498	31.5
149	46.728	33.5
150	46.84	33
151	46.952	24
152	47.05	37
153	47.166	27.5
154	47.263	35
155	49.005	20
156	49.161	18.5
157	50.279	42
158	50.392	24
159	50.489	28.5
160	50.761	28.5
161	50.86	26.5
162	50.96	49.5
163	51.068	36
164	51.807	15.5
165	51.901	28
166	52.08	28.5
167	52.934	5.5
168	53.178	26.5
169	53.514	15.5
170	54.123	11
171	55.556	10
172	55.667	31.5
173	55.852	36
174	55.962	14.5
175	56.157	29
176	56.431	67
177	57.346	26.5
178	57.645	17
179	57.846	16.5
180	58.002	31
181	58.176	26
182	58.37	36
183	58.463	42
184	58.691	10.5
185	58.763	48
186	58.891	27.5
187	60.797	32.5
188	60.936	14
189	61.102	8.5
190	62.056	19.5
191	62.414	44
192	62.796	13.5
193	63.539	35
194	64.663	16.5
195	65.778	6
196	71.395	25.5
197	71.82	28.5
198	72.703	12.5
199	74.093	10.5
200	74.517	19
201	74.9	14.5
202	75.379	20
203	78.816	18
204	79.008	40.5
205	79.181	30
206	79.328	63.5
207	79.496	31.5
208	79.934	23.5
209	80.091	33
210	80.481	24
211	80.665	24
212	80.892	24
213	81.531	24.5
214	81.855	29
215	82.022	20
216	82.2	15
217	82.647	25
218	82.797	19.5
219	82.953	20.5
220	83.327	22
221	84.023	9
222	84.172	5
223	84.316	20
224	86.812	13.5
225	86.942	21
226	87.171	26.5
227	89.731	23
228	90.005	52.5
229	90.734	11.5
230	95.54	5.5
231	99.474	9
232	99.547	50.5
233	104.425	34
234	104.562	26
235	104.678	31
236	104.817	36
237	105.085	23
238	105.183	16
239	105.264	25
240	105.432	32
241	106.053	15
242	106.157	40
243	106.658	14
244	106.998	15
245	108.263	26
246	108.361	32
247	108.477	36
248	108.615	33
249	108.679	37
250	108.879	16
251	109.061	17
252	109.192	32
253	109.325	28
254	109.456	25
255	109.614	20
256	109.772	34
257	109.909	39
258	110.05	23
259	110.275	29
260	111.272	12
261	111.602	18
262	111.772	28
263	111.966	22
264	112.524	35
265	112.712	31
266	113.038	33
267	113.438	16
268	114.085	23
269	114.246	17
270	114.34	24
271	118.167	22
272	118.246	13
273	118.429	31
274	118.778	27
275	118.867	31
276	118.97	30
277	119.068	22
278	119.154	32
279	120.439	21
280	122.157	23
281	122.415	16
282	122.496	13
283	122.653	17
284	122.74	22
285	126.766	26
286	126.865	18
287	127.133	14
288	127.835	27
289	128.353	26
290	128.452	23
291	128.71	20
292	128.8	34
293	129.063	30
294	129.225	20
295	129.313	24
296	129.395	25
297	129.633	28
298	129.809	6
299	129.973	21
300	130.073	30
301	130.345	40
302	130.542	14
303	132.28	8
304	132.306	19
305	132.44	11
306	132.601	10
307	132.852	40
308	132.987	31
309	133.172	85
310	133.411	22
311	133.503	38
312	133.56	7
313	133.757	45
314	133.842	9
315	133.866	44
316	134.715	27
317	134.81	25
318	135.069	33
319	135.623	18
320	136.065	26
321	136.714	5
322	136.772	10
323	136.889	8
324	137.033	51
325	137.121	37
326	137.41	26
327	137.656	29
328	137.769	38
329	139.842	29
330	140.268	35
331	140.437	26
332	140.694	20
333	140.845	24
334	140.928	28
335	141.319	50
336	141.451	19
337	141.548	12
338	141.71	33
339	142.083	17
340	142.856	14
341	143.2	18
342	143.297	38
343	143.452	33
344	143.56	27
345	144.202	13
346	144.268	26
347	144.559	23
348	144.639	33
349	144.728	31
350	144.886	7
351	146.39	38
352	146.595	35
353	146.792	29
354	147.04	29
355	147.224	14
356	147.346	28
357	147.451	46
358	147.547	37
359	147.714	36
360	147.825	26
361	147.94	34
362	148.043	34
363	148.694	24
364	148.871	22
365	148.979	27
366	149.146	28
367	149.239	46
368	149.339	23
369	149.571	20
370	149.612	5
371	152.154	12
372	152.51	8
373	157.048	30
374	157.377	17
375	157.462	32
376	157.637	17
377	157.796	26
378	158.048	21
379	158.13	23
380	158.445	19
381	158.8	27
382	159.274	13
383	159.358	14
384	159.836	9
385	160.656	16
386	160.94	14
387	161.37	15
388	162.232	10
389	162.53	10
390	163.269	14
391	163.445	12
392	164.423	10
393	164.596	36
394	165.02	22
395	166.4	16
396	166.637	22
397	166.744	27
398	166.955	51
399	167.065	49
400	167.613	36
401	167.706	22
402	167.805	36
403	168.058	26
404	168.19	11
405	168.456	34
406	168.558	35
407	168.718	11
408	168.869	18
409	169.326	15
410	169.631	18
411	169.793	28
412	170.032	30
413	170.172	5
414	170.201	22
415	170.297	6
416	170.677	6
417	171.324	31
418	171.828	53
419	171.924	35
420	172.615	35
421	172.744	41
422	172.844	104
423	172.979	43
424	173.073	43
425	173.347	31
426	173.581	31
427	173.672	57
428	173.768	51
429	173.937	41
430	174.041	37
431	174.143	27
432	174.319	27
433	175.48	10
434	175.562	22
435	175.79	47
436	175.889	47
437	177.256	17
438	177.338	20
439	177.5	23
440	177.657	18
441	177.915	38
442	179.294	41
443	179.405	27
444	179.485	47
445	179.588	31
446	179.774	34
447	179.941	35
448	180.047	5
449	180.109	22
450	180.195	32
451	180.298	43
452	180.519	36
453	181.086	32
454	182.423	6
455	183.05	46
456	183.165	43
457	183.274	32
458	183.377	38
459	183.579	45
460	184.333	12
461	184.527	17
462	184.601	41
463	184.697	38
464	184.879	33
465	185.063	23
466	186.123	28
467	186.212	44
468	186.307	28
469	186.397	28
470	186.948	11
471	187.275	42
472	187.471	28
473	187.714	29
474	187.817	44
475	187.915	41
476	187.998	21
477	188.105	16
478	188.469	43
479	188.912	20
480	189.004	24
481	189.098	34
482	189.28	18
483	189.423	28
484	189.511	49
485	189.876	34
486	189.921	14
487	189.966	29
488	190.014	16
489	190.166	21
490	190.639	42
491	190.738	90
492	190.874	51
493	191.026	8
494	191.052	38
495	191.164	32
496	191.335	40
497	191.434	26
498	191.625	34
499	191.983	25
500	192.387	26
501	192.457	9
502	192.519	9
503	192.655	30
504	193.064	33
505	194.451	8
506	195.124	33
507	195.315	33
508	195.405	31
509	195.476	6
510	196.235	7
511	196.68	16
512	196.95	21
513	197.02	6
514	197.042	18
515	197.103	8
516	197.405	8
517	199.001	6
518	199.918	9
519	200.315	23
520	200.506	19
521	200.599	33
522	200.683	11
523	200.805	23
524	200.887	28
525	201.047	18
526	201.272	20
527	201.359	30
528	201.458	40
529	201.819	23
530	201.858	17
531	201.976	37
532	202.029	20
533	202.569	37
534	202.645	26
535	202.947	5
536	203.018	20
537	203.375	30
538	203.459	5
539	203.476	66
540	203.578	46
541	203.69	28
542	203.797	26
543	203.967	31
544	204.417	41
545	204.525	35
546	204.623	39
547	204.703	52
548	204.939	34
549	205.03	30
550	205.219	5
551	205.292	33
552	205.566	36
553	205.716	22
554	205.907	33
555	206.17	21
556	206.804	9
557	207.621	14
558	207.98	10
559	208.542	46
560	208.73	22
561	209.002	34
562	211.075	26
563	212.5	17
564	212.988	19
565	213.147	24
566	213.346	47
567	213.578	31
568	213.969	13
569	214.131	14
570	214.535	18
571	215.296	15
572	215.428	13
573	215.848	20
574	216.415	47
575	216.573	44
576	217.172	29
577	217.238	35
578	217.401	46
579	218.22	17
580	218.416	29
581	218.844	40
582	219.478	14
583	222.867	25
584	223.032	29
585	223.494	7
586	226.906	8
587	227.04	12
588	227.185	14
589	229.065	14
590	229.577	24
591	229.72	33
592	230.006	38
593	230.435	25
594	230.607	10
595	231.047	20
596	231.339	16
597	231.588	21
598	232.5	18
599	232.646	30
600	232.826	35
601	233.006	38
602	233.952	8
603	234.422	32
604	234.945	21
605	235.05	23
606	235.164	6
607	235.273	17
608	235.381	48
609	235.698	47
610	236.206	29
611	236.35	31
612	236.636	25
613	237.155	30
614	237.588	15
615	237.736	10
616	237.897	32
617	238.151	23
618	238.56	22
619	238.745	23
620	238.836	27
621	239.943	21
622	240.427	19
623	240.513	23
624	240.6	37
625	240.763	23
626	240.854	5
627	241.762	30
628	241.856	37
629	242.037	34
630	242.138	39
631	242.435	23
632	242.677	18
633	242.824	5
634	242.893	48
635	242.956	7
636	243.29	37
637	243.344	6
638	243.514	35
639	243.718	32
640	243.938	25
641	244.273	29
642	244.463	27
643	244.56	27
644	244.648	34
645	245.171	30
646	245.475	37
647	245.748	32
648	246.185	17
649	246.267	28
650	246.343	7
651	246.363	7
652	246.399	8
653	246.528	26
654	246.808	25
655	247.036	20
656	247.267	33
657	247.339	12
658	247.37	35
659	248.102	29
660	248.871	26
661	249.018	26
662	249.182	27
663	249.41	21
664	249.643	35
665	249.822	14
666	249.992	25
667	250.153	21
668	250.242	36
669	250.35	36
670	250.421	6
671	251.272	35
672	253.339	32
673	253.427	30
674	253.683	20
675	253.998	28
676	254.082	32
677	254.208	13
678	254.245	6
679	254.56	23
680	254.601	8
681	255.155	16
682	255.235	25
683	255.492	24
684	255.915	8
685	258.685	24
686	258.764	34
687	258.851	26
688	259.495	12
689	260.003	18
690	260.25	31
691	260.664	27
692	265.558	17
693	265.805	13
694	266.339	5
695	268.014	27
696	268.092	27
697	268.179	21
698	268.632	39
699	269.382	8
700	269.611	40
701	269.663	19
702	269.695	48
703	269.792	37
704	269.886	30
705	269.988	39
706	270.099	32
707	270.379	25
708	270.555	44
709	270.67	32
710	270.849	33
711	271.197	10
712	273.318	21
713	274.377	6
714	274.61	17
715	274.774	25
716	274.868	96
717	275.029	36
718	275.537	8
719	276.014	31
720	276.292	33
721	276.384	38
722	276.495	44
723	276.608	39
724	276.865	23
725	277.452	31
726	277.552	54
727	277.813	34
728	277.914	38
729	278.315	86
730	278.437	51
731	278.535	25
732	278.778	30
733	279.105	23
734	279.339	21
735	279.498	16
736	279.648	25
737	279.738	24
738	279.887	5
739	279.961	15
740	280.332	12
741	280.854	19
742	282.191	20
743	282.366	13
744	282.704	13
745	283.728	6
746	284.424	45
747	284.519	44
748	284.729	31
749	285.185	7
750	285.542	35
751	285.639	40
752	285.741	26
753	285.838	27
754	285.925	29
755	286.116	40
756	286.241	36
757	286.344	27
758	286.505	26
759	286.758	38
760	287.209	12
761	287.291	19
762	287.571	41
763	287.658	39
764	287.826	35
765	288.111	36
766	288.219	33
767	288.402	23
768	288.801	32
769	288.895	43
770	288.997	32
771	289.103	28
772	289.198	27
773	289.445	36
774	289.629	27
775	290.385	28
776	290.77	47
777	292.005	5
778	292.089	16
779	292.482	49
780	292.581	34
781	292.673	41
782	292.854	21
783	293.331	22
784	293.488	32
785	293.582	33
786	293.69	32
787	294.387	16
788	294.988	43
789	295.111	29
790	295.197	36
791	295.353	30
792	295.445	29
793	295.648	25
794	295.961	26
795	296.192	8
796	297.045	34
797	297.134	29
798	297.226	36
799	297.474	31
800	297.572	18
801	297.658	17
802	298.115	29
803	298.224	24
804	298.332	34
805	298.505	43
806	298.608	47
807	299.036	19
808	299.2	23
809	299.517	10
810	299.782	5
811	300.012	6
812	300.336	12
813	300.609	18

## Sheet: DSQ
ID	Begin Time (s)	End Time (s)
1	0.272643	0.277843
2	0.722003	0.811603
3	0.942403	0.958003
4	1.03304	1.05024
5	1.1916	1.2064
6	1.28712	1.29952
7	1.44696	1.47056
8	1.55456	1.57096
9	1.64248	1.66008
10	5.24328	5.27008
11	5.58	5.608
12	6.42063	6.42863
13	6.59231	6.61151
14	6.75775	6.76455
15	6.85823	6.87423
16	7.14431	7.15271
17	7.40375	7.42055
18	7.57863	7.59783
19	7.68591	7.70151
20	7.86759	7.88919
21	8.04423	8.05063
22	8.13903	8.17263
23	8.47615	8.54695
24	8.72975	8.75815
25	9.11199	9.16119
26	9.29623	9.35343
27	9.49807	9.50447
28	9.70839	9.73879
29	10.2546	10.2598
30	10.4311	10.4559
31	10.6234	10.6466
32	10.7216	10.746
33	11.0566	11.091
34	11.166	11.19
35	11.4225	11.4405
36	11.8895	11.9167
37	13.1291	13.1647
38	14.2203	14.2231
39	14.5535	14.5891
40	14.6482	14.7078
41	14.7851	14.7875
42	14.8809	14.8981
43	15.1069	15.1121
44	15.203	15.2478
45	15.3767	15.4411
46	16.0415	16.0799
47	16.3338	16.3646
48	16.4305	16.4485
49	17.5618	17.5774
50	17.7935	17.8071
51	17.8789	17.8989
52	18.12	18.1428
53	18.217	18.227
54	18.3091	18.3275
55	19.1303	19.1415
56	20.0436	20.0588
57	20.2104	20.2608
58	20.4185	20.4349
59	20.9138	20.9366
60	21.3335	21.3519
61	21.4429	21.4525
62	21.7045	21.7537
63	22.2468	22.2632
64	22.2867	22.3267
65	23.774	23.8292
66	24.1506	24.2098
67	24.5792	24.6292
68	24.684	24.6976
69	24.777	24.7938
70	24.8727	24.8791
71	24.9517	24.9881
72	25.3052	25.3216
73	26.0298	26.033
74	26.5847	26.6619
75	26.6853	26.7013
76	26.8947	26.9611
77	27.2342	27.2494
78	27.3288	27.3444
79	27.5045	27.5229
80	27.7629	27.7821
81	28.6474	28.6566
82	28.9379	28.9407
83	29.0167	29.0359
84	29.1623	29.1995
85	31.067	31.1262
86	31.2112	31.2128
87	31.372	31.404
88	31.4705	31.4985
89	31.8789	31.8813
90	32.8804	32.8832
91	32.964	32.9804
92	33.0622	33.0954
93	33.1558	33.1654
94	33.2452	33.2512
95	33.359	33.431
96	33.5717	33.5913
97	33.846	33.8528
98	33.99	34.0276
99	34.509	34.523
100	36.5473	36.5593
101	36.8548	36.8756
102	37.0322	37.0474
103	37.1256	37.1484
104	37.2188	37.2664
105	37.3604	37.3836
106	38.1277	38.1389
107	38.3076	38.3304
108	38.372	38.3768
109	38.404	38.4196
110	38.4923	38.5223
111	38.6677	38.7025
112	38.8515	38.8795
113	38.9575	38.9955
114	39.078	39.1048
115	39.1733	39.2113
116	39.3419	39.3683
117	40.3546	40.3634
118	40.4326	40.4382
119	40.5126	40.5542
120	40.7283	40.7439
121	40.8169	40.8465
122	40.9916	41.002
123	41.3073	41.3193
124	41.4672	41.4756
125	42.0264	42.0332
126	42.1153	42.1205
127	42.3658	42.3882
128	42.53	42.5436
129	42.6857	42.7509
130	42.7831	42.8235
131	43.192	43.2172
132	43.4504	43.4824
133	44.2077	44.2237
134	44.3492	44.3612
135	44.6204	44.6456
136	44.6952	44.7252
137	44.786	44.8084
138	45.0562	45.089
139	45.1871	45.1895
140	45.288	45.3108
141	45.4073	45.4129
142	45.4998	45.5258
143	46.7516	46.7592
144	46.847	46.8642
145	46.9587	46.9739
146	47.0528	47.0836
147	47.1755	47.1907
148	47.2677	47.2949
149	49.0061	49.0225
150	49.163	49.1722
151	50.2933	50.3185
152	50.3936	50.4092
153	50.4964	50.5116
154	50.7508	50.8028
155	50.8752	50.8792
156	50.975	51.001
157	51.0833	51.0989
158	51.7947	51.8211
159	51.8823	51.9531
160	52.0978	52.105
161	52.9192	52.9564
162	53.193	53.2026
163	53.4979	53.5467
164	54.1235	54.1307
165	55.5598	55.5646
166	55.6724	55.6936
167	55.8195	55.9035
168	55.9651	55.9695
169	56.1625	56.1653
170	56.4321	56.4957
171	57.3651	57.3695
172	57.6413	57.6721
173	58.0087	58.0299
174	58.1774	58.1934
175	58.3731	58.3859
176	58.4682	58.5006
177	58.7746	58.8058
178	58.8925	58.9109
179	59.5912	59.628
180	60.7897	60.8525
181	60.9366	60.967
182	62.0453	62.0801
183	62.4428	62.4524
184	62.779	62.8102
185	63.5158	63.5866
186	71.3976	71.4072
187	71.8022	71.8598
188	72.6937	72.7321
189	74.062	74.1016
190	74.5023	74.5387
191	74.8804	74.9176
192	75.3578	75.4166
193	78.8256	78.8272
194	79.0102	79.0378
195	79.178	79.2264
196	79.3329	79.3825
197	79.4766	79.5642
198	79.8985	79.9625
199	80.0588	80.1244
200	80.4969	80.4993
201	80.6674	80.6854
202	80.8929	80.9061
203	81.543	81.5522
204	81.8276	81.8952
205	82.0253	82.0405
206	82.2045	82.2117
207	82.6371	82.6719
208	82.8054	82.8086
209	82.9331	82.9907
210	83.3227	83.3583
211	84.0121	84.0601
212	84.1727	84.2059
213	84.3213	84.3517
214	86.7961	86.8301
215	86.9312	86.9624
216	87.1727	87.1875
217	89.7343	89.7527
218	90.0049	90.0365
219	90.7351	90.7439
220	95.5394	95.543
221	99.5481	99.5537
222	102.063	102.141
223	104.431	104.454
224	104.564	104.586
225	104.682	104.705
226	104.818	104.851
227	105.086	105.105
228	105.184	105.197
229	105.265	105.287
230	105.432	105.462
231	106.056	106.066
232	106.159	106.193
233	106.664	106.671
234	106.998	107.01
235	108.266	108.288
236	108.368	108.391
237	108.479	108.509
238	108.619	108.647
239	108.681	108.712
240	108.88	108.893
241	109.069	109.072
242	109.2	109.216
243	109.336	109.344
244	109.461	109.479
245	109.614	109.63
246	109.747	109.803
247	109.913	109.945
248	110.055	110.07
249	110.285	110.3
250	111.275	111.282
251	111.602	111.619
252	111.773	111.798
253	111.968	111.987
254	112.528	112.557
255	112.714	112.741
256	113.05	113.069
257	113.439	113.452
258	114.087	114.101
259	114.243	114.261
260	114.339	114.363
261	116.9	116.952
262	117.1	117.137
263	118.165	118.188
264	118.233	118.264
265	118.43	118.458
266	118.78	118.802
267	118.867	118.895
268	118.971	118.996
269	119.069	119.088
270	119.156	119.184
271	120.44	120.458
272	122.166	122.176
273	122.416	122.43
274	122.498	122.506
275	122.655	122.667
276	122.745	122.757
277	126.788	126.789
278	126.869	126.879
279	127.135	127.144
280	127.843	127.845
281	128.356	128.376
282	128.455	128.473
283	128.712	128.724
284	128.802	128.829
285	129.063	129.09
286	129.227	129.243
287	129.314	129.334
288	129.396	129.416
289	129.636	129.658
290	129.973	129.991
291	130.075	130.101
292	130.345	130.377
293	130.55	130.553
294	132.279	132.286
295	132.438	132.448
296	132.602	132.606
297	132.854	132.888
298	132.993	133.014
299	133.178	133.213
300	133.415	133.421
301	133.519	133.521
302	133.78	133.799
303	133.872	133.891
304	134.716	134.74
305	134.813	134.826
306	135.082	135.1
307	135.564	135.669
308	136.073	136.088
309	136.617	136.672
310	136.839	136.908
311	137.034	137.154
312	137.424	137.427
313	137.658	137.679
314	137.776	137.804
315	139.844	139.868
316	140.193	140.213
317	140.27	140.3
318	140.438	140.458
319	140.697	140.71
320	140.852	140.858
321	140.929	140.953
322	141.328	141.354
323	141.453	141.468
324	141.552	141.556
325	141.652	141.762
326	142.053	142.115
327	142.845	142.873
328	143.201	143.215
329	143.299	143.332
330	143.456	143.48
331	143.563	143.583
332	144.273	144.289
333	144.566	144.578
334	144.643	144.668
335	144.73	144.755
336	144.886	144.89
337	146.391	146.422
338	146.595	146.632
339	146.791	146.818
340	147.051	147.065
341	147.227	147.262
342	147.314	147.393
343	147.453	147.58
344	147.716	147.747
345	147.838	147.843
346	147.941	147.962
347	148.052	148.074
348	148.692	148.714
349	148.854	148.908
350	148.981	149.002
351	149.151	149.171
352	149.24	149.28
353	149.348	149.35
354	149.571	149.588
355	152.15	152.178
356	152.495	152.529
357	157.052	157.075
358	157.38	157.387
359	157.464	157.487
360	157.641	157.644
361	157.806	157.816
362	158.049	158.065
363	158.132	158.149
364	158.452	158.46
365	158.818	158.823
366	159.275	159.281
367	159.359	159.37
368	159.836	159.842
369	160.659	160.667
370	160.941	160.95
371	161.371	161.379
372	162.531	162.537
373	163.27	163.281
374	163.445	163.455
375	164.423	164.431
376	164.601	164.629
377	165.022	165.04
378	166.407	166.413
379	166.622	166.652
380	166.746	166.752
381	166.991	167.002
382	167.068	167.107
383	167.629	167.636
384	167.712	167.726
385	167.82	167.833
386	168.06	168.065
387	168.458	168.486
388	168.559	168.59
389	168.719	168.726
390	168.875	168.881
391	169.327	169.339
392	169.633	169.647
393	169.702	169.736
394	169.79	169.846
395	170.04	170.052
396	170.204	170.221
397	170.677	170.707
398	171.33	171.351
399	171.926	171.952
400	172.619	172.628
401	172.749	172.771
402	172.844	172.946
403	172.98	173.019
404	173.076	173.111
405	173.35	173.367
406	173.589	173.607
407	173.675	173.727
408	173.77	173.815
409	173.939	173.971
410	174.045	174.073
411	174.144	174.166
412	174.322	174.342
413	175.449	175.492
414	175.566	175.582
415	175.797	175.833
416	175.893	175.934
417	177.262	177.271
418	177.346	177.352
419	177.502	177.519
420	177.667	177.673
421	177.915	177.948
422	179.329	179.331
423	179.406	179.43
424	179.486	179.526
425	179.59	179.614
426	179.777	179.799
427	179.943	179.972
428	180.11	180.13
429	180.198	180.225
430	180.301	180.338
431	180.526	180.538
432	181.078	181.137
433	182.422	182.472
434	183.051	183.095
435	183.168	183.203
436	183.276	183.288
437	183.384	183.412
438	183.581	183.622
439	184.307	184.347
440	184.537	184.542
441	184.606	184.639
442	184.702	184.73
443	184.881	184.909
444	185.068	185.083
445	186.124	186.147
446	186.213	186.25
447	186.308	186.33
448	186.397	186.42
449	186.948	186.958
450	187.279	187.315
451	187.473	187.498
452	187.715	187.741
453	187.82	187.858
454	187.919	187.953
455	188.023	188.031
456	188.105	188.118
457	188.474	188.499
458	188.915	188.931
459	189.011	189.014
460	189.285	189.297
461	189.427	189.448
462	189.514	189.552
463	189.879	189.906
464	189.968	189.987
465	190.163	190.2
466	190.644	190.679
467	190.739	190.922
468	191.059	191.087
469	191.168	191.191
470	191.339	191.371
471	191.435	191.455
472	191.627	191.656
473	191.995	191.999
474	192.111	192.168
475	192.393	192.412
476	192.422	192.488
477	192.482	192.55
478	192.662	192.674
479	193.067	193.095
480	195.139	195.156
481	195.318	195.344
482	195.407	195.432
483	196.236	196.239
484	196.649	196.709
485	196.952	196.968
486	197.047	197.057
487	197.108	197.112
488	199.002	199.006
489	199.764	199.808
490	199.919	199.925
491	199.981	200.005
492	200.318	200.334
493	200.508	200.524
494	200.603	200.628
495	200.816	200.826
496	200.894	200.902
497	201.058	201.063
498	201.275	201.289
499	201.364	201.384
500	201.463	201.485
501	201.823	201.861
502	201.978	202.031
503	202.465	202.509
504	202.647	202.669
505	203.02	203.035
506	203.376	203.422
507	203.48	203.536
508	203.602	203.62
509	203.695	203.71
510	203.816	203.82
511	203.978	203.986
512	204.42	204.446
513	204.528	204.554
514	204.628	204.661
515	204.703	204.753
516	204.94	204.969
517	205.035	205.058
518	205.22	205.222
519	205.296	205.317
520	205.575	205.595
521	205.712	205.738
522	205.915	205.924
523	206.175	206.188
524	207.621	207.66
525	207.975	208.003
526	208.55	208.582
527	208.714	208.75
528	208.979	209.045
529	211.077	211.094
530	212.495	212.539
531	212.994	212.997
532	213.148	213.15
533	213.342	213.403
534	213.604	213.607
535	213.964	214.003
536	214.132	214.144
537	214.537	214.565
538	215.283	215.31
539	215.407	215.443
540	215.859	215.86
541	216.421	216.428
542	216.582	216.606
543	217.189	217.194
544	217.242	217.266
545	217.407	217.429
546	218.21	218.25
547	218.42	218.443
548	218.857	218.871
549	219.479	219.499
550	222.858	222.899
551	223.034	223.051
552	223.486	223.511
553	226.902	226.931
554	227.048	227.049
555	227.175	227.203
556	227.247	227.28
557	229.024	229.074
558	229.582	229.595
559	229.731	229.747
560	230.025	230.038
561	230.406	230.483
562	230.61	230.614
563	231.039	231.088
564	231.33	231.37
565	231.585	231.631
566	231.866	231.903
567	232.501	232.556
568	232.624	232.695
569	232.821	232.899
570	233.006	233.064
571	234.443	234.446
572	234.947	234.964
573	235.053	235.07
574	235.274	235.287
575	235.386	235.425
576	235.729	235.74
577	236.174	236.256
578	236.361	236.378
579	236.621	236.67
580	237.16	237.182
581	237.594	237.598
582	237.73	237.769
583	237.911	237.923
584	238.157	238.165
585	238.563	238.575
586	238.742	238.784
587	238.84	238.858
588	239.945	239.961
589	240.427	240.443
590	240.52	240.534
591	240.605	240.632
592	240.763	240.784
593	240.844	240.86
594	241.764	241.79
595	241.858	241.891
596	242.04	242.068
597	242.139	242.173
598	242.436	242.455
599	242.675	242.692
600	242.893	242.939
601	243.299	243.304
602	243.535	243.547
603	243.725	243.749
604	243.943	243.956
605	244.275	244.298
606	244.464	244.488
607	244.56	244.585
608	244.651	244.678
609	245.174	245.194
610	245.474	245.51
611	245.745	245.779
612	246.189	246.199
613	246.271	246.29
614	246.336	246.373
615	246.498	246.574
616	246.809	246.832
617	247.038	247.055
618	247.268	247.298
619	247.371	247.401
620	248.104	248.129
621	248.872	248.89
622	249.021	249.042
623	249.183	249.207
624	249.412	249.429
625	249.644	249.675
626	249.833	249.836
627	249.998	250.015
628	250.159	250.173
629	250.242	250.269
630	250.352	250.379
631	251.274	251.305
632	253.34	253.37
633	253.428	253.453
634	253.671	253.733
635	253.999	254.025
636	254.083	254.112
637	254.453	254.46
638	254.56	254.581
639	255.161	255.167
640	255.236	255.259
641	255.494	255.514
642	255.915	255.921
643	258.686	258.709
644	258.766	258.796
645	258.851	258.875
646	259.498	259.507
647	260.006	260.018
648	260.251	260.278
649	260.666	260.69
650	265.56	265.573
651	265.808	265.815
652	266.327	266.344
653	268.016	268.04
654	268.093	268.117
655	268.18	268.2
656	268.638	268.667
657	268.837	268.871
658	269.381	269.424
659	269.612	269.741
660	269.793	269.826
661	269.888	269.913
662	269.995	270.024
663	270.103	270.125
664	270.385	270.393
665	270.559	270.597
666	270.673	270.7
667	270.863	270.879
668	271.173	271.218
669	273.32	273.335
670	274.362	274.399
671	274.613	274.623
672	274.78	274.796
673	274.87	274.959
674	275.031	275.043
675	275.538	275.541
676	276.023	276.043
677	276.293	276.32
678	276.387	276.419
679	276.501	276.521
680	276.614	276.644
681	276.868	276.884
682	277.424	277.49
683	277.554	277.6
684	277.816	277.834
685	277.916	277.947
686	278.318	278.485
687	278.537	278.557
688	278.78	278.807
689	279.109	279.125
690	279.34	279.358
691	279.5	279.512
692	279.65	279.671
693	279.739	279.759
694	279.888	279.89
695	279.961	279.974
696	280.332	280.342
697	280.854	280.87
698	282.189	282.203
699	282.366	282.376
700	282.703	282.714
701	283.728	283.732
702	284.425	284.466
703	284.524	284.546
704	284.734	284.753
705	285.553	285.574
706	285.642	285.672
707	285.743	285.765
708	285.84	285.861
709	285.93	285.951
710	286.121	286.154
711	286.245	286.268
712	286.353	286.36
713	286.514	286.52
714	286.759	286.791
715	287.293	287.305
716	287.66	287.691
717	287.835	287.855
718	288.112	288.12
719	288.221	288.247
720	288.406	288.422
721	288.809	288.831
722	288.895	288.935
723	289.001	289.026
724	289.105	289.127
725	289.199	289.222
726	289.456	289.476
727	289.63	289.651
728	290.385	290.402
729	290.776	290.813
730	292.006	292.009
731	292.09	292.103
732	292.307	292.341
733	292.485	292.529
734	292.583	292.613
735	292.681	292.711
736	292.862	292.872
737	293.334	293.35
738	293.49	293.518
739	293.583	293.613
740	293.692	293.719
741	294.391	294.396
742	294.989	295.031
743	295.133	295.135
744	295.2	295.223
745	295.354	295.38
746	295.446	295.47
747	295.649	295.671
748	295.966	295.984
749	296.172	296.209
750	297.046	297.077
751	297.137	297.158
752	297.229	297.258
753	297.477	297.585
754	297.658	297.673
755	298.118	298.141
756	298.224	298.241
757	298.334	298.356
758	298.511	298.547
759	298.609	298.652
760	299.041	299.055
761	299.202	299.221
762	299.518	299.526
763	300.336	300.345

## Sheet: UVSEG
#	start	end
1	0.2579	0.2789
2	0.4274	0.4359
3	0.7649	0.7919
4	0.9304	0.9594
5	1.0289	1.0524
6	1.1839	1.2074
7	1.2779	1.3004
8	1.4399	1.4719
9	1.5494	1.5719
10	1.6404	1.6614
11	5.5804	5.5864
12	6.4094	6.4344
13	6.5924	6.6119
14	6.7554	6.7654
15	6.8529	6.8754
16	7.1384	7.1539
17	7.3954	7.4224
18	7.5769	7.6019
19	7.6824	7.7024
20	7.8624	7.8899
21	8.0404	8.0539
22	8.1379	8.1749
23	8.4884	8.5244
24	8.7234	8.7399
25	9.1279	9.1434
26	9.3104	9.3189
27	9.3259	9.3334
28	9.4944	9.5194
29	9.7084	9.7379
30	10.2524	10.2604
31	10.4239	10.4569
32	10.6204	10.6474
33	10.7169	10.7469
34	11.0549	11.0944
35	11.1639	11.1909
36	11.4204	11.4424
37	11.8864	11.9179
38	13.1474	13.1639
39	14.2064	14.2264
40	14.5754	14.5834
41	14.6714	14.6869
42	14.7674	14.7949
43	14.7999	14.8039
44	14.8714	14.9024
45	15.0929	15.1174
46	15.4009	15.4189
47	16.0499	16.0599
48	16.3304	16.3654
49	16.4289	16.4489
50	17.5574	17.5784
51	17.7914	17.8079
52	17.8774	17.9004
53	18.1179	18.1434
54	18.1939	18.1994
55	18.2164	18.2279
56	18.2869	18.2909
57	18.3069	18.3299
58	19.1129	19.1449
59	20.0409	20.0619
60	20.2229	20.2409
61	20.4169	20.4364
62	20.9079	20.9384
63	21.3314	21.3544
64	21.4369	21.4594
65	21.7039	21.7119
66	21.7909	21.8194
67	22.2459	22.2639
68	22.3044	22.3209
69	22.3739	22.3814
70	23.7819	23.7909
71	24.1629	24.1744
72	24.6804	24.7004
73	24.7739	24.7954
74	24.8669	24.8879
75	24.9514	24.9564
76	24.9614	24.9669
77	25.2884	25.3229
78	26.0269	26.0384
79	26.6059	26.6149
80	26.6859	26.6994
81	27.2309	27.2524
82	27.3249	27.3454
83	27.5039	27.5339
84	27.7609	27.7834
85	28.0539	28.0609
86	28.6049	28.6134
87	28.6384	28.6679
88	28.9324	28.9414
89	29.0154	29.0414
90	29.1629	29.1784
91	31.1049	31.1164
92	31.1964	31.2149
93	31.3684	31.4049
94	31.4684	31.4994
95	31.8749	31.8874
96	32.8674	32.8849
97	32.9619	32.9809
98	33.0624	33.0864
99	33.1514	33.1674
100	33.2404	33.2539
101	33.3934	33.4094
102	33.5684	33.5934
103	33.8379	33.8549
104	33.9699	33.9859
105	34.0124	34.0279
106	34.5079	34.5254
107	35.2549	35.2634
108	36.5444	36.5619
109	36.8519	36.8779
110	37.0294	37.0494
111	37.1244	37.1504
112	37.1739	37.1779
113	37.2169	37.2689
114	37.3549	37.3854
115	38.1204	38.1399
116	38.3059	38.3309
117	38.3564	38.3924
118	38.4019	38.4209
119	38.4909	38.5239
120	38.6664	38.6789
121	38.6909	38.7109
122	38.8489	38.8809
123	38.9524	38.9989
124	39.0749	39.1089
125	39.1934	39.1999
126	39.3394	39.3699
127	40.3509	40.3659
128	40.4314	40.4399
129	40.5109	40.5574
130	40.7234	40.7484
131	40.7594	40.7664
132	40.7744	40.7799
133	40.8149	40.8554
134	40.9854	41.0084
135	41.2999	41.3214
136	41.4609	41.4784
137	42.0254	42.0339
138	42.1119	42.1224
139	42.3644	42.3889
140	42.5294	42.5449
141	42.7829	42.8239
142	43.1914	43.2189
143	43.4489	43.4824
144	44.2024	44.2254
145	44.3454	44.3689
146	44.6094	44.6474
147	44.6914	44.7374
148	44.7434	44.7479
149	44.7849	44.8129
150	45.0589	45.0704
151	45.1864	45.2079
152	45.2939	45.3059
153	45.3939	45.4184
154	45.4954	45.5274
155	46.7299	46.7614
156	46.8399	46.8714
157	46.9499	46.9749
158	47.0499	47.0849
159	47.1659	47.1934
160	47.2624	47.2964
161	49.0039	49.0234
162	49.1599	49.1784
163	50.2809	50.3209
164	50.3904	50.4154
165	50.4879	50.5169
166	50.7599	50.7884
167	50.8599	50.8854
168	50.9599	51.0084
169	51.0669	51.1009
170	51.8069	51.8224
171	51.8994	51.9284
172	52.0789	52.1079
173	52.9319	52.9389
174	53.1779	53.2024
175	53.5129	53.5284
176	54.1209	54.1334
177	55.5559	55.5649
178	55.6664	55.6984
179	55.8514	55.8874
180	55.9614	55.9804
181	56.1609	56.1834
182	56.4304	56.4964
183	57.3459	57.3714
184	57.6439	57.6604
185	57.8419	57.8514
186	58.0019	58.0354
187	58.1729	58.2014
188	58.3689	58.3909
189	58.3984	58.4044
190	58.4634	58.5029
191	58.6914	58.6994
192	58.7624	58.8094
193	58.8899	58.9174
194	60.7969	60.8289
195	60.9354	60.9479
196	62.0549	62.0594
197	62.4259	62.4569
198	62.7964	62.8069
199	63.5434	63.5719
200	64.6654	64.6699
201	71.3949	71.4184
202	71.8254	71.8374
203	72.7009	72.7074
204	74.0934	74.1029
205	74.5184	74.5274
206	74.8984	74.9114
207	75.3809	75.3859
208	75.3914	75.3959
209	78.8209	78.8319
210	79.0089	79.0479
211	79.2049	79.2099
212	79.3269	79.3889
213	79.4959	79.5269
214	79.9349	79.9564
215	80.0909	80.1119
216	80.4799	80.4869
217	80.4944	80.5034
218	80.6639	80.6879
219	80.8904	80.9154
220	81.5329	81.5559
221	81.8524	81.8824
222	82.0184	82.0424
223	82.1974	82.2149
224	82.6534	82.6709
225	82.7979	82.8149
226	83.3269	83.3479
227	84.0239	84.0314
228	84.3144	84.3344
229	86.8044	86.8159
230	86.9424	86.9589
231	87.1714	87.1934
232	89.7304	89.7539
233	90.0134	90.0319
234	90.0509	90.0564
235	90.7334	90.7444
236	95.5369	95.5459
237	99.4729	99.4859
238	99.5794	99.5964
239	101.746	101.752
240	102.095	102.1
241	104.421	104.456
242	104.561	104.588
243	104.677	104.711
244	104.816	104.852
245	105.084	105.108
246	105.182	105.199
247	105.264	105.288
248	105.431	105.462
249	106.05	106.067
250	106.155	106.195
251	106.657	106.672
252	106.993	107.011
253	108.262	108.288
254	108.36	108.393
255	108.476	108.511
256	108.616	108.647
257	108.679	108.715
258	108.879	108.894
259	109.057	109.076
260	109.192	109.223
261	109.325	109.351
262	109.457	109.48
263	109.612	109.633
264	109.747	109.753
265	109.772	109.804
266	109.832	109.837
267	109.891	109.895
268	109.909	109.945
269	110.049	110.071
270	110.273	110.304
271	111.235	111.24
272	111.272	111.284
273	111.601	111.62
274	111.771	111.799
275	111.966	111.987
276	112.524	112.558
277	112.711	112.742
278	113.038	113.071
279	113.438	113.454
280	114.086	114.108
281	114.248	114.261
282	118.163	118.19
283	118.246	118.254
284	118.429	118.459
285	118.778	118.804
286	118.866	118.897
287	118.969	118.999
288	119.067	119.09
289	119.155	119.185
290	120.439	120.459
291	122.158	122.177
292	122.413	122.431
293	122.495	122.508
294	122.651	122.669
295	122.741	122.76
296	126.765	126.78
297	126.786	126.792
298	126.865	126.882
299	127.133	127.146
300	127.836	127.846
301	128.353	128.379
302	128.453	128.474
303	128.709	128.73
304	128.8	128.833
305	129.06	129.092
306	129.224	129.244
307	129.313	129.336
308	129.395	129.419
309	129.633	129.659
310	129.809	129.813
311	129.971	129.993
312	130.072	130.103
313	130.365	130.383
314	130.541	130.556
315	132.277	132.287
316	132.437	132.449
317	132.601	132.609
318	132.85	132.89
319	132.986	133.015
320	133.17	133.215
321	133.224	133.229
322	133.236	133.256
323	133.411	133.431
324	133.503	133.539
325	133.612	133.621
326	133.767	133.802
327	133.866	133.895
328	134.715	134.74
329	134.811	134.835
330	134.861	134.874
331	135.07	135.101
332	135.617	135.639
333	136.065	136.09
334	136.767	136.783
335	136.866	136.87
336	136.884	136.897
337	137.033	137.083
338	137.12	137.156
339	137.408	137.435
340	137.656	137.683
341	137.769	137.806
342	139.842	139.871
343	140.187	140.199
344	140.266	140.301
345	140.436	140.462
346	140.687	140.712
347	140.842	140.865
348	140.927	140.955
349	141.319	141.368
350	141.449	141.469
351	141.548	141.559
352	141.71	141.73
353	141.737	141.741
354	142.083	142.1
355	142.861	142.869
356	143.198	143.216
357	143.296	143.333
358	143.451	143.481
359	143.558	143.586
360	143.806	143.812
361	144.268	144.292
362	144.559	144.581
363	144.639	144.67
364	144.728	144.758
365	144.885	144.89
366	145.745	145.754
367	146.389	146.427
368	146.594	146.617
369	146.622	146.628
370	146.792	146.796
371	146.801	146.818
372	147.04	147.067
373	147.221	147.242
374	147.346	147.371
375	147.449	147.497
376	147.547	147.584
377	147.713	147.748
378	147.825	147.85
379	147.939	147.976
380	148.043	148.076
381	148.691	148.715
382	148.867	148.891
383	148.979	149.005
384	149.145	149.173
385	149.232	149.283
386	149.339	149.358
387	149.569	149.589
388	152.151	152.165
389	157.045	157.077
390	157.376	157.393
391	157.462	157.492
392	157.637	157.652
393	157.795	157.82
394	158.046	158.067
395	158.13	158.151
396	158.446	158.462
397	158.799	158.825
398	159.273	159.284
399	159.357	159.371
400	159.833	159.843
401	160.656	160.669
402	160.939	160.952
403	161.37	161.381
404	162.231	162.24
405	162.526	162.539
406	163.268	163.283
407	163.443	163.458
408	164.421	164.432
409	164.593	164.63
410	165.016	165.041
411	166.401	166.414
412	166.637	166.644
413	166.743	166.77
414	166.955	167.004
415	167.066	167.112
416	167.613	167.648
417	167.705	167.726
418	167.805	167.843
419	168.058	168.081
420	168.456	168.489
421	168.557	168.591
422	168.718	168.727
423	168.87	168.886
424	169.32	169.34
425	169.631	169.648
426	169.793	169.82
427	170.034	170.06
428	170.199	170.221
429	170.677	170.682
430	171.071	171.079
431	171.322	171.352
432	171.825	171.871
433	171.923	171.958
434	172.613	172.631
435	172.638	172.649
436	172.74	172.783
437	172.842	172.947
438	172.978	173.022
439	173.073	173.114
440	173.343	173.376
441	173.579	173.611
442	173.67	173.727
443	173.768	173.816
444	173.937	173.976
445	174.04	174.076
446	174.143	174.169
447	174.318	174.344
448	175.479	175.49
449	175.562	175.584
450	175.79	175.835
451	175.889	175.935
452	177.256	177.272
453	177.32	177.325
454	177.338	177.358
455	177.5	177.521
456	177.613	177.619
457	177.665	177.674
458	177.911	177.952
459	179.288	179.303
460	179.317	179.334
461	179.403	179.431
462	179.484	179.531
463	179.586	179.618
464	179.77	179.806
465	179.939	179.973
466	180.108	180.131
467	180.194	180.227
468	180.298	180.339
469	180.519	180.553
470	181.081	181.116
471	182.424	182.428
472	182.441	182.447
473	183.049	183.096
474	183.164	183.206
475	183.273	183.304
476	183.378	183.413
477	183.578	183.623
478	183.679	183.69
479	184.334	184.346
480	184.518	184.543
481	184.6	184.641
482	184.697	184.733
483	184.755	184.761
484	184.879	184.911
485	185.063	185.084
486	186.122	186.151
487	186.209	186.254
488	186.306	186.332
489	186.395	186.424
490	186.947	186.958
491	187.275	187.316
492	187.469	187.499
493	187.713	187.741
494	187.817	187.858
495	187.917	187.953
496	188.1	188.119
497	188.467	188.515
498	188.912	188.932
499	189.004	189.027
500	189.281	189.298
501	189.423	189.45
502	189.511	189.554
503	189.876	189.909
504	189.967	189.991
505	190.167	190.171
506	190.64	190.682
507	190.71	190.714
508	190.738	190.827
509	190.873	190.924
510	191.053	191.089
511	191.165	191.192
512	191.334	191.373
513	191.432	191.459
514	191.625	191.658
515	191.982	192.008
516	192.387	192.414
517	192.43	192.434
518	192.445	192.452
519	192.457	192.465
520	192.492	192.507
521	192.518	192.528
522	192.654	192.685
523	192.964	192.975
524	193.063	193.097
525	195.137	195.157
526	195.316	195.347
527	195.406	195.436
528	196.226	196.24
529	196.68	196.688
530	196.949	196.971
531	197.039	197.059
532	197.393	197.398
533	198.994	199.007
534	199.771	199.775
535	199.781	199.79
536	199.918	199.926
537	200.311	200.337
538	200.505	200.525
539	200.598	200.63
540	200.683	200.69
541	200.806	200.827
542	200.887	200.913
543	201.044	201.065
544	201.272	201.29
545	201.359	201.389
546	201.459	201.496
547	201.82	201.842
548	201.858	201.868
549	201.976	201.984
550	201.994	202.013
551	202.028	202.037
552	202.465	202.469
553	202.643	202.669
554	203.017	203.037
555	203.375	203.404
556	203.477	203.541
557	203.598	203.622
558	203.692	203.717
559	203.795	203.823
560	203.968	203.996
561	204.418	204.458
562	204.526	204.556
563	204.624	204.663
564	204.702	204.754
565	204.939	204.972
566	205.031	205.059
567	205.292	205.324
568	205.567	205.601
569	205.716	205.738
570	205.908	205.939
571	206.171	206.191
572	206.804	206.814
573	207.622	207.634
574	207.98	207.987
575	208.55	208.586
576	208.728	208.736
577	208.742	208.75
578	208.999	209.003
579	209.019	209.034
580	211.065	211.098
581	212.501	212.513
582	212.984	213.005
583	213.146	213.157
584	213.347	213.367
585	213.373	213.38
586	213.579	213.608
587	213.968	213.976
588	214.128	214.144
589	214.535	214.551
590	215.296	215.301
591	215.429	215.436
592	215.849	215.866
593	216.414	216.46
594	216.572	216.614
595	217.173	217.199
596	217.237	217.271
597	217.4	217.446
598	218.22	218.235
599	218.415	218.444
600	218.844	218.883
601	219.483	219.488
602	222.866	222.891
603	223.031	223.059
604	223.494	223.499
605	226.907	226.911
606	227.04	227.05
607	227.186	227.197
608	229.065	229.076
609	229.577	229.6
610	229.719	229.751
611	230.005	230.01
612	230.015	230.043
613	230.433	230.459
614	230.608	230.615
615	231.047	231.067
616	231.338	231.353
617	231.587	231.608
618	232.501	232.515
619	232.645	232.674
620	232.825	232.858
621	233.007	233.011
622	233.018	233.041
623	234.422	234.452
624	234.944	234.964
625	235.052	235.071
626	235.164	235.169
627	235.272	235.289
628	235.381	235.427
629	235.699	235.744
630	236.213	236.233
631	236.349	236.379
632	236.636	236.662
633	237.15	237.183
634	237.588	237.602
635	237.728	237.745
636	237.896	237.902
637	237.907	237.927
638	238.148	238.172
639	238.559	238.58
640	238.759	238.764
641	238.835	238.863
642	239.944	239.962
643	240.424	240.445
644	240.515	240.535
645	240.599	240.634
646	240.761	240.785
647	240.853	240.858
648	241.763	241.791
649	241.855	241.891
650	242.037	242.069
651	242.137	242.174
652	242.434	242.456
653	242.673	242.694
654	242.889	242.94
655	243.288	243.325
656	243.514	243.548
657	243.718	243.75
658	243.936	243.961
659	244.272	244.3
660	244.463	244.489
661	244.559	244.585
662	244.648	244.682
663	245.171	245.199
664	245.472	245.511
665	245.743	245.78
666	246.185	246.199
667	246.266	246.292
668	246.363	246.369
669	246.398	246.409
670	246.527	246.541
671	246.808	246.833
672	247.036	247.055
673	247.267	247.299
674	247.337	247.356
675	247.37	247.406
676	248.103	248.13
677	248.872	248.89
678	249.016	249.044
679	249.182	249.207
680	249.41	249.43
681	249.643	249.676
682	249.832	249.836
683	249.991	250.016
684	250.153	250.173
685	250.24	250.276
686	250.35	250.385
687	250.442	250.446
688	250.453	250.469
689	251.272	251.306
690	253.34	253.37
691	253.426	253.456
692	253.68	253.686
693	253.997	254.025
694	254.083	254.113
695	254.212	254.218
696	254.451	254.459
697	254.558	254.584
698	255.152	255.17
699	255.235	255.259
700	255.492	255.515
701	258.684	258.711
702	258.765	258.796
703	258.851	258.875
704	259.496	259.508
705	260.005	260.019
706	260.249	260.28
707	260.662	260.69
708	265.558	265.574
709	265.804	265.817
710	266.338	266.344
711	268.015	268.041
712	268.093	268.119
713	268.179	268.2
714	268.632	268.668
715	269.046	269.052
716	269.376	269.389
717	269.61	269.65
718	269.663	269.671
719	269.693	269.744
720	269.791	269.828
721	269.886	269.914
722	269.983	270.025
723	270.099	270.13
724	270.379	270.402
725	270.556	270.598
726	270.669	270.701
727	270.86	270.88
728	271.192	271.205
729	273.318	273.34
730	274.358	274.374
731	274.607	274.624
732	274.774	274.799
733	274.867	274.963
734	275.027	275.047
735	275.537	275.544
736	276.012	276.045
737	276.29	276.325
738	276.385	276.421
739	276.496	276.523
740	276.534	276.542
741	276.608	276.646
742	276.863	276.886
743	277.451	277.467
744	277.552	277.604
745	277.812	277.845
746	277.914	277.951
747	278.315	278.402
748	278.447	278.486
749	278.536	278.562
750	278.778	278.808
751	279.105	279.127
752	279.337	279.36
753	279.497	279.512
754	279.648	279.672
755	279.737	279.76
756	279.887	279.891
757	279.96	279.977
758	280.33	280.343
759	280.853	280.872
760	282.187	282.204
761	282.365	282.379
762	282.703	282.717
763	283.726	283.733
764	284.421	284.469
765	284.52	284.563
766	284.729	284.756
767	285.185	285.201
768	285.54	285.575
769	285.639	285.678
770	285.741	285.766
771	285.838	285.863
772	285.925	285.953
773	286.115	286.155
774	286.21	286.214
775	286.239	286.282
776	286.343	286.369
777	286.504	286.53
778	286.757	286.794
779	287.208	287.221
780	287.289	287.313
781	287.571	287.583
782	287.591	287.611
783	287.658	287.695
784	287.827	287.859
785	288.108	288.146
786	288.219	288.25
787	288.403	288.424
788	288.8	288.832
789	288.893	288.937
790	288.997	289.027
791	289.102	289.129
792	289.197	289.222
793	289.446	289.48
794	289.628	289.655
795	290.384	290.398
796	290.404	290.412
797	290.761	290.816
798	292.005	292.009
799	292.088	292.104
800	292.481	292.529
801	292.579	292.614
802	292.672	292.713
803	292.854	292.873
804	293.326	293.353
805	293.488	293.519
806	293.582	293.616
807	293.624	293.628
808	293.691	293.721
809	294.386	294.408
810	294.989	294.996
811	295.002	295.029
812	295.111	295.137
813	295.196	295.224
814	295.353	295.381
815	295.446	295.472
816	295.647	295.674
817	295.961	295.986
818	296.188	296.199
819	297.039	297.078
820	297.134	297.161
821	297.225	297.26
822	297.473	297.504
823	297.572	297.588
824	297.656	297.675
825	298.112	298.143
826	298.222	298.247
827	298.332	298.365
828	298.505	298.548
829	298.608	298.655
830	299.035	299.056
831	299.2	299.223
832	299.512	299.527
833	300.008	300.017
834	300.335	300.346
835	300.607	300.617
836	300.731	300.735
