# Supplementary material for: Capturing the songs of mice with an improved detection and classification method for ultrasonic vocalizations (BootSnap)
Source: PLoS Comput Biol. 2022 May 12;18(5):e1010049. doi: 10.1371/journal.pcbi.1010049 (PMC9098080; doi:10.1371/journal.pcbi.1010049)
Supplement: S3 Data — (XLSX) [file pcbi.1010049.s017.xlsx]

## Sheet: manual detection
Filename	ID	Begin	Length	Type
check_new_3BB89482_URCompStim2014-01-30_0000002	Signal.All	0	300027
check_new_3BB89482_URCompStim2014-01-30_0000002	amud3.0001	0.024	5	Noise
check_new_3BB89482_URCompStim2014-01-30_0000002	amud3.0002	0.563	21.5	Noise
check_new_3BB89482_URCompStim2014-01-30_0000002	amud3.0003	0.595	41.5	Noise
check_new_3BB89482_URCompStim2014-01-30_0000002	amud3.0004	0.68	102.5	Noise
check_new_3BB89482_URCompStim2014-01-30_0000002	amud3.0005	0.794	22.5	Noise
check_new_3BB89482_URCompStim2014-01-30_0000002	amud3.0006	0.84	10.5	Noise
check_new_3BB89482_URCompStim2014-01-30_0000002	amud3.0007	0.875	24.5	Noise
check_new_3BB89482_URCompStim2014-01-30_0000002	amud3.0008	0.925	5	Noise
check_new_3BB89482_URCompStim2014-01-30_0000002	amud3.0009	0.995	9.5	Noise
check_new_3BB89482_URCompStim2014-01-30_0000002	amud3.0010	1.02	18.5	Noise
check_new_3BB89482_URCompStim2014-01-30_0000002	amud3.0011	1.116	11	Noise
check_new_3BB89482_URCompStim2014-01-30_0000002	amud3.0012	1.196	21	Noise
check_new_3BB89482_URCompStim2014-01-30_0000002	amud3.0013	1.306	12	Noise
check_new_3BB89482_URCompStim2014-01-30_0000002	amud3.0014	1.329	40.5	Noise
check_new_3BB89482_URCompStim2014-01-30_0000002	amud3.0015	1.397	6	Noise
check_new_3BB89482_URCompStim2014-01-30_0000002	amud3.0016	2.197	7	Noise
check_new_3BB89482_URCompStim2014-01-30_0000002	amud3.0017	2.216	21.5	Noise
check_new_3BB89482_URCompStim2014-01-30_0000002	amud3.0018	2.249	55.5	Noise
check_new_3BB89482_URCompStim2014-01-30_0000002	amud3.0019	2.331	23	Noise
check_new_3BB89482_URCompStim2014-01-30_0000002	amud3.0020	2.864	5	Noise
check_new_3BB89482_URCompStim2014-01-30_0000002	amud3.0021	2.881	7.5	Noise
check_new_3BB89482_URCompStim2014-01-30_0000002	amud3.0022	2.907	54.5	Noise
check_new_3BB89482_URCompStim2014-01-30_0000002	amud3.0023	2.981	60.5	Noise
check_new_3BB89482_URCompStim2014-01-30_0000002	amud3.0024	3.215	11	Noise
check_new_3BB89482_URCompStim2014-01-30_0000002	amud3.0025	3.705	69	Noise
check_new_3BB89482_URCompStim2014-01-30_0000002	amud3.0026	3.833	11.5	Noise
check_new_3BB89482_URCompStim2014-01-30_0000002	amud3.0027	3.857	141.5	Noise
check_new_3BB89482_URCompStim2014-01-30_0000002	amud3.0028	4.018	5	Noise
check_new_3BB89482_URCompStim2014-01-30_0000002	amud3.0029	4.048	17	Noise
check_new_3BB89482_URCompStim2014-01-30_0000002	amud3.0030	4.116	12.5	Noise
check_new_3BB89482_URCompStim2014-01-30_0000002	amud3.0031	4.181	6.5	Noise
check_new_3BB89482_URCompStim2014-01-30_0000002	amud3.0032	4.205	11	Noise
check_new_3BB89482_URCompStim2014-01-30_0000002	amud3.0033	4.277	8	Noise
check_new_3BB89482_URCompStim2014-01-30_0000002	amud3.0034	4.537	5	Noise
check_new_3BB89482_URCompStim2014-01-30_0000002	amud3.0035	4.663	44	Noise
check_new_3BB89482_URCompStim2014-01-30_0000002	amud3.0036	4.825	5	Noise
check_new_3BB89482_URCompStim2014-01-30_0000002	amud3.0037	5.639	18	vocalization
check_new_3BB89482_URCompStim2014-01-30_0000002	amud3.0038	9.277	31.27	vocalization
check_new_3BB89482_URCompStim2014-01-30_0000002	amud3.0039	9.37	9.5	vocalization
check_new_3BB89482_URCompStim2014-01-30_0000002	amud3.0040	16.9135	8.97	vocalization
check_new_3BB89482_URCompStim2014-01-30_0000002	amud3.0041	16.9925	13.16	vocalization
check_new_3BB89482_URCompStim2014-01-30_0000002	amud3.0042	17.0771	12.22	vocalization
check_new_3BB89482_URCompStim2014-01-30_0000002	amud3.0043	17.153	22.75	vocalization
check_new_3BB89482_URCompStim2014-01-30_0000002	amud3.0044	17.3054	39.48	vocalization
check_new_3BB89482_URCompStim2014-01-30_0000002	amud3.0045	17.405	48.94	vocalization
check_new_3BB89482_URCompStim2014-01-30_0000002	amud3.0046	17.5	41.35	vocalization
check_new_3BB89482_URCompStim2014-01-30_0000002	amud3.0047	17.593	45.16	vocalization
check_new_3BB89482_URCompStim2014-01-30_0000002	amud3.0048	17.683	91.44	vocalization
check_new_3BB89482_URCompStim2014-01-30_0000002	amud3.0049	17.812	47.02	vocalization
check_new_3BB89482_URCompStim2014-01-30_0000002	amud3.0050	17.915	44.58	vocalization
check_new_3BB89482_URCompStim2014-01-30_0000002	amud3.0051	18.003	48.69	vocalization
check_new_3BB89482_URCompStim2014-01-30_0000002	amud3.0052	18.101	35.28	vocalization
check_new_3BB89482_URCompStim2014-01-30_0000002	amud3.0053	18.1842	21.62	vocalization
check_new_3BB89482_URCompStim2014-01-30_0000002	amud3.0054	18.251	24	vocalization
check_new_3BB89482_URCompStim2014-01-30_0000002	amud3.0055	18.326	47.12	vocalization
check_new_3BB89482_URCompStim2014-01-30_0000002	amud3.0056	18.4981	119.36	vocalization
check_new_3BB89482_URCompStim2014-01-30_0000002	amud3.0057	18.651	67.98	vocalization
check_new_3BB89482_URCompStim2014-01-30_0000002	amud3.0058	18.758	51.21	vocalization
check_new_3BB89482_URCompStim2014-01-30_0000002	amud3.0059	18.851	34.34	vocalization
check_new_3BB89482_URCompStim2014-01-30_0000002	amud3.0060	18.935	44.32	vocalization
check_new_3BB89482_URCompStim2014-01-30_0000002	amud3.0061	19.032	77.96	vocalization
check_new_3BB89482_URCompStim2014-01-30_0000002	amud3.0062	19.148	40.91	vocalization
check_new_3BB89482_URCompStim2014-01-30_0000002	amud3.0063	19.239	29.8	vocalization
check_new_3BB89482_URCompStim2014-01-30_0000002	amud3.0064	19.478	37.04	vocalization
check_new_3BB89482_URCompStim2014-01-30_0000002	amud3.0065	19.5789	37.6	vocalization
check_new_3BB89482_URCompStim2014-01-30_0000002	amud3.0066	19.666	60.5	vocalization
check_new_3BB89482_URCompStim2014-01-30_0000002	amud3.0067	19.831	14.86	vocalization
check_new_3BB89482_URCompStim2014-01-30_0000002	amud3.0068	22.173	18.73	vocalization
check_new_3BB89482_URCompStim2014-01-30_0000002	amud3.0069	22.262	28	vocalization
check_new_3BB89482_URCompStim2014-01-30_0000002	amud3.0070	22.351	53.13	vocalization
check_new_3BB89482_URCompStim2014-01-30_0000002	amud3.0071	22.444	29.68	vocalization
check_new_3BB89482_URCompStim2014-01-30_0000002	amud3.0072	22.523	20.2	vocalization
check_new_3BB89482_URCompStim2014-01-30_0000002	dn.001	22.8618	5.7	vocalization
check_new_3BB89482_URCompStim2014-01-30_0000002	amud3.0073	22.96	19.3	vocalization
check_new_3BB89482_URCompStim2014-01-30_0000002	amud3.0074	23.549	33.7	vocalization
check_new_3BB89482_URCompStim2014-01-30_0000002	amud3.0075	23.649	39	vocalization
check_new_3BB89482_URCompStim2014-01-30_0000002	amud3.0076	23.722	30	vocalization
check_new_3BB89482_URCompStim2014-01-30_0000002	amud3.0077	23.796	19.8	vocalization
check_new_3BB89482_URCompStim2014-01-30_0000002	amud3.0078	23.879	18.6	vocalization
check_new_3BB89482_URCompStim2014-01-30_0000002	amud3.0079	25.997	75.37	vocalization
check_new_3BB89482_URCompStim2014-01-30_0000002	amud3.0080	26.123	95.04	vocalization
check_new_3BB89482_URCompStim2014-01-30_0000002	amud3.0081	26.27	60.82	vocalization
check_new_3BB89482_URCompStim2014-01-30_0000002	amud3.0082	26.3665	56.39	vocalization
check_new_3BB89482_URCompStim2014-01-30_0000002	amud3.0083	26.468	54.56	vocalization
check_new_3BB89482_URCompStim2014-01-30_0000002	amud3.0084	26.565	28.98	vocalization
check_new_3BB89482_URCompStim2014-01-30_0000002	amud3.0085	26.739	6.5	vocalization
check_new_3BB89482_URCompStim2014-01-30_0000002	amud3.0086	26.813	34.74	vocalization
check_new_3BB89482_URCompStim2014-01-30_0000002	amud3.0087	27.07	28.68	vocalization
check_new_3BB89482_URCompStim2014-01-30_0000002	amud3.0088	27.244	38.89	vocalization
check_new_3BB89482_URCompStim2014-01-30_0000002	amud3.0089	27.3393	31.96	vocalization
check_new_3BB89482_URCompStim2014-01-30_0000002	amud3.0090	27.438	60.12	vocalization
check_new_3BB89482_URCompStim2014-01-30_0000002	amud3.0091	27.558	21.88	vocalization
check_new_3BB89482_URCompStim2014-01-30_0000002	amud3.0092	27.643	46.85	vocalization
check_new_3BB89482_URCompStim2014-01-30_0000002	amud3.0093	27.747	80.06	vocalization
check_new_3BB89482_URCompStim2014-01-30_0000002	amud3.0094	27.879	44.87	vocalization
check_new_3BB89482_URCompStim2014-01-30_0000002	amud3.0095	27.98	47.25	vocalization
check_new_3BB89482_URCompStim2014-01-30_0000002	amud3.0096	28.069	52.24	vocalization
check_new_3BB89482_URCompStim2014-01-30_0000002	amud3.0097	28.172	83.64	vocalization
check_new_3BB89482_URCompStim2014-01-30_0000002	amud3.0098	28.297	89.28	vocalization
check_new_3BB89482_URCompStim2014-01-30_0000002	amud3.0099	28.424	55.32	vocalization
check_new_3BB89482_URCompStim2014-01-30_0000002	amud3.0100	28.532	50.7	vocalization
check_new_3BB89482_URCompStim2014-01-30_0000002	amud3.0101	28.634	52.09	vocalization
check_new_3BB89482_URCompStim2014-01-30_0000002	dn.002	28.7359	92.1	vocalization
check_new_3BB89482_URCompStim2014-01-30_0000002	dn.003	28.8665	106.2	vocalization
check_new_3BB89482_URCompStim2014-01-30_0000002	dn.004	29.0141	122.18	vocalization
check_new_3BB89482_URCompStim2014-01-30_0000002	dn.005	29.1776	79.89	vocalization
check_new_3BB89482_URCompStim2014-01-30_0000002	amud3.0102	29.296	74	vocalization
check_new_3BB89482_URCompStim2014-01-30_0000002	amud3.0103	29.398	93.54	vocalization
check_new_3BB89482_URCompStim2014-01-30_0000002	amud3.0104	29.535	56.16	vocalization
check_new_3BB89482_URCompStim2014-01-30_0000002	amud3.0105	29.644	50.55	vocalization
check_new_3BB89482_URCompStim2014-01-30_0000002	amud3.0106	29.753	104.14	vocalization
check_new_3BB89482_URCompStim2014-01-30_0000002	amud3.0107	29.984	18.8	vocalization
check_new_3BB89482_URCompStim2014-01-30_0000002	amud3.0108	30.07	54.1	vocalization
check_new_3BB89482_URCompStim2014-01-30_0000002	amud3.0109	30.179	67.2	vocalization
check_new_3BB89482_URCompStim2014-01-30_0000002	amud3.0110	30.378	66.5	vocalization
check_new_3BB89482_URCompStim2014-01-30_0000002	amud3.0111	30.486	56.3	vocalization
check_new_3BB89482_URCompStim2014-01-30_0000002	amud3.0112	30.594	57.3	vocalization
check_new_3BB89482_URCompStim2014-01-30_0000002	amud3.0113	30.884	51.1	vocalization
check_new_3BB89482_URCompStim2014-01-30_0000002	amud3.0114	31.334	37.2	vocalization
check_new_3BB89482_URCompStim2014-01-30_0000002	dn.006	31.4586	82.8	vocalization
check_new_3BB89482_URCompStim2014-01-30_0000002	dn.007	31.5808	93.1	vocalization
check_new_3BB89482_URCompStim2014-01-30_0000002	dn.008	31.7039	104.4	vocalization
check_new_3BB89482_URCompStim2014-01-30_0000002	dn.009	31.844	52.6	vocalization
check_new_3BB89482_URCompStim2014-01-30_0000002	amud3.0115	31.951	66.9	vocalization
check_new_3BB89482_URCompStim2014-01-30_0000002	amud3.0116	32.0677	32.89	vocalization
check_new_3BB89482_URCompStim2014-01-30_0000002	amud3.0117	32.149	12.65	vocalization
check_new_3BB89482_URCompStim2014-01-30_0000002	amud3.0118	32.233	29.22	vocalization
check_new_3BB89482_URCompStim2014-01-30_0000002	amud3.0119	32.313	26.28	vocalization
check_new_3BB89482_URCompStim2014-01-30_0000002	amud3.0120	32.484	31.04	vocalization
check_new_3BB89482_URCompStim2014-01-30_0000002	amud3.0121	32.56	45.26	vocalization
check_new_3BB89482_URCompStim2014-01-30_0000002	amud3.0122	32.648	38.09	vocalization
check_new_3BB89482_URCompStim2014-01-30_0000002	amud3.0123	32.806	35.17	vocalization
check_new_3BB89482_URCompStim2014-01-30_0000002	amud3.0124	32.892	41.27	vocalization
check_new_3BB89482_URCompStim2014-01-30_0000002	amud3.0125	32.983	23.58	vocalization
check_new_3BB89482_URCompStim2014-01-30_0000002	amud3.0126	33.413	7	vocalization
check_new_3BB89482_URCompStim2014-01-30_0000002	amud3.0127	33.606	29.34	vocalization
check_new_3BB89482_URCompStim2014-01-30_0000002	amud3.0128	33.748	34.89	vocalization
check_new_3BB89482_URCompStim2014-01-30_0000002	amud3.0129	33.965	5.5	vocalization
check_new_3BB89482_URCompStim2014-01-30_0000002	amud3.0130	34.443	19.4	vocalization
check_new_3BB89482_URCompStim2014-01-30_0000002	amud3.0131	34.523	28.69	vocalization
check_new_3BB89482_URCompStim2014-01-30_0000002	amud3.0132	35.002	37.47	vocalization
check_new_3BB89482_URCompStim2014-01-30_0000002	amud3.0133	35.09	16.2	vocalization
check_new_3BB89482_URCompStim2014-01-30_0000002	amud3.0134	35.158	45.94	vocalization
check_new_3BB89482_URCompStim2014-01-30_0000002	amud3.0135	35.255	41.99	vocalization
check_new_3BB89482_URCompStim2014-01-30_0000002	amud3.0136	35.348	16.66	vocalization
check_new_3BB89482_URCompStim2014-01-30_0000002	amud3.0137	36.066	37.38	vocalization
check_new_3BB89482_URCompStim2014-01-30_0000002	amud3.0138	36.168	46.28	vocalization
check_new_3BB89482_URCompStim2014-01-30_0000002	amud3.0139	36.287	60.74	vocalization
check_new_3BB89482_URCompStim2014-01-30_0000002	amud3.0140	36.555	23.94	vocalization
check_new_3BB89482_URCompStim2014-01-30_0000002	amud3.0141	36.718	49.86	vocalization
check_new_3BB89482_URCompStim2014-01-30_0000002	amud3.0142	36.943	68.28	vocalization
check_new_3BB89482_URCompStim2014-01-30_0000002	amud3.0143	37.069	30.62	vocalization
check_new_3BB89482_URCompStim2014-01-30_0000002	amud3.0144	37.406	32.91	vocalization
check_new_3BB89482_URCompStim2014-01-30_0000002	amud3.0145	37.497	43.41	vocalization
check_new_3BB89482_URCompStim2014-01-30_0000002	amud3.0146	37.589	54.8	vocalization
check_new_3BB89482_URCompStim2014-01-30_0000002	amud3.0147	37.681	92.5	vocalization
check_new_3BB89482_URCompStim2014-01-30_0000002	amud3.0148	37.818	37.26	vocalization
check_new_3BB89482_URCompStim2014-01-30_0000002	amud3.0149	38.572	52.06	vocalization
check_new_3BB89482_URCompStim2014-01-30_0000002	amud3.0150	38.668	102.68	vocalization
check_new_3BB89482_URCompStim2014-01-30_0000002	amud3.0151	38.803	41.92	vocalization
check_new_3BB89482_URCompStim2014-01-30_0000002	amud3.0152	38.894	39.27	vocalization
check_new_3BB89482_URCompStim2014-01-30_0000002	amud3.0153	38.987	39.31	vocalization
check_new_3BB89482_URCompStim2014-01-30_0000002	amud3.0154	39.078	47.94	vocalization
check_new_3BB89482_URCompStim2014-01-30_0000002	amud3.0155	39.172	52.62	vocalization
check_new_3BB89482_URCompStim2014-01-30_0000002	amud3.0156	39.264	57	vocalization
check_new_3BB89482_URCompStim2014-01-30_0000002	amud3.0157	39.507	32.47	vocalization
check_new_3BB89482_URCompStim2014-01-30_0000002	amud3.0158	39.835	40.94	vocalization
check_new_3BB89482_URCompStim2014-01-30_0000002	amud3.0159	40.414	24.91	vocalization
check_new_3BB89482_URCompStim2014-01-30_0000002	amud3.0160	40.635	21.95	vocalization
check_new_3BB89482_URCompStim2014-01-30_0000002	amud3.0161	40.727	25.82	vocalization
check_new_3BB89482_URCompStim2014-01-30_0000002	amud3.0162	42.557	24.76	vocalization
check_new_3BB89482_URCompStim2014-01-30_0000002	amud3.0163	42.623	25.5	vocalization
check_new_3BB89482_URCompStim2014-01-30_0000002	amud3.0164	44.374	26.5	vocalization
check_new_3BB89482_URCompStim2014-01-30_0000002	amud3.0165	44.459	32.54	vocalization
check_new_3BB89482_URCompStim2014-01-30_0000002	amud3.0166	44.548	30.94	vocalization
check_new_3BB89482_URCompStim2014-01-30_0000002	amud3.0167	44.638	33.99	vocalization
check_new_3BB89482_URCompStim2014-01-30_0000002	amud3.0168	44.724	44.8	vocalization
check_new_3BB89482_URCompStim2014-01-30_0000002	amud3.0169	44.823	38.84	vocalization
check_new_3BB89482_URCompStim2014-01-30_0000002	amud3.0170	45.312	23.52	vocalization
check_new_3BB89482_URCompStim2014-01-30_0000002	amud3.0171	45.394	42.09	vocalization
check_new_3BB89482_URCompStim2014-01-30_0000002	amud3.0172	45.477	38.04	vocalization
check_new_3BB89482_URCompStim2014-01-30_0000002	amud3.0173	45.556	64.3	vocalization
check_new_3BB89482_URCompStim2014-01-30_0000002	amud3.0174	45.65	54.88	vocalization
check_new_3BB89482_URCompStim2014-01-30_0000002	amud3.0175	45.7462	47.93	vocalization
check_new_3BB89482_URCompStim2014-01-30_0000002	amud3.0176	45.821	84.07	vocalization
check_new_3BB89482_URCompStim2014-01-30_0000002	amud3.0177	45.944	74.8	vocalization
check_new_3BB89482_URCompStim2014-01-30_0000002	amud3.0178	46.06	101.65	vocalization
check_new_3BB89482_URCompStim2014-01-30_0000002	amud3.0179	46.215	104.55	vocalization
check_new_3BB89482_URCompStim2014-01-30_0000002	amud3.0180	46.371	54	vocalization
check_new_3BB89482_URCompStim2014-01-30_0000002	amud3.0181	46.445	44.66	vocalization
check_new_3BB89482_URCompStim2014-01-30_0000002	amud3.0182	46.5275	50.19	vocalization
check_new_3BB89482_URCompStim2014-01-30_0000002	amud3.0183	46.6222	43.23	vocalization
check_new_3BB89482_URCompStim2014-01-30_0000002	amud3.0184	46.711	29.6	vocalization
check_new_3BB89482_URCompStim2014-01-30_0000002	amud3.0185	46.777	49.12	vocalization
check_new_3BB89482_URCompStim2014-01-30_0000002	amud3.0186	46.938	86.44	vocalization
check_new_3BB89482_URCompStim2014-01-30_0000002	amud3.0187	47.143	51.55	vocalization
check_new_3BB89482_URCompStim2014-01-30_0000002	amud3.0188	47.258	47.45	vocalization
check_new_3BB89482_URCompStim2014-01-30_0000002	amud3.0189	47.358	49.89	vocalization
check_new_3BB89482_URCompStim2014-01-30_0000002	amud3.0190	47.456	64.68	vocalization
check_new_3BB89482_URCompStim2014-01-30_0000002	amud3.0191	47.562	63.94	vocalization
check_new_3BB89482_URCompStim2014-01-30_0000002	amud3.0192	47.889	30.17	vocalization
check_new_3BB89482_URCompStim2014-01-30_0000002	amud3.0193	47.989	47.65	vocalization
check_new_3BB89482_URCompStim2014-01-30_0000002	amud3.0194	48.082	32.66	vocalization
check_new_3BB89482_URCompStim2014-01-30_0000002	amud3.0195	48.158	32	vocalization
check_new_3BB89482_URCompStim2014-01-30_0000002	amud3.0196	49.174	29.94	vocalization
check_new_3BB89482_URCompStim2014-01-30_0000002	amud3.0197	49.245	31.31	vocalization
check_new_3BB89482_URCompStim2014-01-30_0000002	amud3.0198	49.334	49.46	vocalization
check_new_3BB89482_URCompStim2014-01-30_0000002	amud3.0199	49.431	46.44	vocalization
check_new_3BB89482_URCompStim2014-01-30_0000002	amud3.0200	49.524	38.03	vocalization
check_new_3BB89482_URCompStim2014-01-30_0000002	amud3.0201	49.609	49.83	vocalization
check_new_3BB89482_URCompStim2014-01-30_0000002	amud3.0202	49.71	39.06	vocalization
check_new_3BB89482_URCompStim2014-01-30_0000002	amud3.0203	49.786	31.67	vocalization
check_new_3BB89482_URCompStim2014-01-30_0000002	amud3.0204	49.877	27.13	vocalization
check_new_3BB89482_URCompStim2014-01-30_0000002	amud3.0205	49.947	10.5	Noise
check_new_3BB89482_URCompStim2014-01-30_0000002	amud3.0206	49.978	48.5	vocalization
check_new_3BB89482_URCompStim2014-01-30_0000002	amud3.0207	50.077	49.88	vocalization
check_new_3BB89482_URCompStim2014-01-30_0000002	amud3.0208	50.175	71.24	vocalization
check_new_3BB89482_URCompStim2014-01-30_0000002	amud3.0209	50.292	52.92	vocalization
check_new_3BB89482_URCompStim2014-01-30_0000002	amud3.0210	50.388	92.26	vocalization
check_new_3BB89482_URCompStim2014-01-30_0000002	amud3.0211	50.532	33.79	vocalization
check_new_3BB89482_URCompStim2014-01-30_0000002	amud3.0212	50.603	39.86	vocalization
check_new_3BB89482_URCompStim2014-01-30_0000002	amud3.0213	50.688	47.9	vocalization
check_new_3BB89482_URCompStim2014-01-30_0000002	amud3.0214	51.042	60.44	vocalization
check_new_3BB89482_URCompStim2014-01-30_0000002	amud3.0215	51.156	83.66	vocalization
check_new_3BB89482_URCompStim2014-01-30_0000002	amud3.0216	51.285	43	vocalization
check_new_3BB89482_URCompStim2014-01-30_0000002	amud3.0217	51.361	128.66	vocalization
check_new_3BB89482_URCompStim2014-01-30_0000002	amud3.0218	51.539	65.32	vocalization
check_new_3BB89482_URCompStim2014-01-30_0000002	amud3.0219	51.641	96.78	vocalization
check_new_3BB89482_URCompStim2014-01-30_0000002	amud3.0220	51.797	107.13	vocalization
check_new_3BB89482_URCompStim2014-01-30_0000002	amud3.0221	51.93	49.32	vocalization
check_new_3BB89482_URCompStim2014-01-30_0000002	amud3.0222	52.021	68.28	vocalization
check_new_3BB89482_URCompStim2014-01-30_0000002	amud3.0223	52.126	76.06	vocalization
check_new_3BB89482_URCompStim2014-01-30_0000002	amud3.0224	52.24	49.47	vocalization
check_new_3BB89482_URCompStim2014-01-30_0000002	amud3.0225	52.338	60.5	vocalization
check_new_3BB89482_URCompStim2014-01-30_0000002	amud3.0226	52.445	59.7	vocalization
check_new_3BB89482_URCompStim2014-01-30_0000002	amud3.0227	52.54	37.06	vocalization
check_new_3BB89482_URCompStim2014-01-30_0000002	amud3.0228	52.633	38.99	vocalization
check_new_3BB89482_URCompStim2014-01-30_0000002	amud3.0229	52.846	47.5	vocalization
check_new_3BB89482_URCompStim2014-01-30_0000002	amud3.0230	52.928	64.5	vocalization
check_new_3BB89482_URCompStim2014-01-30_0000002	amud3.0231	53.026	105.58	vocalization
check_new_3BB89482_URCompStim2014-01-30_0000002	amud3.0232	53.153	53.76	vocalization
check_new_3BB89482_URCompStim2014-01-30_0000002	amud3.0233	53.251	108.96	vocalization
check_new_3BB89482_URCompStim2014-01-30_0000002	amud3.0234	53.485	46.95	vocalization
check_new_3BB89482_URCompStim2014-01-30_0000002	amud3.0235	54.217	68	vocalization
check_new_3BB89482_URCompStim2014-01-30_0000002	amud3.0236	54.332	14.5	vocalization
check_new_3BB89482_URCompStim2014-01-30_0000002	amud3.0237	54.422	38.52	vocalization
check_new_3BB89482_URCompStim2014-01-30_0000002	amud3.0238	54.523	11.77	vocalization
check_new_3BB89482_URCompStim2014-01-30_0000002	amud3.0239	54.599	44.8	vocalization
check_new_3BB89482_URCompStim2014-01-30_0000002	amud3.0240	55.344	41.34	vocalization
check_new_3BB89482_URCompStim2014-01-30_0000002	amud3.0241	55.453	57	vocalization
check_new_3BB89482_URCompStim2014-01-30_0000002	amud3.0242	55.563	41	vocalization
check_new_3BB89482_URCompStim2014-01-30_0000002	amud3.0243	55.665	59	vocalization
check_new_3BB89482_URCompStim2014-01-30_0000002	amud3.0244	55.778	55	vocalization
check_new_3BB89482_URCompStim2014-01-30_0000002	amud3.0245	55.885	58	vocalization
check_new_3BB89482_URCompStim2014-01-30_0000002	amud3.0246	56.191	18	vocalization
check_new_3BB89482_URCompStim2014-01-30_0000002	amud3.0247	56.476	39	vocalization
check_new_3BB89482_URCompStim2014-01-30_0000002	amud3.0248	56.682	58	vocalization
check_new_3BB89482_URCompStim2014-01-30_0000002	amud3.0249	56.794	103.56	vocalization
check_new_3BB89482_URCompStim2014-01-30_0000002	amud3.0250	56.9351	60.15	vocalization
check_new_3BB89482_URCompStim2014-01-30_0000002	dn.010	57.0385	83.64	vocalization
check_new_3BB89482_URCompStim2014-01-30_0000002	dn.011	57.1579	93.04	vocalization
check_new_3BB89482_URCompStim2014-01-30_0000002	amud3.0251	57.308	67	vocalization
check_new_3BB89482_URCompStim2014-01-30_0000002	amud3.0252	57.596	56.25	vocalization
check_new_3BB89482_URCompStim2014-01-30_0000002	amud3.0253	57.714	67.95	vocalization
check_new_3BB89482_URCompStim2014-01-30_0000002	amud3.0254	57.846	64.71	vocalization
check_new_3BB89482_URCompStim2014-01-30_0000002	amud3.0255	58.325	108.27	vocalization
check_new_3BB89482_URCompStim2014-01-30_0000002	amud3.0256	58.481	52.83	vocalization
check_new_3BB89482_URCompStim2014-01-30_0000002	amud3.0257	58.599	49.49	vocalization
check_new_3BB89482_URCompStim2014-01-30_0000002	amud3.0258	58.721	44.03	vocalization
check_new_3BB89482_URCompStim2014-01-30_0000002	amud3.0259	58.944	54.12	vocalization
check_new_3BB89482_URCompStim2014-01-30_0000002	amud3.0260	59.148	39.97	vocalization
check_new_3BB89482_URCompStim2014-01-30_0000002	amud3.0261	65.553	26.5	vocalization
check_new_3BB89482_URCompStim2014-01-30_0000002	amud3.0262	65.653	27.45	vocalization
check_new_3BB89482_URCompStim2014-01-30_0000002	amud3.0263	65.749	53.63	vocalization
check_new_3BB89482_URCompStim2014-01-30_0000002	amud3.0264	65.86	93.94	vocalization
check_new_3BB89482_URCompStim2014-01-30_0000002	amud3.0265	66.001	45.99	vocalization
check_new_3BB89482_URCompStim2014-01-30_0000002	amud3.0266	66.418	27.49	vocalization
check_new_3BB89482_URCompStim2014-01-30_0000002	amud3.0267	66.823	44.48	vocalization
check_new_3BB89482_URCompStim2014-01-30_0000002	amud3.0268	66.91	90.94	vocalization
check_new_3BB89482_URCompStim2014-01-30_0000002	amud3.0269	67.04	56.8	vocalization
check_new_3BB89482_URCompStim2014-01-30_0000002	amud3.0270	67.142	138.07	vocalization
check_new_3BB89482_URCompStim2014-01-30_0000002	amud3.0271	67.334	35.36	vocalization
check_new_3BB89482_URCompStim2014-01-30_0000002	amud3.0272	67.4173	44.17	vocalization
check_new_3BB89482_URCompStim2014-01-30_0000002	amud3.0273	67.499	80.88	vocalization
check_new_3BB89482_URCompStim2014-01-30_0000002	amud3.0274	67.623	29.25	vocalization
check_new_3BB89482_URCompStim2014-01-30_0000002	amud3.0275	67.709	81.41	vocalization
check_new_3BB89482_URCompStim2014-01-30_0000002	amud3.0276	67.838	36.06	vocalization
check_new_3BB89482_URCompStim2014-01-30_0000002	amud3.0277	67.925	31.76	vocalization
check_new_3BB89482_URCompStim2014-01-30_0000002	amud3.0278	68.008	56.85	vocalization
check_new_3BB89482_URCompStim2014-01-30_0000002	amud3.0279	68.413	15.57	vocalization
check_new_3BB89482_URCompStim2014-01-30_0000002	amud3.0280	68.495	40.71	vocalization
check_new_3BB89482_URCompStim2014-01-30_0000002	amud3.0281	68.577	27.32	vocalization
check_new_3BB89482_URCompStim2014-01-30_0000002	amud3.0282	68.745	49.17	vocalization
check_new_3BB89482_URCompStim2014-01-30_0000002	amud3.0283	68.846	48.74	vocalization
check_new_3BB89482_URCompStim2014-01-30_0000002	amud3.0284	68.945	44.66	vocalization
check_new_3BB89482_URCompStim2014-01-30_0000002	amud3.0285	69.031	46.5	vocalization
check_new_3BB89482_URCompStim2014-01-30_0000002	amud3.0286	69.115	53.23	vocalization
check_new_3BB89482_URCompStim2014-01-30_0000002	amud3.0287	69.207	40.18	vocalization
check_new_3BB89482_URCompStim2014-01-30_0000002	amud3.0288	69.297	48.86	vocalization
check_new_3BB89482_URCompStim2014-01-30_0000002	amud3.0289	69.394	44.91	vocalization
check_new_3BB89482_URCompStim2014-01-30_0000002	amud3.0290	69.658	117.37	vocalization
check_new_3BB89482_URCompStim2014-01-30_0000002	amud3.0291	69.813	67.64	vocalization
check_new_3BB89482_URCompStim2014-01-30_0000002	amud3.0292	69.936	77.16	vocalization
check_new_3BB89482_URCompStim2014-01-30_0000002	amud3.0293	70.068	57.94	vocalization
check_new_3BB89482_URCompStim2014-01-30_0000002	amud3.0294	70.193	73.92	vocalization
check_new_3BB89482_URCompStim2014-01-30_0000002	amud3.0295	70.346	70.35	vocalization
check_new_3BB89482_URCompStim2014-01-30_0000002	amud3.0296	70.528	43.43	vocalization
check_new_3BB89482_URCompStim2014-01-30_0000002	amud3.0297	70.626	48.81	vocalization
check_new_3BB89482_URCompStim2014-01-30_0000002	amud3.0298	72.352	54.01	vocalization
check_new_3BB89482_URCompStim2014-01-30_0000002	amud3.0299	72.548	38.46	vocalization
check_new_3BB89482_URCompStim2014-01-30_0000002	amud3.0300	73.638	120.5	vocalization
check_new_3BB89482_URCompStim2014-01-30_0000002	amud3.0301	73.807	94.3	vocalization
check_new_3BB89482_URCompStim2014-01-30_0000002	amud3.0302	73.947	37	vocalization
check_new_3BB89482_URCompStim2014-01-30_0000002	amud3.0303	74.014	42.4	vocalization
check_new_3BB89482_URCompStim2014-01-30_0000002	amud3.0304	74.094	66.7	vocalization
check_new_3BB89482_URCompStim2014-01-30_0000002	amud3.0305	74.201	49	vocalization
check_new_3BB89482_URCompStim2014-01-30_0000002	amud3.0306	74.299	56.3	vocalization
check_new_3BB89482_URCompStim2014-01-30_0000002	amud3.0307	74.393	79.7	vocalization
check_new_3BB89482_URCompStim2014-01-30_0000002	amud3.0308	74.516	93	vocalization
check_new_3BB89482_URCompStim2014-01-30_0000002	amud3.0309	74.658	12	vocalization
check_new_3BB89482_URCompStim2014-01-30_0000002	amud3.0310	74.798	45.5	vocalization
check_new_3BB89482_URCompStim2014-01-30_0000002	amud3.0311	74.988	32.7	vocalization
check_new_3BB89482_URCompStim2014-01-30_0000002	amud3.0312	75.236	60.1	vocalization
check_new_3BB89482_URCompStim2014-01-30_0000002	amud3.0313	75.346	42.2	vocalization
check_new_3BB89482_URCompStim2014-01-30_0000002	amud3.0314	75.773	83.2	vocalization
check_new_3BB89482_URCompStim2014-01-30_0000002	amud3.0315	75.897	15.59	vocalization
check_new_3BB89482_URCompStim2014-01-30_0000002	amud3.0316	75.97	67.59	vocalization
check_new_3BB89482_URCompStim2014-01-30_0000002	amud3.0317	76.072	88.71	vocalization
check_new_3BB89482_URCompStim2014-01-30_0000002	amud3.0318	76.211	56.86	vocalization
check_new_3BB89482_URCompStim2014-01-30_0000002	amud3.0319	76.311	56.48	vocalization
check_new_3BB89482_URCompStim2014-01-30_0000002	amud3.0320	76.409	54.34	vocalization
check_new_3BB89482_URCompStim2014-01-30_0000002	amud3.0321	76.51	55.79	vocalization
check_new_3BB89482_URCompStim2014-01-30_0000002	amud3.0322	76.606	34.98	vocalization
check_new_3BB89482_URCompStim2014-01-30_0000002	amud3.0323	77.359	26.34	vocalization
check_new_3BB89482_URCompStim2014-01-30_0000002	amud3.0324	77.5235	23	vocalization
check_new_3BB89482_URCompStim2014-01-30_0000002	amud3.0325	79.454	32.84	vocalization
check_new_3BB89482_URCompStim2014-01-30_0000002	amud3.0326	79.553	92.68	vocalization
check_new_3BB89482_URCompStim2014-01-30_0000002	amud3.0327	79.686	42.38	vocalization
check_new_3BB89482_URCompStim2014-01-30_0000002	amud3.0328	79.775	115.98	vocalization
check_new_3BB89482_URCompStim2014-01-30_0000002	amud3.0329	79.936	96.89	vocalization
check_new_3BB89482_URCompStim2014-01-30_0000002	amud3.0331	80.079	30.02	vocalization
check_new_3BB89482_URCompStim2014-01-30_0000002	amud3.0332	80.16	39.25	vocalization
check_new_3BB89482_URCompStim2014-01-30_0000002	amud3.0333	80.242	26.8	vocalization
check_new_3BB89482_URCompStim2014-01-30_0000002	amud3.0334	80.325	47.18	vocalization
check_new_3BB89482_URCompStim2014-01-30_0000002	amud3.0335	80.635	24.77	vocalization
check_new_3BB89482_URCompStim2014-01-30_0000002	amud3.0336	80.7144	43.64	vocalization
check_new_3BB89482_URCompStim2014-01-30_0000002	amud3.0337	80.813	56.36	vocalization
check_new_3BB89482_URCompStim2014-01-30_0000002	amud3.0338	80.916	47.34	vocalization
check_new_3BB89482_URCompStim2014-01-30_0000002	amud3.0339	81.015	35.75	vocalization
check_new_3BB89482_URCompStim2014-01-30_0000002	amud3.0340	81.112	16.76	vocalization
check_new_3BB89482_URCompStim2014-01-30_0000002	amud3.0341	81.192	14.5	vocalization
check_new_3BB89482_URCompStim2014-01-30_0000002	amud3.0342	81.975	39.5	vocalization
check_new_3BB89482_URCompStim2014-01-30_0000002	amud3.0343	82.352	50.25	vocalization
check_new_3BB89482_URCompStim2014-01-30_0000002	amud3.0344	82.564	68.52	vocalization
check_new_3BB89482_URCompStim2014-01-30_0000002	amud3.0345	82.685	39.62	vocalization
check_new_3BB89482_URCompStim2014-01-30_0000002	amud3.0346	83.198	43.54	vocalization
check_new_3BB89482_URCompStim2014-01-30_0000002	amud3.0347	83.314	61.94	vocalization
check_new_3BB89482_URCompStim2014-01-30_0000002	amud3.0348	83.434	69.76	vocalization
check_new_3BB89482_URCompStim2014-01-30_0000002	amud3.0349	84.014	37.69	vocalization
check_new_3BB89482_URCompStim2014-01-30_0000002	amud3.0350	84.189	33.74	vocalization
check_new_3BB89482_URCompStim2014-01-30_0000002	amud3.0351	84.531	48.88	vocalization
check_new_3BB89482_URCompStim2014-01-30_0000002	amud3.0352	84.635	54.85	vocalization
check_new_3BB89482_URCompStim2014-01-30_0000002	amud3.0353	84.735	46.01	vocalization
check_new_3BB89482_URCompStim2014-01-30_0000002	amud3.0354	84.834	8.1	vocalization
check_new_3BB89482_URCompStim2014-01-30_0000002	amud3.0355	85.746	35.95	vocalization
check_new_3BB89482_URCompStim2014-01-30_0000002	amud3.0356	85.844	51.68	vocalization
check_new_3BB89482_URCompStim2014-01-30_0000002	amud3.0357	85.9389	56.09	vocalization
check_new_3BB89482_URCompStim2014-01-30_0000002	amud3.0358	86.031	44.18	vocalization
check_new_3BB89482_URCompStim2014-01-30_0000002	amud3.0359	87.573	71.74	vocalization
check_new_3BB89482_URCompStim2014-01-30_0000002	amud3.0360	87.984	47.01	vocalization
check_new_3BB89482_URCompStim2014-01-30_0000002	amud3.0361	88.092	38.64	vocalization
check_new_3BB89482_URCompStim2014-01-30_0000002	amud3.0362	88.187	44.2	vocalization
check_new_3BB89482_URCompStim2014-01-30_0000002	amud3.0363	88.287	27.85	vocalization
check_new_3BB89482_URCompStim2014-01-30_0000002	amud3.0364	88.392	49.73	vocalization
check_new_3BB89482_URCompStim2014-01-30_0000002	amud3.0365	88.501	58.21	vocalization
check_new_3BB89482_URCompStim2014-01-30_0000002	amud3.0366	88.701	52.76	vocalization
check_new_3BB89482_URCompStim2014-01-30_0000002	amud3.0367	88.816	71.22	vocalization
check_new_3BB89482_URCompStim2014-01-30_0000002	amud3.0368	89.029	53.7	vocalization
check_new_3BB89482_URCompStim2014-01-30_0000002	amud3.0369	89.129	44.87	vocalization
check_new_3BB89482_URCompStim2014-01-30_0000002	amud3.0370	89.231	16.18	vocalization
check_new_3BB89482_URCompStim2014-01-30_0000002	amud3.0371	89.307	101.83	vocalization
check_new_3BB89482_URCompStim2014-01-30_0000002	dn.012	89.4492	61.09	vocalization
check_new_3BB89482_URCompStim2014-01-30_0000002	amud3.0372	89.578	67.68	vocalization
check_new_3BB89482_URCompStim2014-01-30_0000002	amud3.0373	90.101	30.58	vocalization
check_new_3BB89482_URCompStim2014-01-30_0000002	amud3.0374	93.1	68.23	vocalization
check_new_3BB89482_URCompStim2014-01-30_0000002	dn.013	98.0432	7.52	vocalization
check_new_3BB89482_URCompStim2014-01-30_0000002	amud3.0375	98.2016	28.37	vocalization
check_new_3BB89482_URCompStim2014-01-30_0000002	amud3.0376	98.406	25.39	vocalization
check_new_3BB89482_URCompStim2014-01-30_0000002	amud3.0377	99.265	6	vocalization
check_new_3BB89482_URCompStim2014-01-30_0000002	amud3.0378	99.391	53.55	vocalization
check_new_3BB89482_URCompStim2014-01-30_0000002	dn.014	100.747	4.7	vocalization
check_new_3BB89482_URCompStim2014-01-30_0000002	amud3.0379	100.999	29.19	vocalization
check_new_3BB89482_URCompStim2014-01-30_0000002	amud3.0380	101.084	41.94	vocalization
check_new_3BB89482_URCompStim2014-01-30_0000002	amud3.0381	101.189	44.08	vocalization
check_new_3BB89482_URCompStim2014-01-30_0000002	amud3.0382	101.278	32.15	vocalization
check_new_3BB89482_URCompStim2014-01-30_0000002	amud3.0383	101.363	38.31	vocalization
check_new_3BB89482_URCompStim2014-01-30_0000002	amud3.0384	101.609	21	vocalization
check_new_3BB89482_URCompStim2014-01-30_0000002	amud3.0385	101.698	38.84	vocalization
check_new_3BB89482_URCompStim2014-01-30_0000002	amud3.0386	101.841	29.3	vocalization
check_new_3BB89482_URCompStim2014-01-30_0000002	amud3.0387	101.981	23.7	vocalization
check_new_3BB89482_URCompStim2014-01-30_0000002	amud3.0388	102.078	82.71	vocalization
check_new_3BB89482_URCompStim2014-01-30_0000002	amud3.0389	102.678	15.61	vocalization
check_new_3BB89482_URCompStim2014-01-30_0000002	amud3.0390	104.546	67.72	vocalization
check_new_3BB89482_URCompStim2014-01-30_0000002	amud3.0391	104.662	84.24	vocalization
check_new_3BB89482_URCompStim2014-01-30_0000002	amud3.0392	104.788	91.7	vocalization
check_new_3BB89482_URCompStim2014-01-30_0000002	amud3.0393	105.096	56.25	vocalization
check_new_3BB89482_URCompStim2014-01-30_0000002	amud3.0394	105.462	43	vocalization
check_new_3BB89482_URCompStim2014-01-30_0000002	amud3.0395	105.646	46.67	vocalization
check_new_3BB89482_URCompStim2014-01-30_0000002	amud3.0396	105.759	72.76	vocalization
check_new_3BB89482_URCompStim2014-01-30_0000002	amud3.0397	105.874	118.48	vocalization
check_new_3BB89482_URCompStim2014-01-30_0000002	amud3.0398	106.032	61.98	vocalization
check_new_3BB89482_URCompStim2014-01-30_0000002	amud3.0399	106.15	45.49	vocalization
check_new_3BB89482_URCompStim2014-01-30_0000002	amud3.0400	106.723	61.77	vocalization
check_new_3BB89482_URCompStim2014-01-30_0000002	amud3.0401	106.919	62.2	vocalization
check_new_3BB89482_URCompStim2014-01-30_0000002	amud3.0402	107.031	51.7	vocalization
check_new_3BB89482_URCompStim2014-01-30_0000002	amud3.0403	110.263	57.49	vocalization
check_new_3BB89482_URCompStim2014-01-30_0000002	amud3.0404	110.419	51.86	vocalization
check_new_3BB89482_URCompStim2014-01-30_0000002	amud3.0405	110.691	62.03	vocalization
check_new_3BB89482_URCompStim2014-01-30_0000002	amud3.0406	110.826	75.31	vocalization
check_new_3BB89482_URCompStim2014-01-30_0000002	amud3.0407	110.962	44.58	vocalization
check_new_3BB89482_URCompStim2014-01-30_0000002	amud3.0408	111.105	68.87	vocalization
check_new_3BB89482_URCompStim2014-01-30_0000002	amud3.0409	111.233	30.16	vocalization
check_new_3BB89482_URCompStim2014-01-30_0000002	amud3.0410	111.318	129.37	vocalization
check_new_3BB89482_URCompStim2014-01-30_0000002	amud3.0411	111.498	80	vocalization
check_new_3BB89482_URCompStim2014-01-30_0000002	amud3.0412	111.633	54.03	vocalization
check_new_3BB89482_URCompStim2014-01-30_0000002	amud3.0413	111.758	57.79	vocalization
check_new_3BB89482_URCompStim2014-01-30_0000002	amud3.0414	112.144	89.08	vocalization
check_new_3BB89482_URCompStim2014-01-30_0000002	amud3.0415	112.31	52.78	vocalization
check_new_3BB89482_URCompStim2014-01-30_0000002	amud3.0416	112.448	51.06	vocalization
check_new_3BB89482_URCompStim2014-01-30_0000002	amud3.0417	112.589	82	vocalization
check_new_3BB89482_URCompStim2014-01-30_0000002	amud3.0418	112.743	39.89	vocalization
check_new_3BB89482_URCompStim2014-01-30_0000002	amud3.0419	112.877	70.37	vocalization
check_new_3BB89482_URCompStim2014-01-30_0000002	amud3.0420	113.019	66.52	vocalization
check_new_3BB89482_URCompStim2014-01-30_0000002	amud3.0421	113.186	48.96	vocalization
check_new_3BB89482_URCompStim2014-01-30_0000002	amud3.0422	113.309	76.34	vocalization
check_new_3BB89482_URCompStim2014-01-30_0000002	amud3.0423	113.442	37.32	vocalization
check_new_3BB89482_URCompStim2014-01-30_0000002	amud3.0424	119.87	91.46	vocalization
check_new_3BB89482_URCompStim2014-01-30_0000002	amud3.0425	120.014	80.83	vocalization
check_new_3BB89482_URCompStim2014-01-30_0000002	amud3.0426	120.142	69.46	vocalization
check_new_3BB89482_URCompStim2014-01-30_0000002	amud3.0427	120.251	54.45	vocalization
check_new_3BB89482_URCompStim2014-01-30_0000002	amud3.0428	120.359	50	vocalization
check_new_3BB89482_URCompStim2014-01-30_0000002	amud3.0429	120.472	35	vocalization
check_new_3BB89482_URCompStim2014-01-30_0000002	amud3.0430	120.558	18.12	vocalization
check_new_3BB89482_URCompStim2014-01-30_0000002	amud3.0431	120.644	33.63	vocalization
check_new_3BB89482_URCompStim2014-01-30_0000002	amud3.0432	120.803	38	vocalization
check_new_3BB89482_URCompStim2014-01-30_0000002	amud3.0433	120.974	34.46	vocalization
check_new_3BB89482_URCompStim2014-01-30_0000002	amud3.0434	121.066	64.64	vocalization
check_new_3BB89482_URCompStim2014-01-30_0000002	amud3.0435	121.166	114.07	vocalization
check_new_3BB89482_URCompStim2014-01-30_0000002	dn.015	121.319	99.62	vocalization
check_new_3BB89482_URCompStim2014-01-30_0000002	dn.016	121.448	92.1	vocalization
check_new_3BB89482_URCompStim2014-01-30_0000002	dn.017	121.58	101.5	vocalization
check_new_3BB89482_URCompStim2014-01-30_0000002	amud3.0436	121.74	86.12	vocalization
check_new_3BB89482_URCompStim2014-01-30_0000002	amud3.0437	121.877	52.51	vocalization
check_new_3BB89482_URCompStim2014-01-30_0000002	amud3.0438	122.441	27.04	vocalization
check_new_3BB89482_URCompStim2014-01-30_0000002	amud3.0439	123.554	11.79	vocalization
check_new_3BB89482_URCompStim2014-01-30_0000002	amud3.0440	124.15	31.39	vocalization
check_new_3BB89482_URCompStim2014-01-30_0000002	amud3.0441	124.498	68.73	vocalization
check_new_3BB89482_URCompStim2014-01-30_0000002	amud3.0442	124.611	69.45	vocalization
check_new_3BB89482_URCompStim2014-01-30_0000002	dn.018	124.722	99.62	vocalization
check_new_3BB89482_URCompStim2014-01-30_0000002	dn.019	124.861	117.48	vocalization
check_new_3BB89482_URCompStim2014-01-30_0000002	amud3.0443	125.022	42.85	vocalization
check_new_3BB89482_URCompStim2014-01-30_0000002	amud3.0444	125.215	43.46	vocalization
check_new_3BB89482_URCompStim2014-01-30_0000002	amud3.0445	125.338	48.28	vocalization
check_new_3BB89482_URCompStim2014-01-30_0000002	amud3.0446	126.013	18.95	vocalization
check_new_3BB89482_URCompStim2014-01-30_0000002	dn.020	126.183	27.26	vocalization
check_new_3BB89482_URCompStim2014-01-30_0000002	amud3.0447	126.513	32.11	vocalization
check_new_3BB89482_URCompStim2014-01-30_0000002	amud3.0448	126.623	41.47	vocalization
check_new_3BB89482_URCompStim2014-01-30_0000002	amud3.0449	126.727	55.89	vocalization
check_new_3BB89482_URCompStim2014-01-30_0000002	amud3.0450	126.838	64.25	vocalization
check_new_3BB89482_URCompStim2014-01-30_0000002	amud3.0451	126.943	104.93	vocalization
check_new_3BB89482_URCompStim2014-01-30_0000002	amud3.0452	127.08	49.7	vocalization
check_new_3BB89482_URCompStim2014-01-30_0000002	amud3.0453	127.17	40.52	vocalization
check_new_3BB89482_URCompStim2014-01-30_0000002	amud3.0454	127.262	39.69	vocalization
check_new_3BB89482_URCompStim2014-01-30_0000002	amud3.0455	127.505	26	vocalization
check_new_3BB89482_URCompStim2014-01-30_0000002	amud3.0456	130.794	26.49	vocalization
check_new_3BB89482_URCompStim2014-01-30_0000002	amud3.0457	131.094	14.08	vocalization
check_new_3BB89482_URCompStim2014-01-30_0000002	amud3.0458	131.172	20.67	vocalization
check_new_3BB89482_URCompStim2014-01-30_0000002	amud3.0459	131.254	93.75	vocalization
check_new_3BB89482_URCompStim2014-01-30_0000002	amud3.0460	131.387	34.99	vocalization
check_new_3BB89482_URCompStim2014-01-30_0000002	amud3.0461	131.471	50	vocalization
check_new_3BB89482_URCompStim2014-01-30_0000002	amud3.0462	131.569	69.16	vocalization
check_new_3BB89482_URCompStim2014-01-30_0000002	amud3.0463	131.942	33.56	vocalization
check_new_3BB89482_URCompStim2014-01-30_0000002	amud3.0464	132.033	29.97	vocalization
check_new_3BB89482_URCompStim2014-01-30_0000002	amud3.0465	132.448	37.9	vocalization
check_new_3BB89482_URCompStim2014-01-30_0000002	amud3.0466	132.617	36.2	vocalization
check_new_3BB89482_URCompStim2014-01-30_0000002	amud3.0467	132.719	54	vocalization
check_new_3BB89482_URCompStim2014-01-30_0000002	amud3.0468	132.811	40.5	vocalization
check_new_3BB89482_URCompStim2014-01-30_0000002	amud3.0469	133.557	24.77	vocalization
check_new_3BB89482_URCompStim2014-01-30_0000002	amud3.0470	133.643	40.27	vocalization
check_new_3BB89482_URCompStim2014-01-30_0000002	amud3.0471	133.748	34.9	vocalization
check_new_3BB89482_URCompStim2014-01-30_0000002	amud3.0472	133.844	31	vocalization
check_new_3BB89482_URCompStim2014-01-30_0000002	amud3.0473	133.936	34.86	vocalization
check_new_3BB89482_URCompStim2014-01-30_0000002	amud3.0474	134.024	36.15	vocalization
check_new_3BB89482_URCompStim2014-01-30_0000002	amud3.0475	134.119	35.13	vocalization
check_new_3BB89482_URCompStim2014-01-30_0000002	amud3.0476	134.214	42.58	vocalization
check_new_3BB89482_URCompStim2014-01-30_0000002	amud3.0477	134.312	41.38	vocalization
check_new_3BB89482_URCompStim2014-01-30_0000002	amud3.0478	134.504	36.41	vocalization
check_new_3BB89482_URCompStim2014-01-30_0000002	amud3.0479	134.611	44.07	vocalization
check_new_3BB89482_URCompStim2014-01-30_0000002	amud3.0480	134.717	57.44	vocalization
check_new_3BB89482_URCompStim2014-01-30_0000002	amud3.0481	135.305	31.46	vocalization
check_new_3BB89482_URCompStim2014-01-30_0000002	amud3.0482	135.395	30.76	vocalization
check_new_3BB89482_URCompStim2014-01-30_0000002	amud3.0483	135.488	45.84	vocalization
check_new_3BB89482_URCompStim2014-01-30_0000002	amud3.0484	135.672	43.06	vocalization
check_new_3BB89482_URCompStim2014-01-30_0000002	amud3.0485	135.772	52.23	vocalization
check_new_3BB89482_URCompStim2014-01-30_0000002	amud3.0486	135.879	33.66	vocalization
check_new_3BB89482_URCompStim2014-01-30_0000002	amud3.0487	135.967	64	vocalization
check_new_3BB89482_URCompStim2014-01-30_0000002	amud3.0488	136.056	53.17	vocalization
check_new_3BB89482_URCompStim2014-01-30_0000002	amud3.0489	136.147	67	vocalization
check_new_3BB89482_URCompStim2014-01-30_0000002	amud3.0490	136.243	50.67	vocalization
check_new_3BB89482_URCompStim2014-01-30_0000002	amud3.0491	136.344	53.38	vocalization
check_new_3BB89482_URCompStim2014-01-30_0000002	amud3.0492	136.433	85.56	vocalization
check_new_3BB89482_URCompStim2014-01-30_0000002	amud3.0493	136.838	64.84	vocalization
check_new_3BB89482_URCompStim2014-01-30_0000002	amud3.0494	137.033	55	vocalization
check_new_3BB89482_URCompStim2014-01-30_0000002	amud3.0495	137.136	60.5	vocalization
check_new_3BB89482_URCompStim2014-01-30_0000002	amud3.0496	141.744	24.56	vocalization
check_new_3BB89482_URCompStim2014-01-30_0000002	amud3.0497	141.824	44.99	vocalization
check_new_3BB89482_URCompStim2014-01-30_0000002	amud3.0498	141.916	62.23	vocalization
check_new_3BB89482_URCompStim2014-01-30_0000002	amud3.0499	142.025	72.16	vocalization
check_new_3BB89482_URCompStim2014-01-30_0000002	amud3.0500	142.13	54.5	vocalization
check_new_3BB89482_URCompStim2014-01-30_0000002	amud3.0501	142.221	50.83	vocalization
check_new_3BB89482_URCompStim2014-01-30_0000002	amud3.0502	142.32	73	vocalization
check_new_3BB89482_URCompStim2014-01-30_0000002	amud3.0503	142.423	48.61	vocalization
check_new_3BB89482_URCompStim2014-01-30_0000002	amud3.0504	142.593	50.01	vocalization
check_new_3BB89482_URCompStim2014-01-30_0000002	amud3.0505	142.69	105.85	vocalization
check_new_3BB89482_URCompStim2014-01-30_0000002	amud3.0506	142.893	127	vocalization
check_new_3BB89482_URCompStim2014-01-30_0000002	amud3.0507	143.267	79.07	vocalization
check_new_3BB89482_URCompStim2014-01-30_0000002	amud3.0508	143.388	62.87	vocalization
check_new_3BB89482_URCompStim2014-01-30_0000002	amud3.0509	143.496	48	vocalization
check_new_3BB89482_URCompStim2014-01-30_0000002	amud3.0510	143.667	43.7	vocalization
check_new_3BB89482_URCompStim2014-01-30_0000002	amud3.0511	143.77	125.2	vocalization
check_new_3BB89482_URCompStim2014-01-30_0000002	amud3.0512	143.923	61.72	vocalization
check_new_3BB89482_URCompStim2014-01-30_0000002	amud3.0513	144.029	69.25	vocalization
check_new_3BB89482_URCompStim2014-01-30_0000002	amud3.0514	144.151	53.15	vocalization
check_new_3BB89482_URCompStim2014-01-30_0000002	amud3.0515	144.35	40.83	vocalization
check_new_3BB89482_URCompStim2014-01-30_0000002	amud3.0516	144.447	51.91	vocalization
check_new_3BB89482_URCompStim2014-01-30_0000002	amud3.0517	144.774	42.59	vocalization
check_new_3BB89482_URCompStim2014-01-30_0000002	amud3.0518	145.443	80.2	vocalization
check_new_3BB89482_URCompStim2014-01-30_0000002	amud3.0519	145.562	60	vocalization
check_new_3BB89482_URCompStim2014-01-30_0000002	amud3.0520	145.663	56.43	vocalization
check_new_3BB89482_URCompStim2014-01-30_0000002	amud3.0521	146.04	29.87	vocalization
check_new_3BB89482_URCompStim2014-01-30_0000002	amud3.0522	150.453	34	vocalization
check_new_3BB89482_URCompStim2014-01-30_0000002	amud3.0523	150.553	28	vocalization
check_new_3BB89482_URCompStim2014-01-30_0000002	amud3.0524	150.635	32.03	vocalization
check_new_3BB89482_URCompStim2014-01-30_0000002	amud3.0525	150.719	28.82	vocalization
check_new_3BB89482_URCompStim2014-01-30_0000002	amud3.0526	150.794	40.06	vocalization
check_new_3BB89482_URCompStim2014-01-30_0000002	amud3.0527	150.882	64.5	vocalization
check_new_3BB89482_URCompStim2014-01-30_0000002	amud3.0528	150.98	52.75	vocalization
check_new_3BB89482_URCompStim2014-01-30_0000002	amud3.0529	151.082	55.55	vocalization
check_new_3BB89482_URCompStim2014-01-30_0000002	amud3.0530	151.174	55.26	vocalization
check_new_3BB89482_URCompStim2014-01-30_0000002	amud3.0531	151.28	94.45	vocalization
check_new_3BB89482_URCompStim2014-01-30_0000002	amud3.0532	151.411	52.97	vocalization
check_new_3BB89482_URCompStim2014-01-30_0000002	amud3.0533	151.515	63.6	vocalization
check_new_3BB89482_URCompStim2014-01-30_0000002	amud3.0534	151.615	49.84	vocalization
check_new_3BB89482_URCompStim2014-01-30_0000002	amud3.0535	151.722	82.58	vocalization
check_new_3BB89482_URCompStim2014-01-30_0000002	amud3.0536	151.846	75.4	vocalization
check_new_3BB89482_URCompStim2014-01-30_0000002	amud3.0537	151.976	102.6	vocalization
check_new_3BB89482_URCompStim2014-01-30_0000002	amud3.0538	152.14	79.43	vocalization
check_new_3BB89482_URCompStim2014-01-30_0000002	amud3.0539	152.285	121.11	vocalization
check_new_3BB89482_URCompStim2014-01-30_0000002	amud3.0540	152.457	64.83	vocalization
check_new_3BB89482_URCompStim2014-01-30_0000002	amud3.0541	152.576	72.47	vocalization
check_new_3BB89482_URCompStim2014-01-30_0000002	amud3.0542	153.413	44.42	vocalization
check_new_3BB89482_URCompStim2014-01-30_0000002	amud3.0543	153.703	30.62	vocalization
check_new_3BB89482_URCompStim2014-01-30_0000002	amud3.0544	154.112	38.65	vocalization
check_new_3BB89482_URCompStim2014-01-30_0000002	amud3.0545	154.3	96.07	vocalization
check_new_3BB89482_URCompStim2014-01-30_0000002	dn.021	154.43	94.98	vocalization
check_new_3BB89482_URCompStim2014-01-30_0000002	amud3.0546	154.562	94.11	vocalization
check_new_3BB89482_URCompStim2014-01-30_0000002	amud3.0547	154.693	44.76	vocalization
check_new_3BB89482_URCompStim2014-01-30_0000002	amud3.0548	154.912	20.31	vocalization
check_new_3BB89482_URCompStim2014-01-30_0000002	amud3.0549	155.291	58.34	vocalization
check_new_3BB89482_URCompStim2014-01-30_0000002	amud3.0550	155.422	69.26	vocalization
check_new_3BB89482_URCompStim2014-01-30_0000002	amud3.0551	155.532	83.72	vocalization
check_new_3BB89482_URCompStim2014-01-30_0000002	amud3.0552	155.661	103.19	vocalization
check_new_3BB89482_URCompStim2014-01-30_0000002	amud3.0553	155.83	20.44	vocalization
check_new_3BB89482_URCompStim2014-01-30_0000002	amud3.0554	155.942	74.37	vocalization
check_new_3BB89482_URCompStim2014-01-30_0000002	amud3.0555	156.15	109.82	vocalization
check_new_3BB89482_URCompStim2014-01-30_0000002	amud3.0556	156.479	67.94	vocalization
check_new_3BB89482_URCompStim2014-01-30_0000002	amud3.0557	156.601	50.74	vocalization
check_new_3BB89482_URCompStim2014-01-30_0000002	amud3.0558	156.703	117.96	vocalization
check_new_3BB89482_URCompStim2014-01-30_0000002	amud3.0559	156.869	54.58	vocalization
check_new_3BB89482_URCompStim2014-01-30_0000002	amud3.0560	157.606	37.01	vocalization
check_new_3BB89482_URCompStim2014-01-30_0000002	amud3.0561	158.21	40	vocalization
check_new_3BB89482_URCompStim2014-01-30_0000002	amud3.0562	159.725	26.09	vocalization
check_new_3BB89482_URCompStim2014-01-30_0000002	amud3.0563	159.814	30.98	vocalization
check_new_3BB89482_URCompStim2014-01-30_0000002	amud3.0564	159.894	33.94	vocalization
check_new_3BB89482_URCompStim2014-01-30_0000002	amud3.0565	159.974	115.72	vocalization
check_new_3BB89482_URCompStim2014-01-30_0000002	amud3.0567	160.127	97.89	vocalization
check_new_3BB89482_URCompStim2014-01-30_0000002	amud3.0568	160.353	65	vocalization
check_new_3BB89482_URCompStim2014-01-30_0000002	amud3.0569	160.471	63.93	vocalization
check_new_3BB89482_URCompStim2014-01-30_0000002	amud3.0570	160.59	64	vocalization
check_new_3BB89482_URCompStim2014-01-30_0000002	amud3.0571	160.71	94.58	vocalization
check_new_3BB89482_URCompStim2014-01-30_0000002	amud3.0572	160.851	69.3	vocalization
check_new_3BB89482_URCompStim2014-01-30_0000002	amud3.0573	160.967	80	vocalization
check_new_3BB89482_URCompStim2014-01-30_0000002	amud3.0574	161.091	116.81	vocalization
check_new_3BB89482_URCompStim2014-01-30_0000002	amud3.0575	161.249	40.3	vocalization
check_new_3BB89482_URCompStim2014-01-30_0000002	amud3.0576	166.524	7	Noise
check_new_3BB89482_URCompStim2014-01-30_0000002	amud3.0577	167.107	42	vocalization
check_new_3BB89482_URCompStim2014-01-30_0000002	amud3.0578	167.218	62.56	vocalization
check_new_3BB89482_URCompStim2014-01-30_0000002	amud3.0579	167.912	21	vocalization
check_new_3BB89482_URCompStim2014-01-30_0000002	amud3.0580	167.983	45.38	vocalization
check_new_3BB89482_URCompStim2014-01-30_0000002	amud3.0581	168.149	23.49	vocalization
check_new_3BB89482_URCompStim2014-01-30_0000002	amud3.0582	168.317	56.36	vocalization
check_new_3BB89482_URCompStim2014-01-30_0000002	amud3.0583	168.482	44.2	vocalization
check_new_3BB89482_URCompStim2014-01-30_0000002	amud3.0584	168.569	68.55	vocalization
check_new_3BB89482_URCompStim2014-01-30_0000002	amud3.0585	168.684	97.66	vocalization
check_new_3BB89482_URCompStim2014-01-30_0000002	amud3.0586	168.815	62.73	vocalization
check_new_3BB89482_URCompStim2014-01-30_0000002	amud3.0587	168.923	34	vocalization
check_new_3BB89482_URCompStim2014-01-30_0000002	amud3.0588	168.982	43.11	vocalization
check_new_3BB89482_URCompStim2014-01-30_0000002	amud3.0589	169.232	50.75	vocalization
check_new_3BB89482_URCompStim2014-01-30_0000002	amud3.0590	169.341	50.92	vocalization
check_new_3BB89482_URCompStim2014-01-30_0000002	amud3.0591	169.435	57.36	vocalization
check_new_3BB89482_URCompStim2014-01-30_0000002	amud3.0592	169.528	53.88	vocalization
check_new_3BB89482_URCompStim2014-01-30_0000002	amud3.0593	169.629	56.59	vocalization
check_new_3BB89482_URCompStim2014-01-30_0000002	amud3.0594	169.734	54.21	vocalization
check_new_3BB89482_URCompStim2014-01-30_0000002	amud3.0595	169.914	67.69	vocalization
check_new_3BB89482_URCompStim2014-01-30_0000002	amud3.0596	170.028	66.98	vocalization
check_new_3BB89482_URCompStim2014-01-30_0000002	amud3.0597	171.786	92.82	vocalization
check_new_3BB89482_URCompStim2014-01-30_0000002	amud3.0598	172.005	36.48	vocalization
check_new_3BB89482_URCompStim2014-01-30_0000002	amud3.0599	172.815	26.7	vocalization
check_new_3BB89482_URCompStim2014-01-30_0000002	amud3.0600	172.897	42.96	vocalization
check_new_3BB89482_URCompStim2014-01-30_0000002	amud3.0601	172.982	34.37	vocalization
check_new_3BB89482_URCompStim2014-01-30_0000002	amud3.0602	173.444	30.57	vocalization
check_new_3BB89482_URCompStim2014-01-30_0000002	amud3.0603	173.532	94.98	vocalization
check_new_3BB89482_URCompStim2014-01-30_0000002	amud3.0604	173.658	44.7	vocalization
check_new_3BB89482_URCompStim2014-01-30_0000002	amud3.0605	173.747	12.01	vocalization
check_new_3BB89482_URCompStim2014-01-30_0000002	amud3.0606	173.987	43	vocalization
check_new_3BB89482_URCompStim2014-01-30_0000002	amud3.0607	174.08	34.63	vocalization
check_new_3BB89482_URCompStim2014-01-30_0000002	amud3.0608	174.185	107.58	vocalization
check_new_3BB89482_URCompStim2014-01-30_0000002	amud3.0609	174.34	123.97	vocalization
check_new_3BB89482_URCompStim2014-01-30_0000002	amud3.0610	174.528	143.4	vocalization
check_new_3BB89482_URCompStim2014-01-30_0000002	amud3.0611	174.722	160.1	vocalization
check_new_3BB89482_URCompStim2014-01-30_0000002	amud3.0612	174.992	37.47	vocalization
check_new_3BB89482_URCompStim2014-01-30_0000002	amud3.0613	175.08	35	vocalization
check_new_3BB89482_URCompStim2014-01-30_0000002	amud3.0614	175.188	98.02	vocalization
check_new_3BB89482_URCompStim2014-01-30_0000002	amud3.0615	175.344	58.84	vocalization
check_new_3BB89482_URCompStim2014-01-30_0000002	amud3.0616	175.465	66.59	vocalization
check_new_3BB89482_URCompStim2014-01-30_0000002	amud3.0617	175.588	60.47	vocalization
check_new_3BB89482_URCompStim2014-01-30_0000002	amud3.0618	175.689	67.55	vocalization
check_new_3BB89482_URCompStim2014-01-30_0000002	amud3.0619	175.793	59.62	vocalization
check_new_3BB89482_URCompStim2014-01-30_0000002	amud3.0620	175.899	90	vocalization
check_new_3BB89482_URCompStim2014-01-30_0000002	amud3.0621	176.024	17.48	vocalization
check_new_3BB89482_URCompStim2014-01-30_0000002	amud3.0622	176.109	84.23	vocalization
check_new_3BB89482_URCompStim2014-01-30_0000002	amud3.0623	176.233	63.94	vocalization
check_new_3BB89482_URCompStim2014-01-30_0000002	amud3.0624	176.35	69.21	vocalization
check_new_3BB89482_URCompStim2014-01-30_0000002	amud3.0625	176.463	55.56	vocalization
check_new_3BB89482_URCompStim2014-01-30_0000002	amud3.0626	176.679	38.25	vocalization
check_new_3BB89482_URCompStim2014-01-30_0000002	amud3.0627	176.862	55.03	vocalization
check_new_3BB89482_URCompStim2014-01-30_0000002	amud3.0628	176.965	73.21	vocalization
check_new_3BB89482_URCompStim2014-01-30_0000002	amud3.0629	177.084	73.2	vocalization
check_new_3BB89482_URCompStim2014-01-30_0000002	amud3.0630	177.203	63.34	vocalization
check_new_3BB89482_URCompStim2014-01-30_0000002	amud3.0631	177.314	57.28	vocalization
check_new_3BB89482_URCompStim2014-01-30_0000002	amud3.0632	177.41	65.01	vocalization
check_new_3BB89482_URCompStim2014-01-30_0000002	amud3.0633	177.663	57.01	vocalization
check_new_3BB89482_URCompStim2014-01-30_0000002	amud3.0634	177.768	51.46	vocalization
check_new_3BB89482_URCompStim2014-01-30_0000002	amud3.0635	177.861	50.32	vocalization
check_new_3BB89482_URCompStim2014-01-30_0000002	amud3.0636	178.034	43.51	vocalization
check_new_3BB89482_URCompStim2014-01-30_0000002	amud3.0637	178.226	41.46	vocalization
check_new_3BB89482_URCompStim2014-01-30_0000002	amud3.0638	178.497	11.27	vocalization
check_new_3BB89482_URCompStim2014-01-30_0000002	amud3.0639	178.831	37.99	vocalization
check_new_3BB89482_URCompStim2014-01-30_0000002	amud3.0640	178.921	36.42	vocalization
check_new_3BB89482_URCompStim2014-01-30_0000002	amud3.0641	179.918	53.49	vocalization
check_new_3BB89482_URCompStim2014-01-30_0000002	amud3.0642	180.104	16	Noise
check_new_3BB89482_URCompStim2014-01-30_0000002	amud3.0643	180.206	50.55	vocalization
check_new_3BB89482_URCompStim2014-01-30_0000002	amud3.0644	180.332	14	Noise
check_new_3BB89482_URCompStim2014-01-30_0000002	amud3.0645	180.394	25	Noise
check_new_3BB89482_URCompStim2014-01-30_0000002	amud3.0646	180.463	84.06	vocalization
check_new_3BB89482_URCompStim2014-01-30_0000002	amud3.0647	181.006	10	Noise
check_new_3BB89482_URCompStim2014-01-30_0000002	amud3.0648	181.035	44.69	vocalization
check_new_3BB89482_URCompStim2014-01-30_0000002	amud3.0649	181.22	53.49	vocalization
check_new_3BB89482_URCompStim2014-01-30_0000002	amud3.0650	181.33	16.07	vocalization
check_new_3BB89482_URCompStim2014-01-30_0000002	amud3.0651	181.375	10	Noise
check_new_3BB89482_URCompStim2014-01-30_0000002	amud3.0652	181.398	7	Noise
check_new_3BB89482_URCompStim2014-01-30_0000002	amud3.0653	181.497	45.58	vocalization
check_new_3BB89482_URCompStim2014-01-30_0000002	amud3.0654	181.648	9	Noise
check_new_3BB89482_URCompStim2014-01-30_0000002	amud3.0655	181.678	5	Noise
check_new_3BB89482_URCompStim2014-01-30_0000002	amud3.0656	182.358	51.39	vocalization
check_new_3BB89482_URCompStim2014-01-30_0000002	amud3.0657	182.548	102.65	vocalization
check_new_3BB89482_URCompStim2014-01-30_0000002	amud3.0658	182.71	74.93	vocalization
check_new_3BB89482_URCompStim2014-01-30_0000002	amud3.0659	182.877	11	Noise
check_new_3BB89482_URCompStim2014-01-30_0000002	amud3.0660	182.92	48.04	vocalization
check_new_3BB89482_URCompStim2014-01-30_0000002	amud3.0661	183.245	25	Noise
check_new_3BB89482_URCompStim2014-01-30_0000002	amud3.0662	183.429	9	Noise
check_new_3BB89482_URCompStim2014-01-30_0000002	amud3.0663	183.541	26	vocalization
check_new_3BB89482_URCompStim2014-01-30_0000002	amud3.0664	183.637	43.13	vocalization
check_new_3BB89482_URCompStim2014-01-30_0000002	amud3.0665	183.778	8	Noise
check_new_3BB89482_URCompStim2014-01-30_0000002	amud3.0666	183.808	25	Noise
check_new_3BB89482_URCompStim2014-01-30_0000002	amud3.0667	184.076	47	Noise
check_new_3BB89482_URCompStim2014-01-30_0000002	amud3.0668	184.284	55	Noise
check_new_3BB89482_URCompStim2014-01-30_0000002	amud3.0669	184.375	8	Noise
check_new_3BB89482_URCompStim2014-01-30_0000002	amud3.0670	184.402	9	Noise
check_new_3BB89482_URCompStim2014-01-30_0000002	amud3.0671	184.717	7	Noise
check_new_3BB89482_URCompStim2014-01-30_0000002	amud3.0672	184.792	70.44	vocalization
check_new_3BB89482_URCompStim2014-01-30_0000002	amud3.0673	184.934	72.55	vocalization
check_new_3BB89482_URCompStim2014-01-30_0000002	amud3.0674	185.061	101.66	vocalization
check_new_3BB89482_URCompStim2014-01-30_0000002	amud3.0675	185.31	152.88	vocalization
check_new_3BB89482_URCompStim2014-01-30_0000002	amud3.0676	185.505	81	vocalization
check_new_3BB89482_URCompStim2014-01-30_0000002	amud3.0677	185.873	36	Noise
check_new_3BB89482_URCompStim2014-01-30_0000002	amud3.0678	185.947	39	Noise
check_new_3BB89482_URCompStim2014-01-30_0000002	amud3.0679	186.111	6	Noise
check_new_3BB89482_URCompStim2014-01-30_0000002	amud3.0680	186.131	6	Noise
check_new_3BB89482_URCompStim2014-01-30_0000002	amud3.0681	186.209	11	Noise
check_new_3BB89482_URCompStim2014-01-30_0000002	amud3.0682	186.286	6	Noise
check_new_3BB89482_URCompStim2014-01-30_0000002	amud3.0683	186.319	22	Noise
check_new_3BB89482_URCompStim2014-01-30_0000002	amud3.0684	186.352	55	Noise
check_new_3BB89482_URCompStim2014-01-30_0000002	amud3.0685	186.433	5	Noise
check_new_3BB89482_URCompStim2014-01-30_0000002	amud3.0686	186.831	41.27	vocalization
check_new_3BB89482_URCompStim2014-01-30_0000002	amud3.0687	186.971	17	Noise
check_new_3BB89482_URCompStim2014-01-30_0000002	amud3.0688	187.02	6	Noise
check_new_3BB89482_URCompStim2014-01-30_0000002	amud3.0689	187.067	41.08	vocalization
check_new_3BB89482_URCompStim2014-01-30_0000002	amud3.0690	187.172	7	Noise
check_new_3BB89482_URCompStim2014-01-30_0000002	amud3.0691	187.316	22	Noise
check_new_3BB89482_URCompStim2014-01-30_0000002	amud3.0692	187.352	8	Noise
check_new_3BB89482_URCompStim2014-01-30_0000002	amud3.0693	187.422	8	Noise
check_new_3BB89482_URCompStim2014-01-30_0000002	amud3.0694	187.623	10	Noise
check_new_3BB89482_URCompStim2014-01-30_0000002	amud3.0695	187.885	26	Noise
check_new_3BB89482_URCompStim2014-01-30_0000002	amud3.0696	188	30.56	vocalization
check_new_3BB89482_URCompStim2014-01-30_0000002	amud3.0697	188.095	41.46	vocalization
check_new_3BB89482_URCompStim2014-01-30_0000002	dn.022	188.165	60.04	vocalization
check_new_3BB89482_URCompStim2014-01-30_0000002	amud3.0698	188.573	16	vocalization
check_new_3BB89482_URCompStim2014-01-30_0000002	amud3.0699	188.658	32	vocalization
check_new_3BB89482_URCompStim2014-01-30_0000002	amud3.0700	188.709	6	Noise
check_new_3BB89482_URCompStim2014-01-30_0000002	amud3.0701	188.738	22.92	vocalization
check_new_3BB89482_URCompStim2014-01-30_0000002	amud3.0702	189.085	28.54	vocalization
check_new_3BB89482_URCompStim2014-01-30_0000002	amud3.0703	189.174	58.53	vocalization
check_new_3BB89482_URCompStim2014-01-30_0000002	amud3.0704	189.397	6	Noise
check_new_3BB89482_URCompStim2014-01-30_0000002	amud3.0705	190.903	10	Noise
check_new_3BB89482_URCompStim2014-01-30_0000002	amud3.0706	190.966	10	Noise
check_new_3BB89482_URCompStim2014-01-30_0000002	amud3.0707	191.018	6	Noise
check_new_3BB89482_URCompStim2014-01-30_0000002	amud3.0708	191.186	6	Noise
check_new_3BB89482_URCompStim2014-01-30_0000002	amud3.0709	191.222	13	Noise
check_new_3BB89482_URCompStim2014-01-30_0000002	amud3.0710	191.346	33	Noise
check_new_3BB89482_URCompStim2014-01-30_0000002	amud3.0711	191.429	39	Noise
check_new_3BB89482_URCompStim2014-01-30_0000002	amud3.0712	191.782	18	Noise
check_new_3BB89482_URCompStim2014-01-30_0000002	amud3.0713	191.827	41	Noise
check_new_3BB89482_URCompStim2014-01-30_0000002	amud3.0714	191.982	38.21	vocalization
check_new_3BB89482_URCompStim2014-01-30_0000002	amud3.0715	192.498	6	Noise
check_new_3BB89482_URCompStim2014-01-30_0000002	amud3.0716	192.584	74.3	vocalization
check_new_3BB89482_URCompStim2014-01-30_0000002	amud3.0717	192.738	7	Noise
check_new_3BB89482_URCompStim2014-01-30_0000002	amud3.0718	192.802	48.04	vocalization
check_new_3BB89482_URCompStim2014-01-30_0000002	amud3.0719	192.873	8	Noise
check_new_3BB89482_URCompStim2014-01-30_0000002	amud3.0720	192.901	65.16	vocalization
check_new_3BB89482_URCompStim2014-01-30_0000002	amud3.0721	193.12	19	vocalization
check_new_3BB89482_URCompStim2014-01-30_0000002	amud3.0722	193.186	63.32	vocalization
check_new_3BB89482_URCompStim2014-01-30_0000002	dn.023	193.3	55.68	vocalization
check_new_3BB89482_URCompStim2014-01-30_0000002	amud3.0723	193.497	42.3	vocalization
check_new_3BB89482_URCompStim2014-01-30_0000002	amud3.0724	193.971	15	Noise
check_new_3BB89482_URCompStim2014-01-30_0000002	amud3.0725	194.181	6	Noise
check_new_3BB89482_URCompStim2014-01-30_0000002	amud3.0726	194.274	17	Noise
check_new_3BB89482_URCompStim2014-01-30_0000002	amud3.0727	194.364	13	Noise
check_new_3BB89482_URCompStim2014-01-30_0000002	amud3.0728	194.449	69.87	vocalization
check_new_3BB89482_URCompStim2014-01-30_0000002	amud3.0729	194.56	57.9	vocalization
check_new_3BB89482_URCompStim2014-01-30_0000002	amud3.0730	194.669	46.06	vocalization
check_new_3BB89482_URCompStim2014-01-30_0000002	amud3.0731	194.796	32	Noise
check_new_3BB89482_URCompStim2014-01-30_0000002	amud3.0732	194.911	28	Noise
check_new_3BB89482_URCompStim2014-01-30_0000002	amud3.0733	194.96	25	Noise
check_new_3BB89482_URCompStim2014-01-30_0000002	amud3.0734	195.002	15	Noise
check_new_3BB89482_URCompStim2014-01-30_0000002	amud3.0735	195.044	6	Noise
check_new_3BB89482_URCompStim2014-01-30_0000002	amud3.0736	195.174	26	Noise
check_new_3BB89482_URCompStim2014-01-30_0000002	amud3.0737	195.224	20	Noise
check_new_3BB89482_URCompStim2014-01-30_0000002	amud3.0738	195.314	51.31	vocalization
check_new_3BB89482_URCompStim2014-01-30_0000002	amud3.0739	195.433	13	Noise
check_new_3BB89482_URCompStim2014-01-30_0000002	amud3.0740	195.762	68	Noise
check_new_3BB89482_URCompStim2014-01-30_0000002	amud3.0741	195.903	24	Noise
check_new_3BB89482_URCompStim2014-01-30_0000002	amud3.0742	195.97	17	Noise
check_new_3BB89482_URCompStim2014-01-30_0000002	amud3.0743	196.051	37.12	vocalization
check_new_3BB89482_URCompStim2014-01-30_0000002	amud3.0744	196.209	15	Noise
check_new_3BB89482_URCompStim2014-01-30_0000002	amud3.0745	196.291	21	Noise
check_new_3BB89482_URCompStim2014-01-30_0000002	amud3.0746	196.411	48	vocalization
check_new_3BB89482_URCompStim2014-01-30_0000002	amud3.0747	196.63	25	Noise
check_new_3BB89482_URCompStim2014-01-30_0000002	amud3.0748	196.728	11	Noise
check_new_3BB89482_URCompStim2014-01-30_0000002	amud3.0749	197.234	56	Noise
check_new_3BB89482_URCompStim2014-01-30_0000002	amud3.0750	197.34	21	Noise
check_new_3BB89482_URCompStim2014-01-30_0000002	amud3.0751	197.516	15	Noise
check_new_3BB89482_URCompStim2014-01-30_0000002	amud3.0752	197.855	6	Noise
check_new_3BB89482_URCompStim2014-01-30_0000002	amud3.0753	198.011	44.76	vocalization
check_new_3BB89482_URCompStim2014-01-30_0000002	amud3.0754	198.106	77.4	vocalization
check_new_3BB89482_URCompStim2014-01-30_0000002	amud3.0755	198.24	43.84	vocalization
check_new_3BB89482_URCompStim2014-01-30_0000002	amud3.0756	198.334	9	Noise
check_new_3BB89482_URCompStim2014-01-30_0000002	amud3.0757	198.362	42.58	vocalization
check_new_3BB89482_URCompStim2014-01-30_0000002	amud3.0758	198.787	11	Noise
check_new_3BB89482_URCompStim2014-01-30_0000002	amud3.0759	198.945	7	Noise
check_new_3BB89482_URCompStim2014-01-30_0000002	amud3.0760	199.015	41.72	vocalization
check_new_3BB89482_URCompStim2014-01-30_0000002	amud3.0761	199.359	65.67	vocalization
check_new_3BB89482_URCompStim2014-01-30_0000002	amud3.0762	199.456	21	Noise
check_new_3BB89482_URCompStim2014-01-30_0000002	amud3.0763	199.608	37	Noise
check_new_3BB89482_URCompStim2014-01-30_0000002	amud3.0764	199.679	24	Noise
check_new_3BB89482_URCompStim2014-01-30_0000002	amud3.0765	199.822	6	Noise
check_new_3BB89482_URCompStim2014-01-30_0000002	amud3.0766	199.894	39	vocalization
check_new_3BB89482_URCompStim2014-01-30_0000002	amud3.0767	199.965	6	Noise
check_new_3BB89482_URCompStim2014-01-30_0000002	amud3.0768	199.988	8	Noise
check_new_3BB89482_URCompStim2014-01-30_0000002	amud3.0770	200.034	19	Noise
check_new_3BB89482_URCompStim2014-01-30_0000002	amud3.0771	200.067	21	Noise
check_new_3BB89482_URCompStim2014-01-30_0000002	amud3.0772	200.132	50	vocalization
check_new_3BB89482_URCompStim2014-01-30_0000002	amud3.0773	200.251	65.5	vocalization
check_new_3BB89482_URCompStim2014-01-30_0000002	amud3.0774	200.358	48.04	vocalization
check_new_3BB89482_URCompStim2014-01-30_0000002	amud3.0775	200.44	32	Noise
check_new_3BB89482_URCompStim2014-01-30_0000002	amud3.0776	200.512	11	Noise
check_new_3BB89482_URCompStim2014-01-30_0000002	amud3.0777	200.546	59.89	vocalization
check_new_3BB89482_URCompStim2014-01-30_0000002	amud3.0778	200.844	27	Noise
check_new_3BB89482_URCompStim2014-01-30_0000002	amud3.0779	200.923	10	Noise
check_new_3BB89482_URCompStim2014-01-30_0000002	amud3.0780	201.01	51.13	vocalization
check_new_3BB89482_URCompStim2014-01-30_0000002	amud3.0781	201.21	51.31	vocalization
check_new_3BB89482_URCompStim2014-01-30_0000002	amud3.0782	201.316	70.46	vocalization
check_new_3BB89482_URCompStim2014-01-30_0000002	amud3.0783	201.525	25	Noise
check_new_3BB89482_URCompStim2014-01-30_0000002	amud3.0784	201.838	11	Noise
check_new_3BB89482_URCompStim2014-01-30_0000002	amud3.0785	201.965	6	vocalization
check_new_3BB89482_URCompStim2014-01-30_0000002	amud3.0786	202.383	20	vocalization
check_new_3BB89482_URCompStim2014-01-30_0000002	amud3.0787	202.686	39	Noise
check_new_3BB89482_URCompStim2014-01-30_0000002	amud3.0788	203.494	53	Noise
check_new_3BB89482_URCompStim2014-01-30_0000002	amud3.0789	203.559	6	Noise
check_new_3BB89482_URCompStim2014-01-30_0000002	amud3.0790	203.824	5	Noise
check_new_3BB89482_URCompStim2014-01-30_0000002	amud3.0791	203.861	34.2	vocalization
check_new_3BB89482_URCompStim2014-01-30_0000002	amud3.0792	204.103	6	Noise
check_new_3BB89482_URCompStim2014-01-30_0000002	amud3.0793	204.254	28.75	vocalization
check_new_3BB89482_URCompStim2014-01-30_0000002	amud3.0794	204.357	21	Noise
check_new_3BB89482_URCompStim2014-01-30_0000002	amud3.0795	205.375	6	Noise
check_new_3BB89482_URCompStim2014-01-30_0000002	amud3.0796	205.499	23	Noise
check_new_3BB89482_URCompStim2014-01-30_0000002	amud3.0797	205.557	57	Noise
check_new_3BB89482_URCompStim2014-01-30_0000002	amud3.0798	205.719	29	Noise
check_new_3BB89482_URCompStim2014-01-30_0000002	amud3.0799	205.897	20	Noise
check_new_3BB89482_URCompStim2014-01-30_0000002	amud3.0800	205.988	28	Noise
check_new_3BB89482_URCompStim2014-01-30_0000002	amud3.0801	206.036	61.16	vocalization
check_new_3BB89482_URCompStim2014-01-30_0000002	amud3.0802	206.117	14	Noise
check_new_3BB89482_URCompStim2014-01-30_0000002	amud3.0803	206.144	74.24	vocalization
check_new_3BB89482_URCompStim2014-01-30_0000002	amud3.0804	206.266	54.96	vocalization
check_new_3BB89482_URCompStim2014-01-30_0000002	amud3.0805	206.37	75.41	vocalization
check_new_3BB89482_URCompStim2014-01-30_0000002	amud3.0806	206.578	49.73	vocalization
check_new_3BB89482_URCompStim2014-01-30_0000002	amud3.0807	206.785	11	vocalization
check_new_3BB89482_URCompStim2014-01-30_0000002	amud3.0808	207.086	20.74	vocalization
check_new_3BB89482_URCompStim2014-01-30_0000002	amud3.0809	207.143	13	Noise
check_new_3BB89482_URCompStim2014-01-30_0000002	amud3.0810	207.535	43.67	vocalization
check_new_3BB89482_URCompStim2014-01-30_0000002	amud3.0811	207.634	28.66	vocalization
check_new_3BB89482_URCompStim2014-01-30_0000002	amud3.0812	210.443	34.07	vocalization
check_new_3BB89482_URCompStim2014-01-30_0000002	amud3.0813	210.619	94.97	vocalization
check_new_3BB89482_URCompStim2014-01-30_0000002	amud3.0814	210.745	58.4	vocalization
check_new_3BB89482_URCompStim2014-01-30_0000002	amud3.0815	210.855	63.51	vocalization
check_new_3BB89482_URCompStim2014-01-30_0000002	amud3.0816	210.975	114.52	vocalization
check_new_3BB89482_URCompStim2014-01-30_0000002	amud3.0817	211.133	109.17	vocalization
check_new_3BB89482_URCompStim2014-01-30_0000002	amud3.0818	211.302	135.77	vocalization
check_new_3BB89482_URCompStim2014-01-30_0000002	amud3.0819	211.515	109.45	vocalization
check_new_3BB89482_URCompStim2014-01-30_0000002	amud3.0820	211.763	17.56	vocalization
check_new_3BB89482_URCompStim2014-01-30_0000002	amud3.0821	211.942	56.91	vocalization
check_new_3BB89482_URCompStim2014-01-30_0000002	amud3.0822	212.034	60.98	vocalization
check_new_3BB89482_URCompStim2014-01-30_0000002	amud3.0823	212.148	87.8	vocalization
check_new_3BB89482_URCompStim2014-01-30_0000002	amud3.0824	212.295	53.25	vocalization
check_new_3BB89482_URCompStim2014-01-30_0000002	amud3.0825	212.397	53.87	vocalization
check_new_3BB89482_URCompStim2014-01-30_0000002	amud3.0826	212.512	45.86	vocalization
check_new_3BB89482_URCompStim2014-01-30_0000002	amud3.0827	212.619	16.37	vocalization
check_new_3BB89482_URCompStim2014-01-30_0000002	amud3.0828	213.696	63.32	vocalization
check_new_3BB89482_URCompStim2014-01-30_0000002	amud3.0829	214.053	32.15	vocalization
check_new_3BB89482_URCompStim2014-01-30_0000002	amud3.0830	214.144	20.84	vocalization
check_new_3BB89482_URCompStim2014-01-30_0000002	amud3.0831	214.223	32.75	vocalization
check_new_3BB89482_URCompStim2014-01-30_0000002	amud3.0832	214.643	36.04	vocalization
check_new_3BB89482_URCompStim2014-01-30_0000002	amud3.0833	215.369	42.57	vocalization
check_new_3BB89482_URCompStim2014-01-30_0000002	amud3.0834	215.468	56.02	vocalization
check_new_3BB89482_URCompStim2014-01-30_0000002	amud3.0835	215.567	59.64	vocalization
check_new_3BB89482_URCompStim2014-01-30_0000002	amud3.0836	215.671	99.74	vocalization
check_new_3BB89482_URCompStim2014-01-30_0000002	amud3.0837	215.81	70	vocalization
check_new_3BB89482_URCompStim2014-01-30_0000002	amud3.0838	215.928	142.96	vocalization
check_new_3BB89482_URCompStim2014-01-30_0000002	amud3.0839	216.128	58.68	vocalization
check_new_3BB89482_URCompStim2014-01-30_0000002	amud3.0840	216.231	67.03	vocalization
check_new_3BB89482_URCompStim2014-01-30_0000002	amud3.0841	216.339	57.29	vocalization
check_new_3BB89482_URCompStim2014-01-30_0000002	amud3.0842	216.43	51.44	vocalization
check_new_3BB89482_URCompStim2014-01-30_0000002	amud3.0843	216.528	66.98	vocalization
check_new_3BB89482_URCompStim2014-01-30_0000002	amud3.0844	216.709	55.19	vocalization
check_new_3BB89482_URCompStim2014-01-30_0000002	amud3.0845	216.813	58.18	vocalization
check_new_3BB89482_URCompStim2014-01-30_0000002	amud3.0846	216.918	39.42	vocalization
check_new_3BB89482_URCompStim2014-01-30_0000002	amud3.0847	217.006	49.68	vocalization
check_new_3BB89482_URCompStim2014-01-30_0000002	amud3.0848	217.108	43.74	vocalization
check_new_3BB89482_URCompStim2014-01-30_0000002	amud3.0849	217.988	11	vocalization
check_new_3BB89482_URCompStim2014-01-30_0000002	amud3.0850	218.133	48.22	vocalization
check_new_3BB89482_URCompStim2014-01-30_0000002	amud3.0851	218.231	47.38	vocalization
check_new_3BB89482_URCompStim2014-01-30_0000002	amud3.0852	218.322	42.63	vocalization
check_new_3BB89482_URCompStim2014-01-30_0000002	amud3.0853	218.409	39.69	vocalization
check_new_3BB89482_URCompStim2014-01-30_0000002	amud3.0854	218.504	46.22	vocalization
check_new_3BB89482_URCompStim2014-01-30_0000002	amud3.0855	218.59	49.74	vocalization
check_new_3BB89482_URCompStim2014-01-30_0000002	amud3.0856	218.676	39.06	vocalization
check_new_3BB89482_URCompStim2014-01-30_0000002	amud3.0857	218.762	52.41	vocalization
check_new_3BB89482_URCompStim2014-01-30_0000002	amud3.0858	218.87	101.61	vocalization
check_new_3BB89482_URCompStim2014-01-30_0000002	amud3.0859	219.014	68	vocalization
check_new_3BB89482_URCompStim2014-01-30_0000002	amud3.0860	219.115	70.59	vocalization
check_new_3BB89482_URCompStim2014-01-30_0000002	amud3.0861	219.245	46.48	vocalization
check_new_3BB89482_URCompStim2014-01-30_0000002	amud3.0862	219.344	54.47	vocalization
check_new_3BB89482_URCompStim2014-01-30_0000002	amud3.0863	219.44	54.54	vocalization
check_new_3BB89482_URCompStim2014-01-30_0000002	amud3.0864	219.542	63.89	vocalization
check_new_3BB89482_URCompStim2014-01-30_0000002	amud3.0865	219.738	56.76	vocalization
check_new_3BB89482_URCompStim2014-01-30_0000002	amud3.0866	219.844	56.65	vocalization
check_new_3BB89482_URCompStim2014-01-30_0000002	amud3.0867	220.02	50.96	vocalization
check_new_3BB89482_URCompStim2014-01-30_0000002	amud3.0868	220.402	43.41	vocalization
check_new_3BB89482_URCompStim2014-01-30_0000002	amud3.0869	220.502	44.76	vocalization
check_new_3BB89482_URCompStim2014-01-30_0000002	amud3.0870	220.597	49.29	vocalization
check_new_3BB89482_URCompStim2014-01-30_0000002	amud3.0871	220.931	31.88	vocalization
check_new_3BB89482_URCompStim2014-01-30_0000002	amud3.0872	221.024	33.86	vocalization
check_new_3BB89482_URCompStim2014-01-30_0000002	amud3.0873	221.326	55	vocalization
check_new_3BB89482_URCompStim2014-01-30_0000002	amud3.0874	221.442	46	vocalization
check_new_3BB89482_URCompStim2014-01-30_0000002	amud3.0875	223.267	44.13	vocalization
check_new_3BB89482_URCompStim2014-01-30_0000002	amud3.0876	223.369	12	vocalization
check_new_3BB89482_URCompStim2014-01-30_0000002	amud3.0877	223.627	31	vocalization
check_new_3BB89482_URCompStim2014-01-30_0000002	amud3.0878	223.718	25	vocalization
check_new_3BB89482_URCompStim2014-01-30_0000002	amud3.0879	223.809	36	vocalization
check_new_3BB89482_URCompStim2014-01-30_0000002	amud3.0880	223.986	31.46	vocalization
check_new_3BB89482_URCompStim2014-01-30_0000002	amud3.0881	224.084	47	vocalization
check_new_3BB89482_URCompStim2014-01-30_0000002	amud3.0882	224.458	32	vocalization
check_new_3BB89482_URCompStim2014-01-30_0000002	amud3.0883	226.5	18	vocalization
check_new_3BB89482_URCompStim2014-01-30_0000002	amud3.0884	226.843	68	vocalization
check_new_3BB89482_URCompStim2014-01-30_0000002	amud3.0885	227.295	49	vocalization
check_new_3BB89482_URCompStim2014-01-30_0000002	amud3.0886	227.684	73.64	vocalization
check_new_3BB89482_URCompStim2014-01-30_0000002	amud3.0887	227.889	98.99	vocalization
check_new_3BB89482_URCompStim2014-01-30_0000002	dn.024	228.013	63.32	vocalization
check_new_3BB89482_URCompStim2014-01-30_0000002	amud3.0888	228.128	60.86	vocalization
check_new_3BB89482_URCompStim2014-01-30_0000002	amud3.0889	228.246	93.52	vocalization
check_new_3BB89482_URCompStim2014-01-30_0000002	amud3.0890	228.556	38.21	vocalization
check_new_3BB89482_URCompStim2014-01-30_0000002	amud3.0891	228.745	30.11	vocalization
check_new_3BB89482_URCompStim2014-01-30_0000002	amud3.0892	228.841	44.37	vocalization
check_new_3BB89482_URCompStim2014-01-30_0000002	amud3.0893	229.216	16	vocalization
check_new_3BB89482_URCompStim2014-01-30_0000002	amud3.0894	229.411	36.6	vocalization
check_new_3BB89482_URCompStim2014-01-30_0000002	amud3.0895	230.194	61.46	vocalization
check_new_3BB89482_URCompStim2014-01-30_0000002	amud3.0896	230.294	50.22	vocalization
check_new_3BB89482_URCompStim2014-01-30_0000002	amud3.0897	230.549	31.1	vocalization
check_new_3BB89482_URCompStim2014-01-30_0000002	amud3.0898	230.65	11	vocalization
check_new_3BB89482_URCompStim2014-01-30_0000002	amud3.0899	231.2	31.44	vocalization
check_new_3BB89482_URCompStim2014-01-30_0000002	amud3.0900	231.304	54.08	vocalization
check_new_3BB89482_URCompStim2014-01-30_0000002	amud3.0901	231.411	44.24	vocalization
check_new_3BB89482_URCompStim2014-01-30_0000002	amud3.0902	231.506	56.22	vocalization
check_new_3BB89482_URCompStim2014-01-30_0000002	amud3.0903	231.616	18.28	vocalization
check_new_3BB89482_URCompStim2014-01-30_0000002	amud3.0904	231.774	50.23	vocalization
check_new_3BB89482_URCompStim2014-01-30_0000002	amud3.0905	231.865	47.66	vocalization
check_new_3BB89482_URCompStim2014-01-30_0000002	amud3.0906	231.953	62.28	vocalization
check_new_3BB89482_URCompStim2014-01-30_0000002	amud3.0907	232.061	65.64	vocalization
check_new_3BB89482_URCompStim2014-01-30_0000002	amud3.0908	232.163	50.97	vocalization
check_new_3BB89482_URCompStim2014-01-30_0000002	amud3.0909	232.263	101.63	vocalization
check_new_3BB89482_URCompStim2014-01-30_0000002	amud3.0910	232.403	84.99	vocalization
check_new_3BB89482_URCompStim2014-01-30_0000002	amud3.0911	232.606	31.55	vocalization
check_new_3BB89482_URCompStim2014-01-30_0000002	amud3.0912	233.369	49.12	vocalization
check_new_3BB89482_URCompStim2014-01-30_0000002	amud3.0913	233.465	47.01	vocalization
check_new_3BB89482_URCompStim2014-01-30_0000002	amud3.0914	233.56	54.63	vocalization
check_new_3BB89482_URCompStim2014-01-30_0000002	amud3.0915	233.654	36	vocalization
check_new_3BB89482_URCompStim2014-01-30_0000002	amud3.0916	233.815	49.63	vocalization
check_new_3BB89482_URCompStim2014-01-30_0000002	amud3.0917	233.913	67.35	vocalization
check_new_3BB89482_URCompStim2014-01-30_0000002	amud3.0918	234.022	56.6	vocalization
check_new_3BB89482_URCompStim2014-01-30_0000002	amud3.0919	234.213	55.56	vocalization
check_new_3BB89482_URCompStim2014-01-30_0000002	amud3.0920	234.474	54.38	vocalization
check_new_3BB89482_URCompStim2014-01-30_0000002	amud3.0921	234.569	58.73	vocalization
check_new_3BB89482_URCompStim2014-01-30_0000002	amud3.0922	234.67	46.16	vocalization
check_new_3BB89482_URCompStim2014-01-30_0000002	amud3.0923	235.227	53.56	vocalization
check_new_3BB89482_URCompStim2014-01-30_0000002	amud3.0924	235.331	50	vocalization
check_new_3BB89482_URCompStim2014-01-30_0000002	amud3.0925	235.424	54.16	vocalization
check_new_3BB89482_URCompStim2014-01-30_0000002	amud3.0926	235.962	46.73	vocalization
check_new_3BB89482_URCompStim2014-01-30_0000002	amud3.0927	236.061	70	vocalization
check_new_3BB89482_URCompStim2014-01-30_0000002	amud3.0928	236.176	71.82	vocalization
check_new_3BB89482_URCompStim2014-01-30_0000002	amud3.0929	236.287	98.37	vocalization
check_new_3BB89482_URCompStim2014-01-30_0000002	amud3.0930	236.419	70.08	vocalization
check_new_3BB89482_URCompStim2014-01-30_0000002	amud3.0931	236.518	55.14	vocalization
check_new_3BB89482_URCompStim2014-01-30_0000002	amud3.0932	236.615	52	vocalization
check_new_3BB89482_URCompStim2014-01-30_0000002	amud3.0933	236.714	68.75	vocalization
check_new_3BB89482_URCompStim2014-01-30_0000002	amud3.0934	237.119	6	Noise
check_new_3BB89482_URCompStim2014-01-30_0000002	amud3.0935	237.226	44.74	vocalization
check_new_3BB89482_URCompStim2014-01-30_0000002	amud3.0936	237.397	52.78	vocalization
check_new_3BB89482_URCompStim2014-01-30_0000002	amud3.0937	237.665	10.76	vocalization
check_new_3BB89482_URCompStim2014-01-30_0000002	amud3.0938	237.758	7	Noise
check_new_3BB89482_URCompStim2014-01-30_0000002	amud3.0939	238.291	6	Noise
check_new_3BB89482_URCompStim2014-01-30_0000002	amud3.0940	238.452	6	Noise
check_new_3BB89482_URCompStim2014-01-30_0000002	amud3.0941	238.761	12	Noise
check_new_3BB89482_URCompStim2014-01-30_0000002	amud3.0942	238.801	22	Noise
check_new_3BB89482_URCompStim2014-01-30_0000002	amud3.0943	239.013	16	Noise
check_new_3BB89482_URCompStim2014-01-30_0000002	amud3.0944	239.076	14	Noise
check_new_3BB89482_URCompStim2014-01-30_0000002	amud3.0945	239.211	7	Noise
check_new_3BB89482_URCompStim2014-01-30_0000002	amud3.0946	239.233	5	Noise
check_new_3BB89482_URCompStim2014-01-30_0000002	amud3.0947	239.258	9	Noise
check_new_3BB89482_URCompStim2014-01-30_0000002	amud3.0948	239.511	6	Noise
check_new_3BB89482_URCompStim2014-01-30_0000002	amud3.0949	239.527	32	Noise
check_new_3BB89482_URCompStim2014-01-30_0000002	amud3.0950	239.585	25	Noise
check_new_3BB89482_URCompStim2014-01-30_0000002	amud3.0951	239.886	33.53	vocalization
check_new_3BB89482_URCompStim2014-01-30_0000002	amud3.0952	240.159	24	Noise
check_new_3BB89482_URCompStim2014-01-30_0000002	amud3.0953	240.371	42.58	vocalization
check_new_3BB89482_URCompStim2014-01-30_0000002	amud3.0954	240.524	5	Noise
check_new_3BB89482_URCompStim2014-01-30_0000002	amud3.0955	240.852	11	Noise
check_new_3BB89482_URCompStim2014-01-30_0000002	amud3.0956	240.987	32	vocalization
check_new_3BB89482_URCompStim2014-01-30_0000002	amud3.0957	241.077	45.85	vocalization
check_new_3BB89482_URCompStim2014-01-30_0000002	amud3.0958	241.149	17	Noise
check_new_3BB89482_URCompStim2014-01-30_0000002	amud3.0959	241.185	41.48	vocalization
check_new_3BB89482_URCompStim2014-01-30_0000002	amud3.0960	241.342	35	Noise
check_new_3BB89482_URCompStim2014-01-30_0000002	amud3.0961	241.43	8	Noise
check_new_3BB89482_URCompStim2014-01-30_0000002	amud3.0962	242.163	7	Noise
check_new_3BB89482_URCompStim2014-01-30_0000002	amud3.0963	242.42	10	Noise
check_new_3BB89482_URCompStim2014-01-30_0000002	amud3.0964	242.481	12	Noise
check_new_3BB89482_URCompStim2014-01-30_0000002	amud3.0965	242.566	46	Noise
check_new_3BB89482_URCompStim2014-01-30_0000002	amud3.0966	242.665	6	Noise
check_new_3BB89482_URCompStim2014-01-30_0000002	amud3.0967	242.736	6	Noise
check_new_3BB89482_URCompStim2014-01-30_0000002	amud3.0968	242.809	6	Noise
check_new_3BB89482_URCompStim2014-01-30_0000002	amud3.0969	242.867	45	Noise
check_new_3BB89482_URCompStim2014-01-30_0000002	amud3.0970	242.966	30	Noise
check_new_3BB89482_URCompStim2014-01-30_0000002	amud3.0971	243.18	40	Noise
check_new_3BB89482_URCompStim2014-01-30_0000002	amud3.0972	243.286	6	Noise
check_new_3BB89482_URCompStim2014-01-30_0000002	amud3.0973	243.433	10	Noise
check_new_3BB89482_URCompStim2014-01-30_0000002	amud3.0974	243.644	30	Noise
check_new_3BB89482_URCompStim2014-01-30_0000002	amud3.0975	243.81	36	Noise
check_new_3BB89482_URCompStim2014-01-30_0000002	amud3.0976	243.893	32	Noise
check_new_3BB89482_URCompStim2014-01-30_0000002	amud3.0977	243.982	38	Noise
check_new_3BB89482_URCompStim2014-01-30_0000002	amud3.0978	244.03	34	Noise
check_new_3BB89482_URCompStim2014-01-30_0000002	amud3.0979	244.163	39	Noise
check_new_3BB89482_URCompStim2014-01-30_0000002	amud3.0980	244.363	54	Noise
check_new_3BB89482_URCompStim2014-01-30_0000002	amud3.0981	244.528	11	Noise
check_new_3BB89482_URCompStim2014-01-30_0000002	amud3.0982	244.564	60	Noise
check_new_3BB89482_URCompStim2014-01-30_0000002	amud3.0983	244.768	71	Noise
check_new_3BB89482_URCompStim2014-01-30_0000002	amud3.0984	244.951	22	Noise
check_new_3BB89482_URCompStim2014-01-30_0000002	amud3.0985	245.298	6	Noise
check_new_3BB89482_URCompStim2014-01-30_0000002	amud3.0986	245.661	19	Noise
check_new_3BB89482_URCompStim2014-01-30_0000002	amud3.0987	245.714	8	Noise
check_new_3BB89482_URCompStim2014-01-30_0000002	amud3.0988	245.793	7	Noise
check_new_3BB89482_URCompStim2014-01-30_0000002	amud3.0989	245.842	23	Noise
check_new_3BB89482_URCompStim2014-01-30_0000002	amud3.0990	246.447	7	Noise
check_new_3BB89482_URCompStim2014-01-30_0000002	amud3.0991	246.468	88	vocalization
check_new_3BB89482_URCompStim2014-01-30_0000002	amud3.0992	246.609	57.5	vocalization
check_new_3BB89482_URCompStim2014-01-30_0000002	amud3.0993	246.726	67.02	vocalization
check_new_3BB89482_URCompStim2014-01-30_0000002	amud3.0994	246.848	75.33	vocalization
check_new_3BB89482_URCompStim2014-01-30_0000002	amud3.0995	246.988	13	Noise
check_new_3BB89482_URCompStim2014-01-30_0000002	amud3.0996	247.063	20	Noise
check_new_3BB89482_URCompStim2014-01-30_0000002	amud3.0997	247.102	57	Noise
check_new_3BB89482_URCompStim2014-01-30_0000002	amud3.0998	247.336	16	Noise
check_new_3BB89482_URCompStim2014-01-30_0000002	amud3.0999	247.405	7	Noise
check_new_3BB89482_URCompStim2014-01-30_0000002	amud3.1000	247.441	23	Noise
check_new_3BB89482_URCompStim2014-01-30_0000002	amud3.1001	247.476	14	Noise
check_new_3BB89482_URCompStim2014-01-30_0000002	amud3.1002	248.423	34	Noise
check_new_3BB89482_URCompStim2014-01-30_0000002	amud3.1003	248.728	9	Noise
check_new_3BB89482_URCompStim2014-01-30_0000002	amud3.1004	249.019	5	Noise
check_new_3BB89482_URCompStim2014-01-30_0000002	amud3.1005	249.167	6	Noise
check_new_3BB89482_URCompStim2014-01-30_0000002	amud3.1006	249.319	6	Noise
check_new_3BB89482_URCompStim2014-01-30_0000002	amud3.1007	249.357	19	Noise
check_new_3BB89482_URCompStim2014-01-30_0000002	amud3.1008	249.399	21	Noise
check_new_3BB89482_URCompStim2014-01-30_0000002	amud3.1009	249.464	13	Noise
check_new_3BB89482_URCompStim2014-01-30_0000002	amud3.1010	249.504	12	Noise
check_new_3BB89482_URCompStim2014-01-30_0000002	amud3.1011	249.566	67.18	vocalization
check_new_3BB89482_URCompStim2014-01-30_0000002	amud3.1012	249.667	7	Noise
check_new_3BB89482_URCompStim2014-01-30_0000002	amud3.1013	249.764	32.75	vocalization
check_new_3BB89482_URCompStim2014-01-30_0000002	amud3.1014	249.826	5	Noise
check_new_3BB89482_URCompStim2014-01-30_0000002	amud3.1015	249.848	57.86	vocalization
check_new_3BB89482_URCompStim2014-01-30_0000002	amud3.1016	249.982	6	Noise
check_new_3BB89482_URCompStim2014-01-30_0000002	amud3.1017	250.032	14.34	vocalization
check_new_3BB89482_URCompStim2014-01-30_0000002	amud3.1018	250.2	50	vocalization
check_new_3BB89482_URCompStim2014-01-30_0000002	amud3.1019	250.369	36.02	vocalization
check_new_3BB89482_URCompStim2014-01-30_0000002	amud3.1020	250.452	43.63	vocalization
check_new_3BB89482_URCompStim2014-01-30_0000002	amud3.1021	250.542	38.78	vocalization
check_new_3BB89482_URCompStim2014-01-30_0000002	amud3.1022	250.829	8	Noise
check_new_3BB89482_URCompStim2014-01-30_0000002	amud3.1023	251.215	97.22	vocalization
check_new_3BB89482_URCompStim2014-01-30_0000002	amud3.1024	251.358	51.39	vocalization
check_new_3BB89482_URCompStim2014-01-30_0000002	amud3.1025	251.466	73.3	vocalization
check_new_3BB89482_URCompStim2014-01-30_0000002	amud3.1026	251.604	72.85	vocalization
check_new_3BB89482_URCompStim2014-01-30_0000002	amud3.1027	251.752	62.23	vocalization
check_new_3BB89482_URCompStim2014-01-30_0000002	amud3.1028	251.868	5	Noise
check_new_3BB89482_URCompStim2014-01-30_0000002	amud3.1029	251.93	10	Noise
check_new_3BB89482_URCompStim2014-01-30_0000002	amud3.1030	252.199	11	Noise
check_new_3BB89482_URCompStim2014-01-30_0000002	amud3.1031	252.28	6	Noise
check_new_3BB89482_URCompStim2014-01-30_0000002	amud3.1032	252.497	21	Noise
check_new_3BB89482_URCompStim2014-01-30_0000002	amud3.1033	252.862	7	Noise
check_new_3BB89482_URCompStim2014-01-30_0000002	amud3.1034	253.308	5	Noise
check_new_3BB89482_URCompStim2014-01-30_0000002	amud3.1035	253.558	21	Noise
check_new_3BB89482_URCompStim2014-01-30_0000002	amud3.1036	253.672	18	Noise
check_new_3BB89482_URCompStim2014-01-30_0000002	amud3.1037	253.744	23	Noise
check_new_3BB89482_URCompStim2014-01-30_0000002	amud3.1038	253.93	35	Noise
check_new_3BB89482_URCompStim2014-01-30_0000002	amud3.1039	253.999	7	Noise
check_new_3BB89482_URCompStim2014-01-30_0000002	amud3.1040	254.349	21	Noise
check_new_3BB89482_URCompStim2014-01-30_0000002	amud3.1041	254.399	18	Noise
check_new_3BB89482_URCompStim2014-01-30_0000002	amud3.1042	254.672	9	Noise
check_new_3BB89482_URCompStim2014-01-30_0000002	amud3.1043	254.745	23	Noise
check_new_3BB89482_URCompStim2014-01-30_0000002	amud3.1044	254.856	7	Noise
check_new_3BB89482_URCompStim2014-01-30_0000002	amud3.1045	255.066	23	Noise
check_new_3BB89482_URCompStim2014-01-30_0000002	amud3.1046	255.102	7	Noise
check_new_3BB89482_URCompStim2014-01-30_0000002	amud3.1047	255.227	15	Noise
check_new_3BB89482_URCompStim2014-01-30_0000002	amud3.1048	255.268	12	Noise
check_new_3BB89482_URCompStim2014-01-30_0000002	amud3.1049	255.292	7	Noise
check_new_3BB89482_URCompStim2014-01-30_0000002	amud3.1050	255.413	7	Noise
check_new_3BB89482_URCompStim2014-01-30_0000002	amud3.1051	255.486	38	Noise
check_new_3BB89482_URCompStim2014-01-30_0000002	amud3.1052	255.548	23	Noise
check_new_3BB89482_URCompStim2014-01-30_0000002	amud3.1053	255.636	19	Noise
check_new_3BB89482_URCompStim2014-01-30_0000002	amud3.1054	255.738	12	Noise
check_new_3BB89482_URCompStim2014-01-30_0000002	amud3.1055	255.774	12	Noise
check_new_3BB89482_URCompStim2014-01-30_0000002	amud3.1056	255.832	43	Noise
check_new_3BB89482_URCompStim2014-01-30_0000002	amud3.1057	256.026	7	Noise
check_new_3BB89482_URCompStim2014-01-30_0000002	amud3.1058	256.064	63	Noise
check_new_3BB89482_URCompStim2014-01-30_0000002	amud3.1059	256.405	8	Noise
check_new_3BB89482_URCompStim2014-01-30_0000002	amud3.1060	256.618	50	Noise
check_new_3BB89482_URCompStim2014-01-30_0000002	amud3.1061	256.929	23	Noise
check_new_3BB89482_URCompStim2014-01-30_0000002	amud3.1062	257.186	16	Noise
check_new_3BB89482_URCompStim2014-01-30_0000002	amud3.1063	257.496	11	Noise
check_new_3BB89482_URCompStim2014-01-30_0000002	amud3.1064	257.533	5	Noise
check_new_3BB89482_URCompStim2014-01-30_0000002	amud3.1065	257.551	18	Noise
check_new_3BB89482_URCompStim2014-01-30_0000002	amud3.1066	259.755	22	Noise
check_new_3BB89482_URCompStim2014-01-30_0000002	amud3.1067	259.872	42.84	vocalization
check_new_3BB89482_URCompStim2014-01-30_0000002	amud3.1068	260.026	25	Noise
check_new_3BB89482_URCompStim2014-01-30_0000002	amud3.1069	260.181	16	Noise
check_new_3BB89482_URCompStim2014-01-30_0000002	amud3.1070	260.207	12	Noise
check_new_3BB89482_URCompStim2014-01-30_0000002	amud3.1071	260.244	20	Noise
check_new_3BB89482_URCompStim2014-01-30_0000002	amud3.1072	260.353	13	Noise
check_new_3BB89482_URCompStim2014-01-30_0000002	amud3.1073	260.505	11	Noise
check_new_3BB89482_URCompStim2014-01-30_0000002	amud3.1074	260.551	55	Noise
check_new_3BB89482_URCompStim2014-01-30_0000002	amud3.1075	260.695	37	Noise
check_new_3BB89482_URCompStim2014-01-30_0000002	amud3.1076	260.882	31	Noise
check_new_3BB89482_URCompStim2014-01-30_0000002	amud3.1077	261.033	8	Noise
check_new_3BB89482_URCompStim2014-01-30_0000002	amud3.1078	261.058	8	Noise
check_new_3BB89482_URCompStim2014-01-30_0000002	amud3.1079	261.092	6	Noise
check_new_3BB89482_URCompStim2014-01-30_0000002	amud3.1080	261.361	19	Noise
check_new_3BB89482_URCompStim2014-01-30_0000002	amud3.1081	261.483	15	Noise
check_new_3BB89482_URCompStim2014-01-30_0000002	amud3.1082	261.522	19	Noise
check_new_3BB89482_URCompStim2014-01-30_0000002	amud3.1083	261.613	31	Noise
check_new_3BB89482_URCompStim2014-01-30_0000002	amud3.1084	261.677	32	vocalization
check_new_3BB89482_URCompStim2014-01-30_0000002	amud3.1085	261.75	10	Noise
check_new_3BB89482_URCompStim2014-01-30_0000002	amud3.1086	261.81	6	Noise
check_new_3BB89482_URCompStim2014-01-30_0000002	amud3.1087	261.858	44.83	vocalization
check_new_3BB89482_URCompStim2014-01-30_0000002	amud3.1088	261.962	32.54	vocalization
check_new_3BB89482_URCompStim2014-01-30_0000002	amud3.1089	262.017	5	Noise
check_new_3BB89482_URCompStim2014-01-30_0000002	amud3.1090	262.034	23	Noise
check_new_3BB89482_URCompStim2014-01-30_0000002	amud3.1091	262.185	7	Noise
check_new_3BB89482_URCompStim2014-01-30_0000002	amud3.1092	262.22	5	Noise
check_new_3BB89482_URCompStim2014-01-30_0000002	amud3.1093	262.372	53.76	vocalization
check_new_3BB89482_URCompStim2014-01-30_0000002	amud3.1094	262.467	10	Noise
check_new_3BB89482_URCompStim2014-01-30_0000002	amud3.1095	262.493	50.22	vocalization
check_new_3BB89482_URCompStim2014-01-30_0000002	amud3.1096	262.644	27	Noise
check_new_3BB89482_URCompStim2014-01-30_0000002	amud3.1097	262.769	24.67	vocalization
check_new_3BB89482_URCompStim2014-01-30_0000002	amud3.1098	262.858	90.69	vocalization
check_new_3BB89482_URCompStim2014-01-30_0000002	amud3.1099	263.005	52.86	vocalization
check_new_3BB89482_URCompStim2014-01-30_0000002	amud3.1100	263.108	30.64	vocalization
check_new_3BB89482_URCompStim2014-01-30_0000002	amud3.1101	263.192	49.26	vocalization
check_new_3BB89482_URCompStim2014-01-30_0000002	amud3.1102	263.292	38.79	vocalization
check_new_3BB89482_URCompStim2014-01-30_0000002	amud3.1103	263.373	56.04	vocalization
check_new_3BB89482_URCompStim2014-01-30_0000002	amud3.1104	263.488	73	vocalization
check_new_3BB89482_URCompStim2014-01-30_0000002	amud3.1105	263.603	101.47	vocalization
check_new_3BB89482_URCompStim2014-01-30_0000002	amud3.1106	263.842	65	vocalization
check_new_3BB89482_URCompStim2014-01-30_0000002	amud3.1107	263.935	9	Noise
check_new_3BB89482_URCompStim2014-01-30_0000002	amud3.1108	263.954	6	Noise
check_new_3BB89482_URCompStim2014-01-30_0000002	amud3.1109	264.052	91.7	vocalization
check_new_3BB89482_URCompStim2014-01-30_0000002	amud3.1110	264.191	114.63	vocalization
check_new_3BB89482_URCompStim2014-01-30_0000002	amud3.1111	264.332	54.46	vocalization
check_new_3BB89482_URCompStim2014-01-30_0000002	amud3.1112	264.425	86.24	vocalization
check_new_3BB89482_URCompStim2014-01-30_0000002	amud3.1113	264.543	91.28	vocalization
check_new_3BB89482_URCompStim2014-01-30_0000002	amud3.1114	264.675	107.75	vocalization
check_new_3BB89482_URCompStim2014-01-30_0000002	amud3.1115	264.829	68.38	vocalization
check_new_3BB89482_URCompStim2014-01-30_0000002	amud3.1116	264.949	89.21	vocalization
check_new_3BB89482_URCompStim2014-01-30_0000002	amud3.1117	265.089	74.75	vocalization
check_new_3BB89482_URCompStim2014-01-30_0000002	amud3.1118	265.206	100.77	vocalization
check_new_3BB89482_URCompStim2014-01-30_0000002	amud3.1119	265.357	88.41	vocalization
check_new_3BB89482_URCompStim2014-01-30_0000002	amud3.1120	265.493	101.98	vocalization
check_new_3BB89482_URCompStim2014-01-30_0000002	amud3.1121	265.642	70.88	vocalization
check_new_3BB89482_URCompStim2014-01-30_0000002	amud3.1122	265.793	60.71	vocalization
check_new_3BB89482_URCompStim2014-01-30_0000002	amud3.1123	266.438	39.07	vocalization
check_new_3BB89482_URCompStim2014-01-30_0000002	amud3.1124	266.697	48.04	vocalization
check_new_3BB89482_URCompStim2014-01-30_0000002	amud3.1125	266.877	45.85	vocalization
check_new_3BB89482_URCompStim2014-01-30_0000002	amud3.1126	266.968	123.7	vocalization
check_new_3BB89482_URCompStim2014-01-30_0000002	amud3.1127	267.146	100.72	vocalization
check_new_3BB89482_URCompStim2014-01-30_0000002	amud3.1128	267.3	96.29	vocalization
check_new_3BB89482_URCompStim2014-01-30_0000002	amud3.1129	267.435	94.47	vocalization
check_new_3BB89482_URCompStim2014-01-30_0000002	amud3.1130	267.65	12.66	vocalization
check_new_3BB89482_URCompStim2014-01-30_0000002	amud3.1131	267.83	29.48	vocalization
check_new_3BB89482_URCompStim2014-01-30_0000002	amud3.1132	268.17	38.21	vocalization
check_new_3BB89482_URCompStim2014-01-30_0000002	amud3.1133	268.623	24.38	vocalization
check_new_3BB89482_URCompStim2014-01-30_0000002	amud3.1134	268.706	36.03	vocalization
check_new_3BB89482_URCompStim2014-01-30_0000002	amud3.1135	268.795	39	vocalization
check_new_3BB89482_URCompStim2014-01-30_0000002	amud3.1136	268.887	25.66	vocalization
check_new_3BB89482_URCompStim2014-01-30_0000002	amud3.1137	269.06	14	vocalization
check_new_3BB89482_URCompStim2014-01-30_0000002	amud3.1138	269.341	21	vocalization
check_new_3BB89482_URCompStim2014-01-30_0000002	amud3.1139	269.844	113.42	vocalization
check_new_3BB89482_URCompStim2014-01-30_0000002	amud3.1140	270.002	134.46	vocalization
check_new_3BB89482_URCompStim2014-01-30_0000002	amud3.1141	270.189	102.48	vocalization
check_new_3BB89482_URCompStim2014-01-30_0000002	amud3.1142	270.334	103.77	vocalization
check_new_3BB89482_URCompStim2014-01-30_0000002	amud3.1143	270.478	100.44	vocalization
check_new_3BB89482_URCompStim2014-01-30_0000002	amud3.1144	270.622	95.25	vocalization
check_new_3BB89482_URCompStim2014-01-30_0000002	amud3.1145	270.765	94.17	vocalization
check_new_3BB89482_URCompStim2014-01-30_0000002	amud3.1146	270.907	118.11	vocalization
check_new_3BB89482_URCompStim2014-01-30_0000002	amud3.1147	271.083	94.94	vocalization
check_new_3BB89482_URCompStim2014-01-30_0000002	amud3.1148	271.231	153.28	vocalization
check_new_3BB89482_URCompStim2014-01-30_0000002	amud3.1149	271.432	109.48	vocalization
check_new_3BB89482_URCompStim2014-01-30_0000002	amud3.1150	271.592	95.77	vocalization
check_new_3BB89482_URCompStim2014-01-30_0000002	amud3.1151	271.747	115.44	vocalization
check_new_3BB89482_URCompStim2014-01-30_0000002	amud3.1152	271.907	65.7	vocalization
check_new_3BB89482_URCompStim2014-01-30_0000002	amud3.1153	272.089	47.46	vocalization
check_new_3BB89482_URCompStim2014-01-30_0000002	amud3.1154	272.348	29.73	vocalization
check_new_3BB89482_URCompStim2014-01-30_0000002	amud3.1155	272.504	70.96	vocalization
check_new_3BB89482_URCompStim2014-01-30_0000002	amud3.1156	272.612	101.53	vocalization
check_new_3BB89482_URCompStim2014-01-30_0000002	amud3.1157	272.762	48.04	vocalization
check_new_3BB89482_URCompStim2014-01-30_0000002	amud3.1158	272.858	60.12	vocalization
check_new_3BB89482_URCompStim2014-01-30_0000002	amud3.1159	272.956	60.37	vocalization
check_new_3BB89482_URCompStim2014-01-30_0000002	amud3.1160	273.221	30.09	vocalization
check_new_3BB89482_URCompStim2014-01-30_0000002	amud3.1161	273.308	34.79	vocalization
check_new_3BB89482_URCompStim2014-01-30_0000002	amud3.1162	273.401	45.82	vocalization
check_new_3BB89482_URCompStim2014-01-30_0000002	amud3.1163	273.486	50.22	vocalization
check_new_3BB89482_URCompStim2014-01-30_0000002	amud3.1164	273.579	49.13	vocalization
check_new_3BB89482_URCompStim2014-01-30_0000002	amud3.1165	273.943	141.92	vocalization
check_new_3BB89482_URCompStim2014-01-30_0000002	amud3.1166	274.137	28.94	vocalization
check_new_3BB89482_URCompStim2014-01-30_0000002	amud3.1167	274.216	87.49	vocalization
check_new_3BB89482_URCompStim2014-01-30_0000002	amud3.1168	274.367	172.3	vocalization
check_new_3BB89482_URCompStim2014-01-30_0000002	amud3.1169	274.616	110.26	vocalization
check_new_3BB89482_URCompStim2014-01-30_0000002	amud3.1170	274.785	108.01	vocalization
check_new_3BB89482_URCompStim2014-01-30_0000002	amud3.1171	274.952	53.46	vocalization
check_new_3BB89482_URCompStim2014-01-30_0000002	amud3.1172	275.077	146	vocalization
check_new_3BB89482_URCompStim2014-01-30_0000002	amud3.1173	275.262	90.62	vocalization
check_new_3BB89482_URCompStim2014-01-30_0000002	amud3.1174	275.401	106	vocalization
check_new_3BB89482_URCompStim2014-01-30_0000002	amud3.1175	275.572	116	vocalization
check_new_3BB89482_URCompStim2014-01-30_0000002	amud3.1176	275.748	55.49	vocalization
check_new_3BB89482_URCompStim2014-01-30_0000002	amud3.1177	275.881	54	vocalization
check_new_3BB89482_URCompStim2014-01-30_0000002	amud3.1178	276.211	114.32	vocalization
check_new_3BB89482_URCompStim2014-01-30_0000002	amud3.1179	276.409	76	vocalization
check_new_3BB89482_URCompStim2014-01-30_0000002	amud3.1180	276.553	99	vocalization
check_new_3BB89482_URCompStim2014-01-30_0000002	amud3.1181	276.782	38.96	vocalization
check_new_3BB89482_URCompStim2014-01-30_0000002	amud3.1182	276.875	48.58	vocalization
check_new_3BB89482_URCompStim2014-01-30_0000002	amud3.1183	276.955	107.22	vocalization
check_new_3BB89482_URCompStim2014-01-30_0000002	amud3.1184	277.127	116	vocalization
check_new_3BB89482_URCompStim2014-01-30_0000002	amud3.1185	277.31	119.04	vocalization
check_new_3BB89482_URCompStim2014-01-30_0000002	amud3.1186	277.568	56.45	vocalization
check_new_3BB89482_URCompStim2014-01-30_0000002	amud3.1187	278.102	56	vocalization
check_new_3BB89482_URCompStim2014-01-30_0000002	amud3.1188	278.286	5	Noise
check_new_3BB89482_URCompStim2014-01-30_0000002	amud3.1189	278.374	66	vocalization
check_new_3BB89482_URCompStim2014-01-30_0000002	amud3.1190	278.49	56.94	vocalization
check_new_3BB89482_URCompStim2014-01-30_0000002	amud3.1191	278.592	52.1	vocalization
check_new_3BB89482_URCompStim2014-01-30_0000002	amud3.1192	278.706	87.67	vocalization
check_new_3BB89482_URCompStim2014-01-30_0000002	amud3.1193	278.87	163	vocalization
check_new_3BB89482_URCompStim2014-01-30_0000002	amud3.1194	279.063	90.93	vocalization
check_new_3BB89482_URCompStim2014-01-30_0000002	amud3.1195	279.228	109.34	vocalization
check_new_3BB89482_URCompStim2014-01-30_0000002	amud3.1196	279.534	44.6	vocalization
check_new_3BB89482_URCompStim2014-01-30_0000002	amud3.1197	279.625	46.4	vocalization
check_new_3BB89482_URCompStim2014-01-30_0000002	amud3.1198	279.791	182.8	vocalization
check_new_3BB89482_URCompStim2014-01-30_0000002	amud3.1199	280.036	37.14	vocalization
check_new_3BB89482_URCompStim2014-01-30_0000002	amud3.1200	280.123	59.31	vocalization
check_new_3BB89482_URCompStim2014-01-30_0000002	amud3.1201	280.238	41.47	vocalization
check_new_3BB89482_URCompStim2014-01-30_0000002	amud3.1202	280.334	126.64	vocalization
check_new_3BB89482_URCompStim2014-01-30_0000002	amud3.1203	280.503	114.9	vocalization
check_new_3BB89482_URCompStim2014-01-30_0000002	amud3.1204	280.671	148.87	vocalization
check_new_3BB89482_URCompStim2014-01-30_0000002	amud3.1205	280.881	39.3	vocalization
check_new_3BB89482_URCompStim2014-01-30_0000002	amud3.1206	280.976	52.38	vocalization
check_new_3BB89482_URCompStim2014-01-30_0000002	amud3.1207	281.082	59.92	vocalization
check_new_3BB89482_URCompStim2014-01-30_0000002	amud3.1208	281.196	40.9	vocalization
check_new_3BB89482_URCompStim2014-01-30_0000002	amud3.1209	281.29	61.53	vocalization
check_new_3BB89482_URCompStim2014-01-30_0000002	amud3.1210	281.647	23.3	vocalization
check_new_3BB89482_URCompStim2014-01-30_0000002	amud3.1211	281.733	26.82	vocalization
check_new_3BB89482_URCompStim2014-01-30_0000002	amud3.1212	282.202	130	vocalization
check_new_3BB89482_URCompStim2014-01-30_0000002	amud3.1213	282.392	121.1	vocalization
check_new_3BB89482_URCompStim2014-01-30_0000002	amud3.1214	282.589	58.38	vocalization
check_new_3BB89482_URCompStim2014-01-30_0000002	amud3.1215	282.88	37.03	vocalization
check_new_3BB89482_URCompStim2014-01-30_0000002	amud3.1216	283.095	42.55	vocalization
check_new_3BB89482_URCompStim2014-01-30_0000002	amud3.1217	283.201	44	vocalization
check_new_3BB89482_URCompStim2014-01-30_0000002	amud3.1218	283.565	75.83	vocalization
check_new_3BB89482_URCompStim2014-01-30_0000002	amud3.1219	283.725	99.34	vocalization
check_new_3BB89482_URCompStim2014-01-30_0000002	amud3.1220	284.045	46	vocalization
check_new_3BB89482_URCompStim2014-01-30_0000002	amud3.1221	284.139	40.04	vocalization
check_new_3BB89482_URCompStim2014-01-30_0000002	amud3.1222	284.229	52.66	vocalization
check_new_3BB89482_URCompStim2014-01-30_0000002	amud3.1223	284.324	49.36	vocalization
check_new_3BB89482_URCompStim2014-01-30_0000002	amud3.1224	284.43	28.51	vocalization
check_new_3BB89482_URCompStim2014-01-30_0000002	amud3.1225	284.515	29.76	vocalization
check_new_3BB89482_URCompStim2014-01-30_0000002	amud3.1226	284.617	58.76	vocalization
check_new_3BB89482_URCompStim2014-01-30_0000002	amud3.1227	284.898	27.76	vocalization
check_new_3BB89482_URCompStim2014-01-30_0000002	amud3.1228	285.096	27	vocalization
check_new_3BB89482_URCompStim2014-01-30_0000002	amud3.1229	285.207	43	vocalization
check_new_3BB89482_URCompStim2014-01-30_0000002	amud3.1230	285.329	17	vocalization
check_new_3BB89482_URCompStim2014-01-30_0000002	amud3.1231	285.408	55.97	vocalization
check_new_3BB89482_URCompStim2014-01-30_0000002	amud3.1232	285.531	70	vocalization
check_new_3BB89482_URCompStim2014-01-30_0000002	amud3.1233	285.64	51.05	vocalization
check_new_3BB89482_URCompStim2014-01-30_0000002	amud3.1234	285.74	60	vocalization
check_new_3BB89482_URCompStim2014-01-30_0000002	amud3.1235	285.863	60.58	vocalization
check_new_3BB89482_URCompStim2014-01-30_0000002	amud3.1236	285.995	54.12	vocalization
check_new_3BB89482_URCompStim2014-01-30_0000002	amud3.1237	286.094	46.83	vocalization
check_new_3BB89482_URCompStim2014-01-30_0000002	amud3.1238	286.2	42.55	vocalization
check_new_3BB89482_URCompStim2014-01-30_0000002	amud3.1239	287.678	94.92	vocalization
check_new_3BB89482_URCompStim2014-01-30_0000002	amud3.1240	287.817	60.73	vocalization
check_new_3BB89482_URCompStim2014-01-30_0000002	amud3.1241	287.916	40.33	vocalization
check_new_3BB89482_URCompStim2014-01-30_0000002	amud3.1242	287.997	69.87	vocalization
check_new_3BB89482_URCompStim2014-01-30_0000002	amud3.1243	288.092	94.68	vocalization
check_new_3BB89482_URCompStim2014-01-30_0000002	amud3.1244	288.229	123.36	vocalization
check_new_3BB89482_URCompStim2014-01-30_0000002	amud3.1245	288.401	86.99	vocalization
check_new_3BB89482_URCompStim2014-01-30_0000002	amud3.1246	288.533	61	vocalization
check_new_3BB89482_URCompStim2014-01-30_0000002	amud3.1247	288.635	51	vocalization
check_new_3BB89482_URCompStim2014-01-30_0000002	amud3.1248	288.731	54	vocalization
check_new_3BB89482_URCompStim2014-01-30_0000002	amud3.1249	288.827	51	vocalization
check_new_3BB89482_URCompStim2014-01-30_0000002	amud3.1250	288.926	35	vocalization
check_new_3BB89482_URCompStim2014-01-30_0000002	amud3.1251	289.208	44.18	vocalization
check_new_3BB89482_URCompStim2014-01-30_0000002	amud3.1252	289.339	127.16	vocalization
check_new_3BB89482_URCompStim2014-01-30_0000002	amud3.1253	289.637	70.42	vocalization
check_new_3BB89482_URCompStim2014-01-30_0000002	amud3.1254	289.766	102.99	vocalization
check_new_3BB89482_URCompStim2014-01-30_0000002	amud3.1255	289.949	46.32	vocalization
check_new_3BB89482_URCompStim2014-01-30_0000002	amud3.1256	290.097	48.62	vocalization
check_new_3BB89482_URCompStim2014-01-30_0000002	amud3.1257	290.22	62.78	vocalization
check_new_3BB89482_URCompStim2014-01-30_0000002	amud3.1258	290.34	65.02	vocalization
check_new_3BB89482_URCompStim2014-01-30_0000002	amud3.1259	290.466	60.73	vocalization
check_new_3BB89482_URCompStim2014-01-30_0000002	amud3.1260	290.596	49.2	vocalization
check_new_3BB89482_URCompStim2014-01-30_0000002	amud3.1261	290.706	82.21	vocalization
check_new_3BB89482_URCompStim2014-01-30_0000002	amud3.1262	291.863	62.76	vocalization
check_new_3BB89482_URCompStim2014-01-30_0000002	amud3.1263	291.997	40.12	vocalization
check_new_3BB89482_URCompStim2014-01-30_0000002	amud3.1264	292.139	57.5	vocalization
check_new_3BB89482_URCompStim2014-01-30_0000002	amud3.1265	292.276	56.97	vocalization
check_new_3BB89482_URCompStim2014-01-30_0000002	amud3.1266	292.436	151.34	vocalization
check_new_3BB89482_URCompStim2014-01-30_0000002	amud3.1267	292.677	44	vocalization
check_new_3BB89482_URCompStim2014-01-30_0000002	amud3.1268	294	34	vocalization
check_new_3BB89482_URCompStim2014-01-30_0000002	amud3.1269	295.637	5	vocalization
check_new_3BB89482_URCompStim2014-01-30_0000002	amud3.1270	296.462	63.11	vocalization
check_new_3BB89482_URCompStim2014-01-30_0000002	amud3.1271	296.604	44.47	vocalization
check_new_3BB89482_URCompStim2014-01-30_0000002	amud3.1272	296.983	41	vocalization
check_new_3BB89482_URCompStim2014-01-30_0000002	amud3.1273	297.348	61.39	vocalization
check_new_3BB89482_URCompStim2014-01-30_0000002	amud3.1274	297.486	89.32	vocalization
check_new_3BB89482_URCompStim2014-01-30_0000002	amud3.1275	297.659	49.51	vocalization
check_new_3BB89482_URCompStim2014-01-30_0000002	amud3.1276	297.829	139	vocalization
check_new_3BB89482_URCompStim2014-01-30_0000002	amud3.1277	298.257	59.6	vocalization
check_new_3BB89482_URCompStim2014-01-30_0000002	amud3.1278	298.375	59.5	vocalization
check_new_3BB89482_URCompStim2014-01-30_0000002	amud3.1279	298.488	98.2	vocalization
check_new_3BB89482_URCompStim2014-01-30_0000002	amud3.1280	298.892	32.7	vocalization
check_new_3BB89482_URCompStim2014-01-30_0000002	amud3.1281	299.125	70.4	vocalization
check_new_3BB89482_URCompStim2014-01-30_0000002	amud3.1282	299.263	64.5	vocalization
check_new_3BB89482_URCompStim2014-01-30_0000002	amud3.1283	299.399	74.9	vocalization
check_new_3BB89482_URCompStim2014-01-30_0000002	amud3.1284	299.549	89.5	vocalization
check_new_3BB89482_URCompStim2014-01-30_0000002	amud3.1285	299.697	89.1	vocalization
check_new_3BB89482_URCompStim2014-01-30_0000002	amud3.1286	299.869	44.8	vocalization
check_new_3BB89482_URCompStim2014-01-30_0000002	amud3.1287	300.007	10	vocalization

## Sheet: MUPET
Syllable number	Syllable start time (sec)	Syllable end time (sec)
1	0.1648	0.1776
2	0.2032	0.2112
3	0.2336	0.2592
4	0.2672	0.3104
5	0.32	0.3264
6	0.3328	0.36
7	0.3856	0.496
8	0.576	0.6016
9	0.608	0.632
10	0.68	0.7632
11	0.7696	0.7872
12	0.824	0.8384
13	0.8544	0.8896
14	0.8992	1.0608
15	1.0992	1.1232
16	1.1792	1.1888
17	1.2096	1.2176
18	1.3072	1.3152
19	1.3232	1.352
20	1.3952	1.4256
21	1.432	1.4432
22	1.4944	1.5024
23	1.5232	1.536
24	1.5584	1.5696
25	1.6416	1.6528
26	1.7584	1.7856
27	1.792	1.8352
28	1.8928	1.9056
29	1.9312	1.9376
30	2.208	2.3248
31	2.6912	2.7072
32	2.736	2.7872
33	2.824	2.8448
34	2.856	2.8912
35	2.984	3.5584
36	3.5648	3.6592
37	3.6656	3.6768
38	3.7088	3.7296
39	3.7472	3.8576
40	3.8672	3.9168
41	3.9232	4.1536
42	4.2064	4.2176
43	4.3856	4.504
44	4.5312	4.5392
45	4.5808	4.6096
46	4.6736	4.6848
47	4.6992	4.7088
48	4.7232	4.784
49	4.7968	4.824
50	4.856	4.952
51	5.6368	5.656
52	5.9024	5.9648
53	6.1536	6.2816
54	6.4656	6.5376
55	9.2768	9.3056
56	16.9136	16.9248
57	16.9904	17.0096
58	17.072	17.0992
59	17.1488	17.1824
60	17.3008	17.3616
61	17.4032	17.4672
62	17.4944	17.568
63	17.5888	17.6544
64	17.68	17.792
65	17.808	17.8784
66	17.9104	17.9744
67	18	18.0752
68	18.096	18.1584
69	18.1808	18.2192
70	18.248	18.2912
71	18.3232	18.3872
72	18.4944	18.6288
73	18.6448	18.7408
74	18.752	18.832
75	18.8464	18.8992
76	18.9312	19.0032
77	19.0272	19.1328
78	19.144	19.2096
79	19.2352	19.288
80	19.4736	19.5248
81	19.5744	19.624
82	19.664	19.7408
83	19.8256	19.8544
84	22.1696	22.1952
85	22.2592	22.2928
86	22.3424	22.4224
87	22.44	22.4848
88	22.52	22.5552
89	22.9552	22.9888
90	23.5456	23.5968
91	23.6448	23.6848
92	23.72	23.7456
93	23.792	23.824
94	23.8752	23.912
95	25.9936	26.1008
96	26.12	26.24
97	26.2656	26.3472
98	26.3632	26.4384
99	26.4624	26.544
100	26.5616	26.5984
101	26.8096	26.856
102	27.0672	27.1088
103	27.24	27.2944
104	27.3344	27.3888
105	27.4336	27.5088
106	27.5552	27.592
107	27.6384	27.7104
108	27.7424	27.8496
109	27.8752	27.944
110	27.9744	28.0416
111	28.064	28.1424
112	28.1664	28.2768
113	28.2912	28.3936
114	28.4192	28.4896
115	28.5264	28.6064
116	28.6288	28.7104
117	29.2912	29.3776
118	29.392	29.5216
119	29.5296	29.6192
120	29.6384	29.7264
121	29.7376	29.8768
122	29.9808	30.0176
123	30.064	30.1376
124	30.1744	30.2672
125	30.3728	30.4608
126	30.4816	30.5632
127	30.5888	30.6704
128	30.8384	30.8544
129	30.88	30.9488
130	31.3312	31.3776
131	31.8384	31.9184
132	31.9456	32.0416
133	32.0624	32.104
134	32.144	32.1616
135	32.2288	32.2688
136	32.3088	32.3536
137	32.4784	32.5216
138	32.5552	32.6208
139	32.6432	32.6992
140	32.8032	32.8576
141	32.888	32.9472
142	32.9776	33.0192
143	33.6016	33.6448
144	33.744	33.792
145	34.44	34.4704
146	34.5152	34.568
147	34.8096	34.8304
148	34.9984	35.0496
149	35.0864	35.1104
150	35.1552	35.2176
151	35.2528	35.3152
152	35.344	35.3808
153	36.0608	36.1136
154	36.1632	36.2304
155	36.2832	36.3648
156	36.552	36.5712
157	36.7184	36.7824
158	36.9376	37.0368
159	37.064	37.1152
160	37.4032	37.4464
161	37.4928	37.5504
162	37.584	37.6512
163	37.6768	37.7888
164	37.8144	37.8672
165	38.5696	38.6304
166	38.6624	38.7776
167	38.7984	38.8624
168	38.888	38.9536
169	38.984	39.0528
170	39.0736	39.1536
171	39.168	39.2416
172	39.2592	39.3296
173	39.3968	39.44
174	39.5024	39.5728
175	39.8304	39.8864
176	40.4112	40.448
177	40.6304	40.6656
178	40.7216	40.7616
179	42.552	42.5872
180	42.6176	42.6592
181	44.3712	44.4112
182	44.4544	44.5056
183	44.5424	44.5952
184	44.6336	44.6768
185	44.7184	44.7792
186	44.8208	44.8784
187	45.3088	45.344
188	45.3888	45.448
189	45.472	45.536
190	45.5504	45.7296
191	45.7408	45.9328
192	45.9392	46.0384
193	46.056	46.1904
194	46.208	46.3408
195	46.3664	46.4224
196	46.4416	46.496
197	46.5232	46.6
198	46.6176	46.6752
199	46.7072	46.744
200	46.7728	46.8352
201	46.9328	47.0384
202	47.1376	47.2096
203	47.224	47.32
204	47.3504	47.424
205	47.4496	47.544
206	47.5568	47.632
207	47.8848	47.9264
208	47.976	48.0496
209	48.0768	48.1248
210	48.1536	48.2016
211	49.168	49.2064
212	49.2272	49.296
213	49.3296	49.4032
214	49.4256	49.496
215	49.52	49.5696
216	49.6048	49.6736
217	49.7056	49.752
218	49.7824	49.8288
219	49.8736	49.9152
220	49.9424	49.9616
221	49.976	50.0304
222	50.072	50.1472
223	50.1712	50.272
224	50.2864	50.3584
225	50.3824	50.5024
226	50.528	50.576
227	50.6	50.6544
228	50.6832	50.7456
229	51.0368	51.1168
230	51.1504	51.2656
231	51.2784	51.336
232	51.3568	51.504
233	51.5344	51.6192
234	51.6368	51.7584
235	51.7936	51.912
236	51.9264	51.9968
237	52.016	52.0928
238	52.1216	52.2208
239	52.2352	52.312
240	52.3344	52.416
241	52.4384	52.5088
242	52.5344	52.5872
243	52.6288	52.6816
244	52.8432	52.8864
245	52.9232	52.9968
246	53.0208	53.1312
247	53.1472	53.2256
248	53.2464	53.3616
249	53.48	53.5424
250	54.2128	54.2832
251	54.3296	54.3424
252	54.4192	54.4768
253	54.52	54.536
254	54.5952	54.6688
255	55.3392	55.3952
256	55.4496	55.5312
257	55.5584	55.6272
258	55.6608	55.7376
259	55.7728	55.856
260	55.88	55.9664
261	56.1856	56.2112
262	56.4704	56.528
263	56.6768	56.7536
264	56.7888	56.9152
265	56.9296	57.0128
266	57.0336	57.1456
267	57.152	57.2784
268	57.3024	57.3904
269	57.5904	57.6704
270	57.7088	57.7936
271	57.8416	57.9344
272	58.3216	58.44
273	58.4768	58.5552
274	58.5936	58.6752
275	58.7168	58.784
276	58.9392	59.0096
277	59.144	59.2016
278	59.2208	59.24
279	59.552	59.5728
280	63.2576	63.2928
281	65.5488	65.5824
282	65.6464	65.696
283	65.744	65.8256
284	65.8544	65.9744
285	65.9968	66.0624
286	66.4144	66.4576
287	66.8176	66.88
288	66.904	67.0256
289	67.0352	67.1152
290	67.1376	67.2976
291	67.328	67.3824
292	67.4128	67.464
293	67.4944	67.6
294	67.6176	67.6576
295	67.704	67.8048
296	67.8336	67.888
297	67.92	67.9728
298	68.0032	68.0688
299	68.4112	68.4304
300	68.4896	68.5408
301	68.5728	68.6176
302	68.7408	68.8048
303	68.8416	68.912
304	68.9424	69
305	69.0256	69.0816
306	69.1104	69.1824
307	69.2016	69.2608
308	69.2688	69.3568
309	69.3872	69.4576
310	69.6544	69.784
311	69.8064	69.8896
312	69.9328	70.0336
313	70.064	70.1408
314	70.1872	70.2928
315	70.3424	70.4288
316	70.5232	70.592
317	70.6208	70.6928
318	70.8512	70.864
319	70.88	70.9024
320	72.3488	72.4096
321	72.5424	72.5872
322	73.6336	73.7808
323	73.8	73.9248
324	73.936	73.9984
325	74.0096	74.0704
326	74.0896	74.1792
327	74.1968	74.2768
328	74.2928	74.3792
329	74.3872	74.4912
330	74.5104	74.6256
331	74.6464	74.6656
332	74.7936	74.8448
333	74.984	75.0544
334	75.2304	75.3008
335	75.3408	75.4016
336	75.768	75.8592
337	75.8928	75.9168
338	75.9648	76.0464
339	76.0608	76.1872
340	76.2048	76.2832
341	76.3056	76.3824
342	76.4048	76.576
343	76.6016	76.6528
344	77.3536	77.3936
345	77.5216	77.56
346	79.4512	79.488
347	79.5472	79.6512
348	79.68	79.7344
349	79.7696	79.9008
350	79.9344	80.048
351	80.0736	80.1264
352	80.1536	80.2128
353	80.2368	80.2816
354	80.3184	80.3888
355	80.6336	80.6672
356	80.712	80.776
357	80.8064	80.8864
358	80.912	80.9792
359	81.0096	81.0672
360	81.1072	81.1232
361	81.1856	81.2
362	81.9712	82.0224
363	82.3024	82.3184
364	82.3472	82.4096
365	82.5584	82.6496
366	82.68	82.744
367	83.192	83.2512
368	83.3088	83.3968
369	83.4176	83.5216
370	84.008	84.0592
371	84.184	84.232
372	84.5264	84.5952
373	84.6304	84.7104
374	84.7296	84.8
375	84.8288	84.8448
376	85.7408	85.7984
377	85.8368	85.9152
378	85.9312	85.9968
379	86.0144	86.0896
380	87.568	87.6448
381	87.9792	88.0432
382	88.0864	88.1504
383	88.1808	88.2464
384	88.2816	88.328
385	88.3888	88.4576
386	88.4992	88.5744
387	88.696	88.7632
388	88.8112	88.8992
389	89.0256	89.0976
390	89.1232	89.1936
391	89.224	89.2656
392	89.2896	89.4352
393	89.4432	89.5312
394	89.5728	89.656
395	90.096	90.1376
396	93.096	93.1824
397	94.6816	94.7008
398	94.72	94.7264
399	97.8128	97.8512
400	98.04	98.048
401	98.2	98.2304
402	98.4	98.4384
403	99.3872	99.4512
404	100.998	101.032
405	101.08	101.146
406	101.181	101.256
407	101.27	101.323
408	101.358	101.414
409	101.603	101.626
410	101.691	101.746
411	101.837	101.874
412	101.973	102.019
413	102.072	102.174
414	102.661	102.693
415	104.539	104.618
416	104.654	104.763
417	104.781	104.899
418	105.091	105.15
419	105.458	105.51
420	105.64	105.71
421	105.752	105.837
422	105.867	106.006
423	106.027	106.115
424	106.142	106.213
425	106.718	106.792
426	106.914	106.99
427	107.024	107.091
428	107.747	107.797
429	107.986	108.006
430	110.256	110.325
431	110.408	110.475
432	110.685	110.77
433	110.805	110.914
434	110.955	111.037
435	111.099	111.266
436	111.31	111.467
437	111.491	111.594
438	111.626	111.709
439	111.752	111.821
440	112.139	112.234
441	112.306	112.373
442	112.442	112.506
443	112.568	112.667
444	112.726	112.789
445	112.87	112.955
446	113.011	113.104
447	113.181	113.251
448	113.302	113.397
449	113.435	113.501
450	114.19	114.216
451	119.866	119.968
452	120.006	120.117
453	120.134	120.23
454	120.246	120.306
455	120.355	120.422
456	120.466	120.512
457	120.554	120.584
458	120.638	120.691
459	120.797	120.848
460	120.968	121.01
461	121.059	121.147
462	121.158	121.29
463	121.571	121.699
464	121.734	121.837
465	121.872	121.946
466	122.434	122.482
467	123.547	123.565
468	124.144	124.19
469	124.491	124.582
470	124.602	124.701
471	124.715	124.845
472	125.208	125.277
473	125.33	125.4
474	126.006	126.032
475	126.502	126.558
476	126.616	126.683
477	126.72	126.8
478	126.832	126.92
479	126.936	127.056
480	127.072	127.144
481	127.163	127.23
482	127.254	127.307
483	127.499	127.526
484	130.789	130.829
485	131.086	131.104
486	131.165	131.194
487	131.246	131.37
488	131.379	131.448
489	131.464	131.541
490	131.562	131.658
491	131.936	131.981
492	132.026	132.067
493	132.442	132.483
494	132.61	132.656
495	132.712	132.779
496	132.803	132.866
497	133.542	133.59
498	133.635	133.696
499	133.739	133.79
500	133.835	133.88
501	133.928	133.981
502	134.016	134.072
503	134.11	134.171
504	134.206	134.27
505	134.304	134.366
506	134.496	134.549
507	134.603	134.662
508	134.71	134.787
509	135.298	135.344
510	135.387	135.45
511	135.48	135.552
512	135.664	135.722
513	135.765	135.835
514	135.87	135.923
515	135.958	136.032
516	136.048	136.125
517	136.139	136.219
518	136.234	136.314
519	136.336	136.408
520	136.424	136.52
521	136.83	136.915
522	137.026	137.086
523	137.128	137.211
524	141.722	141.779
525	141.816	141.885
526	141.907	141.987
527	142.018	142.11
528	142.122	142.195
529	142.214	142.286
530	142.31	142.395
531	142.414	142.485
532	142.586	142.659
533	142.682	142.848
534	142.886	143.018
535	143.259	143.366
536	143.379	143.464
537	143.488	143.554
538	143.659	143.717
539	143.762	143.906
540	143.915	144.003
541	144.019	144.118
542	144.142	144.219
543	144.342	144.397
544	144.438	144.512
545	144.765	144.816
546	145.435	145.533
547	145.555	145.646
548	145.656	145.731
549	146.032	146.082
550	148.782	148.802
551	148.861	148.877
552	150.445	150.482
553	150.544	150.579
554	150.63	150.669
555	150.712	150.749
556	150.787	150.843
557	150.874	150.944
558	150.971	151.034
559	151.074	151.136
560	151.166	151.24
561	151.272	151.384
562	151.403	151.469
563	151.507	151.586
564	151.606	151.677
565	151.714	151.814
566	151.838	151.939
567	151.966	152.088
568	152.133	152.226
569	152.277	152.419
570	152.448	152.533
571	152.566	152.658
572	153.408	153.462
573	153.698	153.73
574	154.099	154.16
575	154.293	154.411
576	154.421	154.536
577	154.554	154.672
578	154.685	154.752
579	154.904	154.934
580	154.987	155.003
581	155.283	155.358
582	155.413	155.51
583	155.523	155.635
584	155.653	155.781
585	155.822	155.854
586	155.934	156.03
587	156.04	156.077
588	156.144	156.266
589	156.48	156.554
590	156.595	156.656
591	156.693	156.83
592	156.861	156.928
593	157.598	157.646
594	158.203	158.256
595	159.546	159.562
596	159.717	159.75
597	159.805	159.845
598	159.886	159.93
599	159.966	160.099
600	160.118	160.221
601	160.346	160.421
602	160.464	160.554
603	160.582	160.654
604	160.702	160.818
605	160.845	160.93
606	160.958	161.05
607	161.082	161.211
608	161.234	161.298
609	162.522	162.573
610	167.099	167.154
611	167.211	167.283
612	167.906	167.92
613	167.976	168.03
614	168.141	168.174
615	168.307	168.387
616	168.474	168.528
617	168.56	168.65
618	168.675	168.89
619	168.914	168.952
620	168.968	169.034
621	169.226	169.29
622	169.333	169.4
623	169.426	169.498
624	169.518	169.594
625	169.621	169.696
626	169.726	169.797
627	169.87	169.888
628	169.906	169.987
629	170.019	170.104
630	171.779	171.885
631	171.997	172.042
632	172.811	172.842
633	172.893	172.938
634	172.974	173.011
635	173.438	173.47
636	173.523	173.632
637	173.65	173.707
638	173.741	173.752
639	173.981	174.013
640	174.075	174.115
641	174.176	174.318
642	174.331	174.483
643	174.518	174.677
644	174.712	174.898
645	174.982	175.037
646	175.072	175.12
647	175.179	175.291
648	175.336	175.408
649	175.456	175.538
650	175.579	175.658
651	175.68	175.766
652	175.784	175.858
653	175.89	175.987
654	176.016	176.042
655	176.101	176.197
656	176.224	176.309
657	176.341	176.424
658	176.454	176.53
659	176.64	176.658
660	176.672	176.726
661	176.854	176.92
662	176.957	177.046
663	177.077	177.174
664	177.194	177.282
665	177.294	177.379
666	177.4	177.483
667	177.491	177.554
668	177.632	177.73
669	177.736	177.834
670	177.851	177.926
671	178.024	178.086
672	178.219	178.278
673	178.822	178.893
674	178.912	178.97
675	179.742	179.766
676	179.893	179.986
677	180.198	180.264
678	180.32	180.342
679	180.362	180.411
680	180.437	180.547
681	180.613	180.635
682	181.021	181.093
683	181.187	181.27
684	181.323	181.357
685	181.363	181.394
686	181.403	181.422
687	181.49	181.568
688	181.64	181.662
689	181.707	181.741
690	181.795	181.819
691	182.074	182.123
692	182.32	182.448
693	182.867	183.013
694	183.219	183.27
695	183.306	183.416
696	183.427	183.448
697	183.531	183.578
698	183.629	183.688
699	183.765	183.834
700	184.067	184.13
701	184.274	184.326
702	184.392	184.418
703	184.579	184.605
704	184.771	184.87
705	184.886	184.906
706	185.302	185.467
707	185.496	185.594
708	185.859	185.926
709	185.933	185.992
710	185.998	186.011
711	186.099	186.192
712	186.309	186.416
713	186.422	186.45
714	186.565	186.597
715	186.824	186.947
716	186.96	186.992
717	187.005	187.117
718	187.142	187.174
719	187.296	187.36
720	187.411	187.456
721	187.504	187.523
722	187.584	187.627
723	187.858	187.952
724	187.99	188.027
725	188.091	188.128
726	188.146	188.24
727	188.512	188.544
728	188.648	188.677
729	188.701	188.76
730	189.075	189.122
731	189.166	189.4
732	190.117	190.136
733	190.144	190.189
734	190.27	190.298
735	190.378	190.392
736	190.645	190.669
737	190.843	190.88
738	190.888	190.917
739	190.928	190.95
740	190.973	191.019
741	191.174	191.243
742	191.334	191.382
743	191.419	191.467
744	191.565	191.59
745	191.773	191.798
746	191.821	191.858
747	191.955	192.034
748	192.578	192.686
749	192.726	192.746
750	192.758	192.787
751	192.797	192.848
752	192.866	192.962
753	193.11	193.138
754	193.168	193.358
755	193.461	193.566
756	193.629	193.654
757	193.962	193.976
758	194.171	194.19
759	194.216	194.298
760	194.357	194.426
761	194.442	194.614
762	194.635	194.65
763	194.661	194.736
764	194.786	194.821
765	194.912	194.918
766	194.954	194.997
767	195.104	195.128
768	195.155	195.195
769	195.253	195.36
770	195.373	195.394
771	195.421	195.442
772	195.742	195.835
773	195.851	195.88
774	195.893	195.926
775	195.96	195.979
776	196.019	196.23
777	196.243	196.298
778	196.405	196.458
779	196.586	196.637
780	196.749	196.784
781	197.058	197.088
782	197.222	197.373
783	197.499	197.522
784	197.73	197.744
785	197.846	197.861
786	198.472	198.499
787	198.65	198.672
788	198.701	198.726
789	198.771	198.789
790	198.936	198.95
791	198.97	199.109
792	199.128	199.15
793	199.163	199.184
794	199.31	199.424
795	199.446	199.467
796	199.598	199.683
797	199.819	199.843
798	199.885	199.926
799	199.939	199.979
800	199.982	200.176
801	200.224	200.421
802	200.429	200.514
803	200.538	200.624
804	200.675	200.712
805	200.722	200.762
806	200.835	200.862
807	200.915	200.934
808	200.963	201.099
809	201.187	201.285
810	201.307	201.39
811	201.515	201.544
812	201.814	201.853
813	202.379	202.392
814	202.678	202.688
815	203.485	203.6
816	203.794	203.821
817	203.851	203.894
818	204.246	204.28
819	204.346	204.366
820	204.418	204.448
821	205.363	205.475
822	205.49	205.53
823	205.538	205.784
824	205.832	205.87
825	205.878	205.938
826	205.966	206.227
827	206.253	206.326
828	206.36	206.451
829	206.512	206.712
830	207.053	207.104
831	207.128	207.15
832	207.47	207.48
833	207.526	207.595
834	207.616	207.664
835	208.336	208.365
836	208.658	208.712
837	209.469	209.482
838	209.498	209.517
839	209.611	209.634
840	209.91	209.925
841	209.933	209.957
842	210.107	210.13
843	210.408	210.48
844	210.61	210.722
845	210.734	210.811
846	210.843	210.917
847	210.965	211.098
848	211.123	211.25
849	211.291	211.45
850	211.506	211.632
851	211.754	211.781
852	211.931	211.998
853	212.022	212.102
854	212.138	212.246
855	212.285	212.357
856	212.387	212.467
857	212.501	212.57
858	212.611	212.632
859	213.688	213.758
860	214.045	214.086
861	214.136	214.162
862	214.216	214.261
863	214.635	214.675
864	215.358	215.421
865	215.461	215.534
866	215.557	215.63
867	215.661	215.776
868	215.8	215.88
869	215.92	216.086
870	216.122	216.192
871	216.222	216.298
872	216.33	216.395
873	216.421	216.488
874	216.52	216.605
875	216.701	216.771
876	216.803	216.883
877	216.904	216.973
878	216.997	217.059
879	217.098	217.158
880	217.981	217.994
881	218.123	218.19
882	218.221	218.288
883	218.312	218.368
884	218.402	218.448
885	218.494	218.546
886	218.579	218.651
887	218.667	218.723
888	218.752	218.827
889	218.859	218.984
890	219.005	219.094
891	219.106	219.2
892	219.235	219.301
893	219.334	219.405
894	219.43	219.504
895	219.531	219.61
896	219.73	219.802
897	219.835	219.909
898	220.394	220.445
899	220.49	220.555
900	220.587	220.651
901	220.92	220.965
902	221.014	221.066
903	221.317	221.386
904	221.434	221.488
905	223.256	223.314
906	223.358	223.378
907	223.618	223.658
908	223.707	223.746
909	223.795	223.842
910	223.974	224.019
911	224.074	224.128
912	224.448	224.493
913	224.501	224.522
914	226.491	226.522
915	226.84	226.904
916	227.285	227.349
917	227.675	227.765
918	227.878	228.091
919	228.117	228.202
920	228.237	228.354
921	228.544	228.603
922	228.734	228.776
923	228.83	228.891
924	229.206	229.222
925	229.4	229.453
926	230.184	230.259
927	230.269	230.349
928	230.538	230.592
929	230.64	230.661
930	231.19	231.227
931	231.294	231.365
932	231.4	231.467
933	231.494	231.568
934	231.606	231.635
935	231.763	231.83
936	231.854	231.922
937	231.942	232.027
938	232.05	232.136
939	232.154	232.224
940	232.254	232.378
941	232.392	232.491
942	232.597	232.638
943	233.357	233.422
944	233.454	233.515
945	233.55	233.618
946	233.643	233.699
947	233.806	233.867
948	233.904	233.997
949	234.011	234.082
950	234.202	234.278
951	234.464	234.53
952	234.558	234.635
953	234.659	234.726
954	235.098	235.112
955	235.218	235.278
956	235.322	235.384
957	235.414	235.49
958	235.95	236.014
959	236.053	236.133
960	236.165	236.253
961	236.277	236.384
962	236.408	236.486
963	236.509	236.579
964	236.605	236.672
965	236.702	236.787
966	237.214	237.283
967	237.386	237.477
968	237.654	237.67
969	237.688	237.726
970	238.171	238.294
971	238.438	238.539
972	238.659	238.688
973	238.704	238.883
974	238.979	239.11
975	239.189	239.208
976	239.45	239.605
977	239.722	239.771
978	239.875	239.925
979	240.146	240.168
980	240.33	240.477
981	240.501	240.526
982	240.542	240.586
983	240.685	240.747
984	240.763	240.802
985	240.978	241
986	241.019	241.23
987	241.326	241.381
988	241.421	241.453
989	241.674	241.734
990	241.96	241.979
991	242.378	242.496
992	242.557	242.598
993	242.797	242.931
994	242.949	242.997
995	243.032	243.147
996	243.17	243.245
997	243.419	243.443
998	243.458	243.474
999	243.49	243.547
1000	243.566	243.621
1001	243.63	243.691
1002	243.814	243.84
1003	244.096	244.114
1004	244.147	244.184
1005	244.35	244.434
1006	244.517	244.541
1007	244.552	244.63
1008	244.642	244.69
1009	244.733	244.835
1010	244.869	244.923
1011	244.942	244.966
1012	245.112	245.138
1013	245.651	245.747
1014	245.813	245.859
1015	245.925	245.949
1016	246.021	246.048
1017	246.198	246.28
1018	246.33	246.578
1019	246.592	246.678
1020	246.694	246.794
1021	246.803	246.922
1022	246.976	246.992
1023	247.054	247.078
1024	247.091	247.162
1025	247.245	247.267
1026	247.312	247.342
1027	247.389	247.41
1028	247.43	247.453
1029	247.981	248.006
1030	248.07	248.094
1031	248.413	248.453
1032	248.872	248.902
1033	249.293	249.514
1034	249.555	249.63
1035	249.654	249.683
1036	249.754	249.794
1037	249.806	249.835
1038	249.838	250.048
1039	250.173	250.251
1040	250.293	250.314
1041	250.36	250.494
1042	250.522	250.576
1043	250.813	250.837
1044	250.87	250.957
1045	251.187	251.31
1046	251.347	251.445
1047	251.454	251.544
1048	251.595	251.674
1049	251.723	251.877
1050	251.901	251.928
1051	252.189	252.214
1052	252.485	252.533
1053	252.59	252.654
1054	253.534	253.592
1055	253.656	253.693
1056	253.736	253.762
1057	253.922	253.954
1058	253.981	254.021
1059	254.094	254.203
1060	254.245	254.301
1061	254.314	254.421
1062	254.734	254.776
1063	254.842	254.896
1064	255.026	255.123
1065	255.195	255.238
1066	255.258	255.275
1067	255.389	255.453
1068	255.47	255.504
1069	255.536	255.562
1070	255.624	255.659
1071	255.717	255.742
1072	255.754	255.866
1073	255.934	255.962
1074	256.05	256.12
1075	256.229	256.248
1076	256.389	256.432
1077	256.528	256.549
1078	256.608	256.653
1079	256.915	256.95
1080	257.176	257.206
1081	257.307	257.35
1082	257.406	257.43
1083	257.467	257.67
1084	257.95	257.965
1085	257.987	258.005
1086	258.018	258.229
1087	258.346	258.384
1088	258.966	259.03
1089	259.342	259.443
1090	259.653	259.79
1091	259.827	259.853
1092	259.862	259.968
1093	260.013	260.058
1094	260.165	260.206
1095	260.23	260.253
1096	260.315	260.366
1097	260.866	260.904
1098	260.91	260.925
1099	261.021	261.149
1100	261.248	261.312
1101	261.344	261.371
1102	261.498	261.52
1103	261.605	261.699
1104	261.739	261.758
1105	261.784	261.826
1106	261.838	261.912
1107	261.952	262.059
1108	262.195	262.219
1109	262.226	262.245
1110	262.274	262.307
1111	262.344	262.442
1112	262.448	262.55
1113	262.571	262.594
1114	262.64	262.662
1115	262.76	262.794
1116	262.848	262.974
1117	262.994	263.062
1118	263.098	263.138
1119	263.181	263.242
1120	263.282	263.326
1121	263.362	263.547
1122	263.57	263.765
1123	263.832	263.965
1124	264.027	264.142
1125	264.408	264.517
1126	264.53	264.648
1127	264.664	264.786
1128	264.818	264.909
1129	264.938	265.045
1130	265.078	265.173
1131	265.194	265.318
1132	265.346	265.456
1133	265.482	265.602
1134	265.63	265.72
1135	265.782	265.853
1136	266.43	266.472
1137	266.688	266.741
1138	266.869	266.928
1139	266.957	267.107
1140	267.134	267.254
1141	267.29	267.397
1142	267.426	267.539
1143	267.64	267.654
1144	267.821	267.856
1145	268.163	268.2
1146	268.614	268.645
1147	268.696	268.741
1148	268.786	268.835
1149	268.878	268.904
1150	269.334	269.357
1151	269.834	269.954
1152	269.995	270.117
1153	270.181	270.291
1154	270.325	270.432
1155	270.469	270.578
1156	270.611	270.72
1157	270.755	270.862
1158	270.899	271.024
1159	271.074	271.179
1160	271.222	271.39
1161	271.421	271.546
1162	271.582	271.693
1163	271.736	271.872
1164	271.896	271.968
1165	272.082	272.123
1166	272.342	272.358
1167	272.496	272.565
1168	272.603	272.712
1169	272.754	272.813
1170	272.85	272.907
1171	272.949	273.008
1172	273.213	273.24
1173	273.298	273.334
1174	273.394	273.426
1175	273.47	273.523
1176	273.571	273.619
1177	273.938	274.066
1178	274.138	274.157
1179	274.208	274.298
1180	274.358	274.534
1181	274.606	274.722
1182	274.776	274.893
1183	274.941	275.01
1184	275.067	275.194
1185	275.253	275.347
1186	275.39	275.502
1187	275.554	275.667
1188	275.696	275.714
1189	275.738	275.798
1190	275.872	275.918
1191	276.203	276.328
1192	276.4	276.478
1193	276.544	276.65
1194	276.774	276.816
1195	276.866	276.901
1196	276.947	277.061
1197	277.117	277.242
1198	277.301	277.426
1199	277.563	277.605
1200	278.088	278.096
1201	278.106	278.141
1202	278.366	278.432
1203	278.482	278.536
1204	278.584	278.64
1205	278.698	278.787
1206	278.862	279.005
1207	279.054	279.155
1208	279.219	279.334
1209	279.526	279.576
1210	279.616	279.654
1211	279.782	279.978
1212	280.112	280.198
1213	280.214	280.282
1214	280.301	280.485
1215	280.491	280.627
1216	280.659	280.827
1217	280.869	280.925
1218	280.933	281.027
1219	281.07	281.149
1220	281.178	281.237
1221	281.277	281.346
1222	281.637	281.667
1223	281.723	281.754
1224	282.182	282.339
1225	282.381	282.528
1226	282.576	282.658
1227	282.824	282.85
1228	282.866	282.915
1229	283.083	283.138
1230	283.189	283.25
1231	283.552	283.64
1232	283.707	283.832
1233	283.995	284.019
1234	284.026	284.08
1235	284.128	284.192
1236	284.203	284.285
1237	284.312	284.373
1238	284.39	284.456
1239	284.504	284.546
1240	284.605	284.669
1241	284.888	284.918
1242	285.085	285.109
1243	285.187	285.259
1244	285.32	285.336
1245	285.397	285.467
1246	285.52	285.59
1247	285.63	285.683
1248	285.728	285.802
1249	285.851	285.923
1250	285.982	286.046
1251	286.082	286.147
1252	286.186	286.256
1253	287.437	287.466
1254	287.666	287.779
1255	287.805	287.882
1256	287.904	287.958
1257	287.984	288.072
1258	288.078	288.205
1259	288.216	288.371
1260	288.389	288.496
1261	288.52	288.608
1262	288.624	288.685
1263	288.718	288.79
1264	288.808	288.882
1265	288.914	288.957
1266	289.195	289.318
1267	289.328	289.478
1268	289.624	289.718
1269	289.754	289.878
1270	289.938	290.016
1271	290.064	290.179
1272	290.206	290.416
1273	290.448	290.544
1274	290.579	290.653
1275	290.688	290.794
1276	290.882	290.902
1277	291.851	291.936
1278	291.986	292.035
1279	292.085	292.101
1280	292.128	292.21
1281	292.262	292.33
1282	292.424	292.594
1283	292.666	292.717
1284	293.445	293.472
1285	293.539	293.563
1286	293.637	293.664
1287	293.989	294.026
1288	294.445	294.579
1289	296.014	296.029
1290	296.453	296.525
1291	296.592	296.648
1292	296.736	296.79
1293	296.973	297.021
1294	297.338	297.41
1295	297.474	297.57
1296	297.648	297.712
1297	297.818	298.074
1298	298.243	298.312
1299	298.363	298.438
1300	298.475	298.659
1301	298.88	298.92
1302	299.114	299.192
1303	299.251	299.323
1304	299.386	299.475
1305	299.538	299.643
1306	299.683	299.789
1307	299.858	299.917

## Sheet: AMUD
ID	Begin	Length
Signal.All	0	300027
amud3.0001	0.024	5
amud3.0002	0.563	21.5
amud3.0003	0.595	41.5
amud3.0004	0.68	102.5
amud3.0005	0.794	22.5
amud3.0006	0.84	10.5
amud3.0007	0.875	24.5
amud3.0008	0.925	5
amud3.0009	0.995	9.5
amud3.0010	1.02	18.5
amud3.0011	1.116	11
amud3.0012	1.196	21
amud3.0013	1.306	12
amud3.0014	1.329	40.5
amud3.0015	1.397	6
amud3.0016	2.197	7
amud3.0017	2.216	21.5
amud3.0018	2.249	55.5
amud3.0019	2.331	23
amud3.0020	2.864	5
amud3.0021	2.881	7.5
amud3.0022	2.907	54.5
amud3.0023	2.981	60.5
amud3.0024	3.215	11
amud3.0025	3.705	69
amud3.0026	3.833	11.5
amud3.0027	3.857	141.5
amud3.0028	4.018	5
amud3.0029	4.048	17
amud3.0030	4.116	12.5
amud3.0031	4.181	6.5
amud3.0032	4.205	11
amud3.0033	4.277	8
amud3.0034	4.537	5
amud3.0035	4.663	44
amud3.0036	4.825	5
amud3.0037	5.639	18
amud3.0038	9.277	32.5
amud3.0039	9.37	9.5
amud3.0040	16.916	6.5
amud3.0041	16.994	9.5
amud3.0042	17.078	8.5
amud3.0043	17.153	29.5
amud3.0044	17.306	57.5
amud3.0045	17.405	60
amud3.0046	17.5	65.5
amud3.0047	17.593	64.5
amud3.0048	17.683	108
amud3.0049	17.812	63
amud3.0050	17.915	63
amud3.0051	18.003	59
amud3.0052	18.101	54
amud3.0053	18.185	24
amud3.0054	18.251	24
amud3.0055	18.326	62
amud3.0056	18.501	135.5
amud3.0057	18.651	91
amud3.0058	18.758	63
amud3.0059	18.851	42.5
amud3.0060	18.935	68.5
amud3.0061	19.032	97
amud3.0062	19.148	60.5
amud3.0063	19.239	44.5
amud3.0064	19.478	45.5
amud3.0065	19.579	42
amud3.0066	19.666	71
amud3.0067	19.831	31.5
amud3.0068	22.173	23.5
amud3.0069	22.262	28
amud3.0070	22.351	69
amud3.0071	22.444	49.5
amud3.0072	22.523	35
amud3.0073	22.96	26
amud3.0074	23.549	47.5
amud3.0075	23.649	41
amud3.0076	23.722	30
amud3.0077	23.796	21.5
amud3.0078	23.879	31.5
amud3.0079	25.997	95.5
amud3.0080	26.123	118
amud3.0081	26.27	73.5
amud3.0082	26.367	61
amud3.0083	26.468	67
amud3.0084	26.565	39.5
amud3.0085	26.739	6.5
amud3.0086	26.813	43.5
amud3.0087	27.07	35
amud3.0088	27.244	49.5
amud3.0089	27.34	48
amud3.0090	27.438	67.5
amud3.0091	27.558	38
amud3.0092	27.643	63.5
amud3.0093	27.747	105
amud3.0094	27.879	62
amud3.0095	27.98	65.5
amud3.0096	28.069	75.5
amud3.0097	28.172	107
amud3.0098	28.297	100.5
amud3.0099	28.424	67
amud3.0100	28.532	80
amud3.0101	28.634	77.5
amud3.0102	29.296	74
amud3.0103	29.398	123
amud3.0104	29.535	80
amud3.0105	29.644	82.5
amud3.0106	29.753	122
amud3.0107	29.984	32.5
amud3.0108	30.07	74
amud3.0109	30.179	93.5
amud3.0110	30.378	86.5
amud3.0111	30.486	75
amud3.0112	30.594	72.5
amud3.0113	30.884	71
amud3.0114	31.334	41
amud3.0115	31.951	89.5
amud3.0116	32.066	46.5
amud3.0117	32.149	16
amud3.0118	32.233	40
amud3.0119	32.313	41
amud3.0120	32.484	39
amud3.0121	32.56	60
amud3.0122	32.648	52
amud3.0123	32.806	49.5
amud3.0124	32.892	52.5
amud3.0125	32.983	38
amud3.0126	33.413	7
amud3.0127	33.606	38
amud3.0128	33.748	49.5
amud3.0129	33.965	5.5
amud3.0130	34.443	32.5
amud3.0131	34.523	38.5
amud3.0132	35.002	52.5
amud3.0133	35.09	29.5
amud3.0134	35.158	58.5
amud3.0135	35.255	59.5
amud3.0136	35.348	35.5
amud3.0137	36.066	40.5
amud3.0138	36.168	62.5
amud3.0139	36.287	73
amud3.0140	36.555	34
amud3.0141	36.718	67
amud3.0142	36.943	96
amud3.0143	37.069	44
amud3.0144	37.406	38.5
amud3.0145	37.497	55
amud3.0146	37.589	63
amud3.0147	37.681	106
amud3.0148	37.818	51
amud3.0149	38.572	62
amud3.0150	38.668	113
amud3.0151	38.803	53.5
amud3.0152	38.894	46.5
amud3.0153	38.987	58.5
amud3.0154	39.078	67
amud3.0155	39.172	60
amud3.0156	39.264	57
amud3.0157	39.507	50.5
amud3.0158	39.835	55.5
amud3.0159	40.414	37.5
amud3.0160	40.635	28
amud3.0161	40.727	37.5
amud3.0162	42.557	34
amud3.0163	42.623	42
amud3.0164	44.374	26.5
amud3.0165	44.459	36
amud3.0166	44.548	44
amud3.0167	44.638	45
amud3.0168	44.724	53
amud3.0169	44.823	55.5
amud3.0170	45.312	16
amud3.0171	45.394	53.5
amud3.0172	45.477	46.5
amud3.0173	45.556	79.5
amud3.0174	45.65	59.5
amud3.0175	45.748	56.5
amud3.0176	45.821	101
amud3.0177	45.944	92
amud3.0178	46.06	130
amud3.0179	46.215	125
amud3.0180	46.371	54
amud3.0181	46.445	44.5
amud3.0182	46.527	76
amud3.0183	46.62	57.5
amud3.0184	46.711	42
amud3.0185	46.777	65
amud3.0186	46.938	105
amud3.0187	47.143	66.5
amud3.0188	47.258	65.5
amud3.0189	47.358	67.5
amud3.0190	47.456	89.5
amud3.0191	47.562	73.5
amud3.0192	47.889	37.5
amud3.0193	47.989	60.5
amud3.0194	48.082	44.5
amud3.0195	48.158	32
amud3.0196	49.174	44
amud3.0197	49.245	52.5
amud3.0198	49.334	69
amud3.0199	49.431	68
amud3.0200	49.524	42.5
amud3.0201	49.609	70
amud3.0202	49.71	50
amud3.0203	49.786	41
amud3.0204	49.877	34.5
amud3.0205	49.947	10.5
amud3.0206	49.978	48.5
amud3.0207	50.077	69
amud3.0208	50.175	91.5
amud3.0209	50.292	70
amud3.0210	50.388	106
amud3.0211	50.532	51
amud3.0212	50.603	53.5
amud3.0213	50.688	66
amud3.0214	51.042	72.5
amud3.0215	51.156	102.5
amud3.0216	51.285	51.5
amud3.0217	51.361	143.5
amud3.0218	51.539	81
amud3.0219	51.641	122.5
amud3.0220	51.797	119
amud3.0221	51.93	70.5
amud3.0222	52.021	76
amud3.0223	52.126	96.5
amud3.0224	52.24	68.5
amud3.0225	52.338	77.5
amud3.0226	52.445	68
amud3.0227	52.54	53
amud3.0228	52.633	51.5
amud3.0229	52.846	47.5
amud3.0230	52.928	64.5
amud3.0231	53.026	112.5
amud3.0232	53.153	74.5
amud3.0233	53.251	119
amud3.0234	53.485	56.5
amud3.0235	54.217	68
amud3.0236	54.332	14.5
amud3.0237	54.422	53.5
amud3.0238	54.523	17
amud3.0239	54.599	49
amud3.0240	55.344	59
amud3.0241	55.453	76.5
amud3.0242	55.563	58.5
amud3.0243	55.665	70.5
amud3.0244	55.778	77.5
amud3.0245	55.885	80
amud3.0246	56.191	18
amud3.0247	56.476	44
amud3.0248	56.682	74.5
amud3.0249	56.794	127.5
amud3.0250	56.934	78
amud3.0251	57.308	84.5
amud3.0252	57.596	63.5
amud3.0253	57.714	85
amud3.0254	57.846	86.5
amud3.0255	58.325	121.5
amud3.0256	58.481	63
amud3.0257	58.599	82
amud3.0258	58.721	52
amud3.0259	58.944	68
amud3.0260	59.148	53.5
amud3.0261	65.553	26.5
amud3.0262	65.653	35
amud3.0263	65.749	73.5
amud3.0264	65.86	121
amud3.0265	66.001	56
amud3.0266	66.418	38
amud3.0267	66.823	59.5
amud3.0268	66.91	94.5
amud3.0269	67.04	72
amud3.0270	67.142	165
amud3.0271	67.334	60
amud3.0272	67.418	54
amud3.0273	67.499	99
amud3.0274	67.623	41
amud3.0275	67.709	98
amud3.0276	67.838	53.5
amud3.0277	67.925	49
amud3.0278	68.008	69.5
amud3.0279	68.413	25
amud3.0280	68.495	50
amud3.0281	68.577	30
amud3.0282	68.745	65
amud3.0283	68.846	66.5
amud3.0284	68.945	51.5
amud3.0285	69.031	46.5
amud3.0286	69.115	62.5
amud3.0287	69.207	58.5
amud3.0288	69.297	73.5
amud3.0289	69.394	64
amud3.0290	69.658	133.5
amud3.0291	69.813	79.5
amud3.0292	69.936	101
amud3.0293	70.068	68
amud3.0294	70.193	98
amud3.0295	70.346	85
amud3.0296	70.528	58
amud3.0297	70.626	68
amud3.0298	72.352	61.5
amud3.0299	72.548	42.5
amud3.0300	73.638	120.5
amud3.0301	73.807	108
amud3.0302	73.947	46.5
amud3.0303	74.014	60.5
amud3.0304	74.094	81
amud3.0305	74.201	61
amud3.0306	74.299	72.5
amud3.0307	74.393	92.5
amud3.0308	74.516	111
amud3.0309	74.658	12
amud3.0310	74.798	45.5
amud3.0311	74.988	38.5
amud3.0312	75.236	72
amud3.0313	75.346	51
amud3.0314	75.773	91.5
amud3.0315	75.897	26
amud3.0316	75.97	73.5
amud3.0317	76.072	112
amud3.0318	76.211	73.5
amud3.0319	76.311	68.5
amud3.0320	76.409	66.5
amud3.0321	76.51	62.5
amud3.0322	76.606	43.5
amud3.0323	77.359	40
amud3.0324	77.525	21.5
amud3.0325	79.454	37.5
amud3.0326	79.553	100
amud3.0327	79.686	51.5
amud3.0328	79.775	129
amud3.0329	79.936	64
amud3.0330	80	42
amud3.0331	80.079	46.5
amud3.0332	80.16	55
amud3.0333	80.242	41
amud3.0334	80.325	65
amud3.0335	80.635	29
amud3.0336	80.715	65
amud3.0337	80.813	59.5
amud3.0338	80.916	65.5
amud3.0339	81.015	54
amud3.0340	81.112	33.5
amud3.0341	81.192	14.5
amud3.0342	81.975	39.5
amud3.0343	82.352	59.5
amud3.0344	82.564	82
amud3.0345	82.685	54.5
amud3.0346	83.198	56.5
amud3.0347	83.314	77.5
amud3.0348	83.434	95
amud3.0349	84.014	50.5
amud3.0350	84.189	35.5
amud3.0351	84.531	66.5
amud3.0352	84.635	72.5
amud3.0353	84.735	58
amud3.0354	84.834	15
amud3.0355	85.746	51.5
amud3.0356	85.844	54.5
amud3.0357	85.936	59
amud3.0358	86.031	57.5
amud3.0359	87.573	76.5
amud3.0360	87.984	52
amud3.0361	88.092	40
amud3.0362	88.187	51
amud3.0363	88.287	43.5
amud3.0364	88.392	66.5
amud3.0365	88.501	77.5
amud3.0366	88.701	74
amud3.0367	88.816	90
amud3.0368	89.029	67.5
amud3.0369	89.129	60.5
amud3.0370	89.231	36.5
amud3.0371	89.578	76.5
amud3.0372	90.101	33.5
amud3.0373	93.1	82
amud3.0374	98.21	25
amud3.0375	98.406	32.5
amud3.0376	99.265	6
amud3.0377	99.391	64.5
amud3.0378	100.999	41
amud3.0379	101.084	51
amud3.0380	101.189	54
amud3.0381	101.278	51
amud3.0382	101.363	54
amud3.0383	101.609	21
amud3.0384	101.698	48
amud3.0385	101.841	35
amud3.0386	101.981	29
amud3.0387	102.078	92
amud3.0388	102.678	20
amud3.0389	104.546	78
amud3.0390	104.662	103
amud3.0391	104.788	107
amud3.0392	105.096	70
amud3.0393	105.462	43
amud3.0394	105.646	59
amud3.0395	105.759	90
amud3.0396	105.874	136
amud3.0397	106.032	83
amud3.0398	106.15	57
amud3.0399	106.723	73
amud3.0400	106.919	79
amud3.0401	107.031	54
amud3.0402	110.263	62
amud3.0403	110.419	58
amud3.0404	110.689	68
amud3.0405	110.826	90
amud3.0406	110.962	60
amud3.0407	111.105	97
amud3.0408	111.233	40
amud3.0409	111.318	150
amud3.0410	111.498	95
amud3.0411	111.633	73
amud3.0412	111.758	68
amud3.0413	112.144	104
amud3.0414	112.31	63
amud3.0415	112.448	59
amud3.0416	112.589	82
amud3.0417	112.743	54
amud3.0418	112.877	87
amud3.0419	113.019	81
amud3.0420	113.186	74
amud3.0421	113.309	91
amud3.0422	113.442	53
amud3.0423	119.87	98
amud3.0424	120.014	108
amud3.0425	120.142	95
amud3.0426	120.251	60
amud3.0427	120.359	50
amud3.0428	120.472	35
amud3.0429	120.558	15
amud3.0430	120.644	46
amud3.0431	120.803	38
amud3.0432	120.974	45
amud3.0433	121.066	72
amud3.0434	121.166	134
amud3.0435	121.74	101
amud3.0436	121.877	69
amud3.0437	122.441	43
amud3.0438	123.554	19
amud3.0439	124.15	42
amud3.0440	124.498	90
amud3.0441	124.611	88
amud3.0442	125.022	66
amud3.0443	125.215	57
amud3.0444	125.338	67
amud3.0445	126.013	24
amud3.0446	126.513	39
amud3.0447	126.623	63
amud3.0448	126.727	66
amud3.0449	126.838	77
amud3.0450	126.943	120
amud3.0451	127.08	64
amud3.0452	127.17	40
amud3.0453	127.262	57
amud3.0454	127.505	26
amud3.0455	130.794	36
amud3.0456	131.094	11
amud3.0457	131.172	24
amud3.0458	131.254	113
amud3.0459	131.387	51
amud3.0460	131.471	50
amud3.0461	131.569	85
amud3.0462	131.942	43
amud3.0463	132.033	34
amud3.0464	132.448	49
amud3.0465	132.617	39
amud3.0466	132.719	54
amud3.0467	132.811	58
amud3.0468	133.557	34
amud3.0469	133.643	59
amud3.0470	133.748	39
amud3.0471	133.844	37
amud3.0472	133.936	42
amud3.0473	134.024	48
amud3.0474	134.119	43
amud3.0475	134.214	53
amud3.0476	134.313	48
amud3.0477	134.504	41
amud3.0478	134.611	58
amud3.0479	134.717	74
amud3.0480	135.305	42
amud3.0481	135.395	35
amud3.0482	135.488	58
amud3.0483	135.672	44
amud3.0484	135.772	67
amud3.0485	135.879	36
amud3.0486	135.967	64
amud3.0487	136.056	68
amud3.0488	136.147	67
amud3.0489	136.243	49
amud3.0490	136.344	65
amud3.0491	136.433	96
amud3.0492	136.838	69
amud3.0493	137.033	55
amud3.0494	137.136	76
amud3.0495	141.744	37
amud3.0496	141.824	61
amud3.0497	141.917	72
amud3.0498	142.025	81
amud3.0499	142.13	59
amud3.0500	142.221	67
amud3.0501	142.32	73
amud3.0502	142.423	75
amud3.0503	142.593	67
amud3.0504	142.69	125
amud3.0505	142.893	127
amud3.0506	143.267	90
amud3.0507	143.388	78
amud3.0508	143.496	48
amud3.0509	143.667	58
amud3.0510	143.77	133
amud3.0511	143.923	66
amud3.0512	144.029	80
amud3.0513	144.151	57
amud3.0514	144.35	56
amud3.0515	144.447	63
amud3.0516	144.774	47
amud3.0517	145.444	99
amud3.0518	145.563	59
amud3.0519	145.663	69
amud3.0520	146.04	48
amud3.0521	150.453	34
amud3.0522	150.553	28
amud3.0523	150.635	38
amud3.0524	150.719	31
amud3.0525	150.794	50
amud3.0526	150.882	69
amud3.0527	150.98	62
amud3.0528	151.082	60
amud3.0529	151.174	71
amud3.0530	151.28	118
amud3.0531	151.411	61
amud3.0532	151.515	81
amud3.0533	151.615	63
amud3.0534	151.722	97
amud3.0535	151.846	88
amud3.0536	151.976	117
amud3.0537	152.14	87
amud3.0538	152.285	143
amud3.0539	152.457	84
amud3.0540	152.576	77
amud3.0541	153.413	55
amud3.0542	153.703	35
amud3.0543	154.112	54
amud3.0544	154.563	115
amud3.0545	154.692	54
amud3.0546	154.912	26
amud3.0547	155.291	72
amud3.0548	155.422	92
amud3.0549	155.532	107
amud3.0550	155.661	119
amud3.0551	155.83	30
amud3.0552	155.942	89
amud3.0553	156.15	128
amud3.0554	156.479	74
amud3.0555	156.601	66
amud3.0556	156.703	135
amud3.0557	156.869	62
amud3.0558	157.606	41
amud3.0559	158.21	56
amud3.0560	159.725	30
amud3.0561	159.814	41
amud3.0562	159.894	41
amud3.0563	159.975	25
amud3.0564	160	108
amud3.0565	160.127	100
amud3.0566	160.353	65
amud3.0567	160.471	79
amud3.0568	160.59	64
amud3.0569	160.71	110
amud3.0570	160.851	83
amud3.0571	160.967	80
amud3.0572	161.09	132
amud3.0573	161.249	50
amud3.0574	166.524	7
amud3.0575	167.107	42
amud3.0576	167.218	74
amud3.0577	167.912	21
amud3.0578	167.983	52
amud3.0579	168.149	35
amud3.0580	168.317	70
amud3.0581	168.482	53
amud3.0582	168.569	78
amud3.0583	168.684	111
amud3.0584	168.815	66
amud3.0585	168.923	34
amud3.0586	168.982	55
amud3.0587	169.232	66
amud3.0588	169.341	59
amud3.0589	169.435	67
amud3.0590	169.528	63
amud3.0591	169.629	69
amud3.0592	169.734	69
amud3.0593	169.915	78
amud3.0594	170.028	77
amud3.0595	171.786	102
amud3.0596	172.005	40
amud3.0597	172.815	24
amud3.0598	172.897	44
amud3.0599	172.982	42
amud3.0600	173.445	37
amud3.0601	173.531	106
amud3.0602	173.659	44
amud3.0603	173.748	13
amud3.0604	173.987	43
amud3.0605	174.08	37
amud3.0606	174.185	115
amud3.0607	174.34	135
amud3.0608	174.528	164
amud3.0609	174.722	171
amud3.0610	174.992	43
amud3.0611	175.08	35
amud3.0612	175.188	113
amud3.0613	175.344	62
amud3.0614	175.464	72
amud3.0615	175.588	66
amud3.0616	175.689	82
amud3.0617	175.793	70
amud3.0618	175.899	90
amud3.0619	176.024	24
amud3.0620	176.109	91
amud3.0621	176.233	78
amud3.0622	176.35	81
amud3.0623	176.463	69
amud3.0624	176.679	47
amud3.0625	176.862	66
amud3.0626	176.965	88
amud3.0627	177.084	87
amud3.0628	177.202	92
amud3.0629	177.314	68
amud3.0630	177.41	74
amud3.0631	177.654	99
amud3.0632	177.768	70
amud3.0633	177.861	60
amud3.0634	178.034	57
amud3.0635	178.226	53
amud3.0636	178.498	10
amud3.0637	178.831	44
amud3.0638	178.921	50
amud3.0639	179.903	83
amud3.0640	180.104	16
amud3.0641	180.206	62
amud3.0642	180.332	14
amud3.0643	180.394	25
amud3.0644	180.447	122
amud3.0645	181.006	10
amud3.0646	181.035	56
amud3.0647	181.215	63
amud3.0648	181.33	25
amud3.0649	181.375	10
amud3.0650	181.398	7
amud3.0651	181.497	57
amud3.0652	181.648	9
amud3.0653	181.678	5
amud3.0654	182.358	65
amud3.0655	182.548	123
amud3.0656	182.71	83
amud3.0657	182.877	11
amud3.0658	182.917	62
amud3.0659	183.245	25
amud3.0660	183.429	9
amud3.0661	183.541	26
amud3.0662	183.637	53
amud3.0663	183.778	8
amud3.0664	183.808	25
amud3.0665	184.076	47
amud3.0666	184.284	55
amud3.0667	184.375	8
amud3.0668	184.402	9
amud3.0669	184.717	7
amud3.0670	184.792	81
amud3.0671	184.934	113
amud3.0672	185.061	118
amud3.0673	185.31	163
amud3.0674	185.505	81
amud3.0675	185.873	36
amud3.0676	185.947	39
amud3.0677	186.111	6
amud3.0678	186.131	6
amud3.0679	186.209	11
amud3.0680	186.286	6
amud3.0681	186.319	22
amud3.0682	186.352	55
amud3.0683	186.433	5
amud3.0684	186.831	92
amud3.0685	186.971	17
amud3.0686	187.02	6
amud3.0687	187.067	56
amud3.0688	187.172	7
amud3.0689	187.316	22
amud3.0690	187.352	8
amud3.0691	187.422	8
amud3.0692	187.623	10
amud3.0693	187.885	26
amud3.0694	188	39
amud3.0695	188.095	149
amud3.0696	188.573	16
amud3.0697	188.658	32
amud3.0698	188.709	6
amud3.0699	188.738	31
amud3.0700	189.085	39
amud3.0701	189.174	75
amud3.0702	189.397	6
amud3.0703	190.903	10
amud3.0704	190.966	10
amud3.0705	191.018	6
amud3.0706	191.186	6
amud3.0707	191.222	13
amud3.0708	191.346	33
amud3.0709	191.429	39
amud3.0710	191.782	18
amud3.0711	191.827	41
amud3.0712	191.984	43
amud3.0713	192.498	6
amud3.0714	192.584	114
amud3.0715	192.738	7
amud3.0716	192.785	77
amud3.0717	192.873	8
amud3.0718	192.901	75
amud3.0719	193.12	19
amud3.0720	193.177	180
amud3.0721	193.497	66
amud3.0722	193.971	15
amud3.0723	194.181	6
amud3.0724	194.274	17
amud3.0725	194.364	13
amud3.0726	194.442	87
amud3.0727	194.56	61
amud3.0728	194.669	51
amud3.0729	194.796	32
amud3.0730	194.911	28
amud3.0731	194.96	25
amud3.0732	195.002	15
amud3.0733	195.044	6
amud3.0734	195.174	26
amud3.0735	195.224	20
amud3.0736	195.263	110
amud3.0737	195.433	13
amud3.0738	195.762	68
amud3.0739	195.903	24
amud3.0740	195.97	17
amud3.0741	196.029	105
amud3.0742	196.209	15
amud3.0743	196.291	22
amud3.0744	196.411	48
amud3.0745	196.63	25
amud3.0746	196.728	11
amud3.0747	197.234	56
amud3.0748	197.34	21
amud3.0749	197.516	15
amud3.0750	197.855	6
amud3.0751	198.008	56
amud3.0752	198.106	118
amud3.0753	198.24	70
amud3.0754	198.334	9
amud3.0755	198.357	48
amud3.0756	198.787	11
amud3.0757	198.945	7
amud3.0758	198.982	75
amud3.0759	199.359	81
amud3.0760	199.456	21
amud3.0761	199.608	37
amud3.0762	199.679	24
amud3.0763	199.822	6
amud3.0764	199.894	39
amud3.0765	199.965	6
amud3.0766	199.988	8
amud3.0767	200	16
amud3.0768	200.034	19
amud3.0769	200.067	21
amud3.0770	200.132	50
amud3.0771	200.235	91
amud3.0772	200.338	86
amud3.0773	200.44	32
amud3.0774	200.512	11
amud3.0775	200.546	75
amud3.0776	200.844	27
amud3.0777	200.923	10
amud3.0778	201.01	63
amud3.0779	201.201	77
amud3.0780	201.316	79
amud3.0781	201.525	25
amud3.0782	201.838	11
amud3.0783	201.965	6
amud3.0784	202.383	20
amud3.0785	202.686	39
amud3.0786	203.494	53
amud3.0787	203.559	6
amud3.0788	203.824	5
amud3.0789	203.861	42
amud3.0790	204.103	6
amud3.0791	204.254	31
amud3.0792	204.357	21
amud3.0793	205.375	6
amud3.0794	205.499	23
amud3.0795	205.557	57
amud3.0796	205.719	29
amud3.0797	205.897	20
amud3.0798	205.988	28
amud3.0799	206.036	68
amud3.0800	206.117	14
amud3.0801	206.141	92
amud3.0802	206.266	63
amud3.0803	206.37	89
amud3.0804	206.578	96
amud3.0805	206.785	11
amud3.0806	207.063	51
amud3.0807	207.143	13
amud3.0808	207.537	71
amud3.0809	207.634	31
amud3.0810	210.443	46
amud3.0811	210.619	107
amud3.0812	210.744	72
amud3.0813	210.853	74
amud3.0814	210.975	141
amud3.0815	211.135	125
amud3.0816	211.302	158
amud3.0817	211.515	122
amud3.0818	211.763	23
amud3.0819	211.942	65
amud3.0820	212.034	74
amud3.0821	212.148	108
amud3.0822	212.295	62
amud3.0823	212.397	74
amud3.0824	212.512	56
amud3.0825	212.619	26
amud3.0826	213.699	67
amud3.0827	214.053	36
amud3.0828	214.144	31
amud3.0829	214.221	48
amud3.0830	214.643	42
amud3.0831	215.369	45
amud3.0832	215.468	69
amud3.0833	215.567	76
amud3.0834	215.671	121
amud3.0835	215.81	70
amud3.0836	215.928	167
amud3.0837	216.128	74
amud3.0838	216.231	69
amud3.0839	216.339	63
amud3.0840	216.43	63
amud3.0841	216.528	75
amud3.0842	216.709	67
amud3.0843	216.813	78
amud3.0844	216.918	50
amud3.0845	217.006	54
amud3.0846	217.108	61
amud3.0847	217.988	11
amud3.0848	218.133	52
amud3.0849	218.231	59
amud3.0850	218.322	48
amud3.0851	218.409	44
amud3.0852	218.504	52
amud3.0853	218.59	55
amud3.0854	218.676	50
amud3.0855	218.762	60
amud3.0856	218.87	105
amud3.0857	219.014	68
amud3.0858	219.115	74
amud3.0859	219.245	59
amud3.0860	219.344	72
amud3.0861	219.44	76
amud3.0862	219.542	78
amud3.0863	219.738	69
amud3.0864	219.844	69
amud3.0865	220.02	64
amud3.0866	220.402	47
amud3.0867	220.504	61
amud3.0868	220.597	55
amud3.0869	220.931	40
amud3.0870	221.024	45
amud3.0871	221.326	55
amud3.0872	221.442	46
amud3.0873	223.267	50
amud3.0874	223.369	12
amud3.0875	223.627	31
amud3.0876	223.718	25
amud3.0877	223.809	36
amud3.0878	223.986	40
amud3.0879	224.084	47
amud3.0880	224.458	32
amud3.0881	226.5	18
amud3.0882	226.843	68
amud3.0883	227.295	49
amud3.0884	227.684	84
amud3.0885	228.128	76
amud3.0886	228.246	116
amud3.0887	228.554	42
amud3.0888	228.745	35
amud3.0889	228.841	54
amud3.0890	229.216	16
amud3.0891	229.411	46
amud3.0892	230.194	71
amud3.0893	230.281	75
amud3.0894	230.548	47
amud3.0895	230.65	11
amud3.0896	231.2	37
amud3.0897	231.304	65
amud3.0898	231.411	58
amud3.0899	231.506	70
amud3.0900	231.616	28
amud3.0901	231.774	61
amud3.0902	231.865	63
amud3.0903	231.953	79
amud3.0904	232.061	77
amud3.0905	232.163	63
amud3.0906	232.263	126
amud3.0907	232.403	103
amud3.0908	232.606	44
amud3.0909	233.369	54
amud3.0910	233.465	61
amud3.0911	233.56	63
amud3.0912	233.654	36
amud3.0913	233.815	64
amud3.0914	233.913	77
amud3.0915	234.022	67
amud3.0916	234.213	73
amud3.0917	234.474	62
amud3.0918	234.569	72
amud3.0919	234.67	61
amud3.0920	235.227	60
amud3.0921	235.331	59
amud3.0922	235.424	58
amud3.0923	235.962	58
amud3.0924	236.061	83
amud3.0925	236.176	78
amud3.0926	236.287	106
amud3.0927	236.419	75
amud3.0928	236.518	68
amud3.0929	236.615	52
amud3.0930	236.714	87
amud3.0931	237.119	6
amud3.0932	237.226	70
amud3.0933	237.397	81
amud3.0934	237.665	19
amud3.0935	237.758	7
amud3.0936	238.291	6
amud3.0937	238.452	6
amud3.0938	238.761	12
amud3.0939	238.801	22
amud3.0940	239.013	16
amud3.0941	239.076	14
amud3.0942	239.211	7
amud3.0943	239.233	5
amud3.0944	239.258	9
amud3.0945	239.511	6
amud3.0946	239.527	32
amud3.0947	239.585	25
amud3.0948	239.886	49
amud3.0949	240.159	24
amud3.0950	240.367	58
amud3.0951	240.524	5
amud3.0952	240.852	11
amud3.0953	240.987	32
amud3.0954	241.056	71
amud3.0955	241.149	17
amud3.0956	241.181	55
amud3.0957	241.342	35
amud3.0958	241.43	8
amud3.0959	242.163	7
amud3.0960	242.42	10
amud3.0961	242.481	12
amud3.0962	242.566	46
amud3.0963	242.665	6
amud3.0964	242.736	6
amud3.0965	242.809	6
amud3.0966	242.867	45
amud3.0967	242.966	30
amud3.0968	243.18	40
amud3.0969	243.286	6
amud3.0970	243.433	10
amud3.0971	243.644	30
amud3.0972	243.81	36
amud3.0973	243.893	32
amud3.0974	243.982	38
amud3.0975	244.03	34
amud3.0976	244.163	39
amud3.0977	244.363	54
amud3.0978	244.528	11
amud3.0979	244.564	60
amud3.0980	244.768	71
amud3.0981	244.951	22
amud3.0982	245.298	6
amud3.0983	245.661	19
amud3.0984	245.714	8
amud3.0985	245.793	7
amud3.0986	245.842	23
amud3.0987	246.447	7
amud3.0988	246.468	88
amud3.0989	246.608	78
amud3.0990	246.714	79
amud3.0991	246.837	96
amud3.0992	246.988	13
amud3.0993	247.063	20
amud3.0994	247.102	57
amud3.0995	247.336	16
amud3.0996	247.405	7
amud3.0997	247.441	23
amud3.0998	247.476	14
amud3.0999	248.423	34
amud3.1000	248.728	9
amud3.1001	249.019	5
amud3.1002	249.167	6
amud3.1003	249.319	6
amud3.1004	249.357	19
amud3.1005	249.399	21
amud3.1006	249.464	13
amud3.1007	249.504	12
amud3.1008	249.566	77
amud3.1009	249.667	7
amud3.1010	249.764	36
amud3.1011	249.826	5
amud3.1012	249.851	84
amud3.1013	249.982	6
amud3.1014	250.036	10
amud3.1015	250.2	63
amud3.1016	250.369	41
amud3.1017	250.452	53
amud3.1018	250.542	49
amud3.1019	250.829	8
amud3.1020	251.215	103
amud3.1021	251.358	65
amud3.1022	251.466	79
amud3.1023	251.604	78
amud3.1024	251.737	86
amud3.1025	251.868	5
amud3.1026	251.93	10
amud3.1027	252.199	11
amud3.1028	252.28	6
amud3.1029	252.497	21
amud3.1030	252.862	7
amud3.1031	253.308	5
amud3.1032	253.558	21
amud3.1033	253.672	18
amud3.1034	253.744	23
amud3.1035	253.93	35
amud3.1036	253.999	7
amud3.1037	254.349	21
amud3.1038	254.399	18
amud3.1039	254.672	9
amud3.1040	254.745	23
amud3.1041	254.856	7
amud3.1042	255.066	23
amud3.1043	255.102	7
amud3.1044	255.227	15
amud3.1045	255.268	12
amud3.1046	255.292	7
amud3.1047	255.413	7
amud3.1048	255.486	38
amud3.1049	255.548	23
amud3.1050	255.636	19
amud3.1051	255.738	12
amud3.1052	255.774	12
amud3.1053	255.832	43
amud3.1054	256.026	7
amud3.1055	256.064	63
amud3.1056	256.405	8
amud3.1057	256.618	50
amud3.1058	256.929	23
amud3.1059	257.186	16
amud3.1060	257.496	11
amud3.1061	257.533	5
amud3.1062	257.551	18
amud3.1063	259.755	22
amud3.1064	259.872	58
amud3.1065	260.026	25
amud3.1066	260.181	16
amud3.1067	260.207	12
amud3.1068	260.244	20
amud3.1069	260.353	13
amud3.1070	260.505	11
amud3.1071	260.551	55
amud3.1072	260.695	37
amud3.1073	260.882	31
amud3.1074	261.033	8
amud3.1075	261.058	8
amud3.1076	261.092	6
amud3.1077	261.361	19
amud3.1078	261.483	15
amud3.1079	261.522	19
amud3.1080	261.613	31
amud3.1081	261.677	32
amud3.1082	261.75	10
amud3.1083	261.81	6
amud3.1084	261.858	51
amud3.1085	261.962	45
amud3.1086	262.017	5
amud3.1087	262.034	23
amud3.1088	262.185	7
amud3.1089	262.22	5
amud3.1090	262.372	78
amud3.1091	262.467	10
amud3.1092	262.491	54
amud3.1093	262.644	27
amud3.1094	262.769	36
amud3.1095	262.858	101
amud3.1096	263.005	70
amud3.1097	263.108	36
amud3.1098	263.192	58
amud3.1099	263.292	52
amud3.1100	263.373	60
amud3.1101	263.488	73
amud3.1102	263.581	145
amud3.1103	263.842	65
amud3.1104	263.935	9
amud3.1105	263.954	6
amud3.1106	264.038	120
amud3.1107	264.176	137
amud3.1108	264.332	68
amud3.1109	264.415	111
amud3.1110	264.543	112
amud3.1111	264.675	122
amud3.1112	264.829	96
amud3.1113	264.949	108
amud3.1114	265.089	91
amud3.1115	265.206	115
amud3.1116	265.357	110
amud3.1117	265.493	122
amud3.1118	265.642	86
amud3.1119	265.793	72
amud3.1120	266.438	43
amud3.1121	266.7	52
amud3.1122	266.877	58
amud3.1123	266.968	143
amud3.1124	267.146	118
amud3.1125	267.3	116
amud3.1126	267.435	110
amud3.1127	267.65	26
amud3.1128	267.83	30
amud3.1129	268.171	40
amud3.1130	268.623	28
amud3.1131	268.707	45
amud3.1132	268.795	39
amud3.1133	268.887	34
amud3.1134	269.06	14
amud3.1135	269.341	21
amud3.1136	269.844	120
amud3.1137	270.002	139
amud3.1138	270.189	122
amud3.1139	270.334	118
amud3.1140	270.478	128
amud3.1141	270.622	113
amud3.1142	270.765	108
amud3.1143	270.907	139
amud3.1144	271.083	109
amud3.1145	271.231	175
amud3.1146	271.432	135
amud3.1147	271.592	115
amud3.1148	271.747	144
amud3.1149	271.907	72
amud3.1150	272.089	55
amud3.1151	272.348	41
amud3.1152	272.505	82
amud3.1153	272.613	129
amud3.1154	272.762	71
amud3.1155	272.858	72
amud3.1156	272.956	67
amud3.1157	273.221	39
amud3.1158	273.308	47
amud3.1159	273.4	61
amud3.1160	273.478	65
amud3.1161	273.58	57
amud3.1162	273.941	154
amud3.1163	274.137	44
amud3.1164	274.216	104
amud3.1165	274.367	188
amud3.1166	274.613	130
amud3.1167	274.785	136
amud3.1168	274.952	58
amud3.1169	275.077	146
amud3.1170	275.262	101
amud3.1171	275.401	106
amud3.1172	275.572	116
amud3.1173	275.748	69
amud3.1174	275.881	54
amud3.1175	276.211	135
amud3.1176	276.409	76
amud3.1177	276.553	99
amud3.1178	276.782	56
amud3.1179	276.875	53
amud3.1180	276.955	122
amud3.1181	277.127	116
amud3.1182	277.31	134
amud3.1183	277.568	61
amud3.1184	278.102	56
amud3.1185	278.286	5
amud3.1186	278.374	66
amud3.1187	278.49	65
amud3.1188	278.592	69
amud3.1189	278.706	109
amud3.1190	278.87	163
amud3.1191	279.063	98
amud3.1192	279.228	126
amud3.1193	279.534	53
amud3.1194	279.625	54
amud3.1195	279.791	195
amud3.1196	280.036	45
amud3.1197	280.123	72
amud3.1198	280.238	53
amud3.1199	280.321	150
amud3.1200	280.503	123
amud3.1201	280.671	166
amud3.1202	280.881	61
amud3.1203	280.976	60
amud3.1204	281.082	74
amud3.1205	281.196	56
amud3.1206	281.29	69
amud3.1207	281.647	24
amud3.1208	281.733	30
amud3.1209	282.202	130
amud3.1210	282.392	131
amud3.1211	282.589	75
amud3.1212	282.88	50
amud3.1213	283.095	49
amud3.1214	283.201	44
amud3.1215	283.565	89
amud3.1216	283.726	114
amud3.1217	284.045	46
amud3.1218	284.139	49
amud3.1219	284.229	61
amud3.1220	284.324	61
amud3.1221	284.43	37
amud3.1222	284.515	35
amud3.1223	284.617	61
amud3.1224	284.898	41
amud3.1225	285.096	27
amud3.1226	285.207	53
amud3.1227	285.329	17
amud3.1228	285.408	66
amud3.1229	285.531	70
amud3.1230	285.64	54
amud3.1231	285.74	60
amud3.1232	285.863	70
amud3.1233	285.995	58
amud3.1234	286.094	56
amud3.1235	286.199	61
amud3.1236	287.678	110
amud3.1237	287.817	75
amud3.1238	287.916	53
amud3.1239	287.998	75
amud3.1240	288.092	112
amud3.1241	288.23	140
amud3.1242	288.401	104
amud3.1243	288.533	66
amud3.1244	288.635	59
amud3.1245	288.731	65
amud3.1246	288.827	66
amud3.1247	288.926	47
amud3.1248	289.208	54
amud3.1249	289.339	135
amud3.1250	289.637	92
amud3.1285	289.637	92
amud3.1251	289.766	110
amud3.1286	289.766	110
amud3.1287	289.949	75
amud3.1252	289.949	75
amud3.1253	290.096	84
amud3.1288	290.096	84
amud3.1254	290.22	87
amud3.1289	290.22	87
amud3.1290	290.34	76
amud3.1255	290.34	76
amud3.1291	290.466	78
amud3.1256	290.466	78
amud3.1292	290.596	63
amud3.1257	290.596	63
amud3.1293	290.706	106
amud3.1258	290.706	106
amud3.1294	290.865	4
amud3.1259	291.863	77
amud3.1295	291.863	77
amud3.1296	291.997	44
amud3.1260	291.997	44
amud3.1261	292.139	70
amud3.1297	292.139	70
amud3.1298	292.276	65
amud3.1262	292.276	65
amud3.1263	292.436	168
amud3.1299	292.436	168
amud3.1300	292.677	44
amud3.1264	292.677	44
amud3.1301	294.004	30
amud3.1265	294.004	30
amud3.1302	295.637	5
amud3.1266	295.637	5
amud3.1303	296.462	67
amud3.1267	296.462	67
amud3.1268	296.604	55
amud3.1304	296.604	55
amud3.1269	296.983	41
amud3.1305	296.983	41
amud3.1270	297.348	73
amud3.1306	297.348	73
amud3.1307	297.486	96
amud3.1271	297.486	96
amud3.1308	297.659	58
amud3.1272	297.659	58
amud3.1309	297.829	139
amud3.1273	297.829	139
amud3.1274	298.257	67
amud3.1310	298.257	67
amud3.1275	298.375	70
amud3.1311	298.375	70
amud3.1276	298.488	104
amud3.1312	298.488	104
amud3.1313	298.892	34
amud3.1277	298.892	34
amud3.1278	299.125	75
amud3.1314	299.125	75
amud3.1279	299.263	76
amud3.1315	299.263	76
amud3.1280	299.399	88
amud3.1316	299.399	88
amud3.1317	299.55	104
amud3.1281	299.55	104
amud3.1282	299.697	102
amud3.1318	299.697	102
amud3.1319	299.869	55
amud3.1283	299.869	55
amud3.1320	300.007	20
amud3.1284	300.007	20

## Sheet: DSQ
ID	Begin	End
1	0.0256	0.0272
2	0.5646	0.583
3	0.5958	0.6342
4	0.6924	0.7584
5	0.7944	0.816
6	0.8408	0.8484
7	0.8754	0.8822
8	0.9258	0.9294
9	0.99554	1.00514
10	1.0236	1.0384
11	1.1172	1.1256
12	1.1968	1.2164
13	1.3068	1.3152
14	1.3294	1.3686
15	1.3978	1.4022
16	2.2006	2.2038
17	2.2164	2.2328
18	2.2966	2.3034
19	2.3314	2.3542
20	2.8644	2.8688
21	2.8814	2.8866
22	2.9078	2.9602
23	2.9986	3.039
24	3.2178	3.2262
25	3.7086	3.7742
26	3.8346	3.8442
27	3.859	3.9962
28	4.02	4.0224
29	4.0492	4.0648
30	4.1164	4.1272
31	4.18146	4.18786
32	4.2058	4.2106
33	4.281	4.2854
34	4.5374	4.5398
35	4.6634	4.7074
36	4.8254	4.8302
37	5.6406	5.655
38	9.2782	9.3062
39	9.3704	9.372
40	16.9164	16.9224
41	16.9944	16.998
42	17.0783	17.0871
43	17.1538	17.1786
44	17.3072	17.3624
45	17.4078	17.4654
46	17.5004	17.5628
47	17.5946	17.6506
48	17.6848	17.7872
49	17.8128	17.874
50	17.9158	17.9702
51	18.0042	18.0622
52	18.1014	18.1554
53	18.1858	18.199
54	18.2518	18.2754
55	18.3292	18.3884
56	18.5018	18.6278
57	18.6514	18.7358
58	18.762	18.818
59	18.8514	18.891
60	18.9358	19.0026
61	19.0328	19.1276
62	19.1488	19.206
63	19.2402	19.2838
64	19.4792	19.5196
65	19.5802	19.6166
66	19.6684	19.7344
67	19.8314	19.8526
68	22.1739	22.1963
69	22.2644	22.2832
70	22.3518	22.4082
71	22.4448	22.4864
72	22.5238	22.5502
73	22.9613	22.9849
74	23.551	23.5934
75	23.6511	23.6767
76	23.7228	23.7448
77	23.7976	23.818
78	23.8806	23.909
79	25.9994	26.089
80	26.1294	26.2394
81	26.2716	26.3408
82	26.3742	26.427
83	26.4684	26.5352
84	26.5666	26.6038
85	26.7394	26.7454
86	26.8138	26.853
87	27.0712	27.1024
88	27.2452	27.2912
89	27.3408	27.3848
90	27.4388	27.506
91	27.5592	27.592
92	27.6442	27.7066
93	27.7486	27.845
94	27.8798	27.9414
95	27.9804	28.04
96	28.0698	28.1414
97	28.1729	28.2697
98	28.2974	28.389
99	28.4248	28.486
100	28.5324	28.6
101	28.6352	28.706
102	29.2968	29.3704
103	29.3975	29.5123
104	29.5358	29.6142
105	29.6448	29.7244
106	29.7538	29.867
107	29.9848	30.0148
108	30.0704	30.138
109	30.1794	30.2698
110	30.3784	30.4604
111	30.4872	30.5584
112	30.5944	30.6664
113	30.8844	30.9452
114	31.3366	31.3638
115	31.9514	32.041
116	32.0672	32.1084
117	32.1502	32.159
118	32.2342	32.2646
119	32.315	32.3454
120	32.4854	32.513
121	32.562	32.6164
122	32.6488	32.6948
123	32.808	32.8528
124	32.8928	32.9448
125	32.9841	33.0113
126	33.4134	33.4194
127	33.6072	33.642
128	33.7488	33.7948
129	33.9662	33.969
130	34.4438	34.4738
131	34.5243	34.5559
132	35.0036	35.0472
133	35.0908	35.1132
134	35.1584	35.2144
135	35.2566	35.3138
136	35.3484	35.3836
137	36.0664	36.0956
138	36.1708	36.2276
139	36.2882	36.3482
140	36.5558	36.5874
141	36.7247	36.7751
142	36.9434	37.0342
143	37.0698	37.1118
144	37.4064	37.424
145	37.4982	37.5498
146	37.5894	37.647
147	37.6822	37.7862
148	37.8192	37.8628
149	38.5736	38.632
150	38.6692	38.7704
151	38.8042	38.8562
152	38.8948	38.9408
153	38.9882	39.0458
154	39.0788	39.1436
155	39.1732	39.2324
156	39.2651	39.3227
157	39.5078	39.5562
158	39.8354	39.8854
159	40.4144	40.452
160	40.6354	40.6614
161	40.7278	40.7566
162	42.5578	42.587
163	42.6242	42.6634
164	44.376	44.4008
165	44.461	44.4954
166	44.5512	44.5908
167	44.6384	44.6784
168	44.7244	44.7704
169	44.8262	44.8742
170	45.3128	45.3284
171	45.3944	45.446
172	45.4782	45.5238
173	45.5592	45.636
174	45.652	45.71
175	45.7484	45.8036
176	45.8218	45.9202
177	45.9452	46.0324
178	46.0616	46.1824
179	46.2154	46.3362
180	46.3776	46.414
181	46.4489	46.4885
182	46.529	46.5994
183	46.6244	46.672
184	46.7114	46.751
185	46.7786	46.8326
186	46.9388	47.0364
187	47.1438	47.2062
188	47.2604	47.316
189	47.3584	47.426
190	47.4564	47.54
191	47.5624	47.6296
192	47.891	47.9258
193	47.9902	48.0426
194	48.0824	48.1224
195	48.159	48.1906
196	49.1756	49.198
197	49.2441	49.2917
198	49.3356	49.4028
199	49.4326	49.489
200	49.5275	49.5603
201	49.6106	49.671
202	49.7104	49.7568
203	49.7872	49.8272
204	49.879	49.9114
205	49.9478	49.9502
206	49.9796	50.0268
207	50.0775	50.1455
208	50.1766	50.257
209	50.2924	50.356
210	50.3892	50.4932
211	50.5332	50.5816
212	50.6046	50.6522
213	50.6888	50.7492
214	51.0448	51.1124
215	51.1576	51.2556
216	51.2878	51.3342
217	51.3618	51.5018
218	51.5398	51.6178
219	51.6422	51.7526
220	51.7982	51.9118
221	51.9308	51.9944
222	52.0222	52.0938
223	52.1268	52.2208
224	52.2404	52.3088
225	52.3404	52.416
226	52.4458	52.511
227	52.5408	52.59
228	52.6334	52.685
229	52.8497	52.8753
230	52.9292	52.9928
231	53.0272	53.1264
232	53.1531	53.2211
233	53.2528	53.3584
234	53.4862	53.541
235	54.2174	54.283
236	54.3324	54.3468
237	54.4228	54.4748
238	54.5234	54.5326
239	54.6002	54.6482
240	55.3444	55.3976
241	55.4542	55.5242
242	55.5642	55.621
243	55.6658	55.7322
244	55.778	55.852
245	55.8867	55.9639
246	56.1918	56.2038
247	56.4772	56.52
248	56.6824	56.7524
249	56.7954	56.9106
250	56.9352	57.01
251	57.3084	57.3888
252	57.5964	57.66
253	57.7152	57.7932
254	57.8472	57.932
255	58.3268	58.4336
256	58.4814	58.5442
257	58.6002	58.675
258	58.7222	58.7718
259	58.9452	59.0064
260	59.1492	59.2016
261	65.5534	65.5794
262	65.6538	65.6882
263	65.7498	65.8218
264	65.8612	65.9728
265	66.0038	66.0574
266	66.4188	66.4564
267	66.8246	66.8806
268	66.9128	67.0048
269	67.0408	67.1076
270	67.1432	67.2968
271	67.3344	67.3944
272	67.4188	67.4592
273	67.4998	67.595
274	67.6234	67.6606
275	67.7098	67.8042
276	67.8392	67.8848
277	67.9258	67.9706
278	68.0092	68.0672
279	68.4134	68.437
280	68.4958	68.5402
281	68.5794	68.6074
282	68.7458	68.807
283	68.8476	68.912
284	68.9466	68.997
285	69.0314	69.075
286	69.1158	69.1766
287	69.2074	69.2598
288	69.2978	69.3682
289	69.3944	69.456
290	69.6596	69.7868
291	69.8138	69.8866
292	69.9364	70.0324
293	70.0692	70.1348
294	70.1942	70.291
295	70.3468	70.4288
296	70.5292	70.5856
297	70.6272	70.69
298	72.3524	72.4108
299	72.5488	72.5868
300	73.6412	73.7588
301	73.8086	73.9154
302	73.9486	73.9906
303	74.016	74.0724
304	74.0956	74.1736
305	74.2022	74.2622
306	74.2998	74.3666
307	74.3934	74.4838
308	74.5172	74.626
309	74.6608	74.6692
310	74.7988	74.8416
311	74.9884	75.0268
312	75.2364	75.3028
313	75.3468	75.3916
314	75.7738	75.8578
315	75.8978	75.919
316	75.9712	76.0396
317	76.0724	76.1836
318	76.2118	76.2814
319	76.3114	76.3782
320	76.4106	76.4726
321	76.5144	76.5716
322	76.6072	76.65
323	77.3594	77.3994
324	77.5254	77.5442
325	79.4556	79.488
326	79.5538	79.6534
327	79.6872	79.7316
328	79.7766	79.9022
329	79.9376	80.0004
331	80.0802	80.1174
332	80.166	80.2112
333	80.2428	80.2792
334	80.3258	80.385
335	80.637	80.663
336	80.717	80.779
337	80.8142	80.873
338	80.9176	80.9804
339	81.0162	81.0682
340	81.1124	81.1304
341	81.1924	81.2052
342	81.977	82.0142
343	82.3536	82.41
344	82.5656	82.6456
345	82.6858	82.7398
346	83.1984	83.2488
347	83.3156	83.3916
348	83.4348	83.5204
349	84.0148	84.0592
350	84.1898	84.2166
351	84.5318	84.5946
352	84.6362	84.7058
353	84.7358	84.7934
354	84.8344	84.8476
355	85.7476	85.7968
356	85.8444	85.8988
357	85.94	85.994
358	86.0318	86.0826
359	87.5738	87.6462
360	87.9852	88.0364
361	88.0928	88.132
362	88.1882	88.2382
363	88.2874	88.3062
364	88.3928	88.458
365	88.5034	88.5746
366	88.7014	88.7634
367	88.8164	88.9008
368	89.0326	89.0938
369	89.1302	89.1866
370	89.2314	89.2638
371	89.3078	89.449
372	89.5792	89.6544
373	90.1022	90.1294
374	93.1008	93.1804
375	98.2112	98.2252
376	98.4072	98.436
377	99.2654	99.2698
378	99.3914	99.453
379	101.004	101.031
380	101.086	101.131
381	101.191	101.243
382	101.278	101.323
383	101.365	101.415
384	101.611	101.629
385	101.7	101.746
386	101.843	101.873
387	101.981	102.004
388	102.08	102.168
389	102.679	102.697
390	104.548	104.615
391	104.663	104.757
392	104.79	104.886
393	105.097	105.163
394	105.463	105.504
395	105.648	105.704
396	105.76	105.837
397	105.875	106.005
398	106.033	106.114
399	106.15	106.207
400	106.725	106.791
401	106.919	106.989
402	107.031	107.082
403	110.263	110.323
404	110.42	110.473
405	110.693	110.754
406	110.827	110.896
407	110.963	111.015
408	111.106	111.187
409	111.235	111.273
410	111.318	111.466
411	111.499	111.592
412	111.634	111.703
413	111.761	111.821
414	112.148	112.232
415	112.311	112.37
416	112.449	112.505
417	112.6	112.662
418	112.747	112.782
419	112.879	112.964
420	113.02	113.1
421	113.187	113.254
422	113.31	113.399
423	113.443	113.494
424	119.873	119.964
425	120.015	120.116
426	120.142	120.228
427	120.253	120.305
428	120.363	120.409
429	120.474	120.507
430	120.56	120.573
431	120.645	120.689
432	120.805	120.841
433	120.975	121.019
434	121.067	121.135
435	121.167	121.29
436	121.741	121.838
437	121.878	121.946
438	122.441	122.48
439	123.556	123.57
440	124.151	124.186
441	124.499	124.584
442	124.611	124.697
443	125.024	125.088
444	125.216	125.272
445	125.338	125.402
446	126.014	126.037
447	126.515	126.552
448	126.625	126.683
449	126.728	126.793
450	126.839	126.917
451	126.944	127.054
452	127.08	127.144
453	127.171	127.208
454	127.262	127.315
455	127.506	127.529
456	130.796	130.828
457	131.095	131.104
458	131.172	131.192
459	131.254	131.366
460	131.389	131.438
461	131.472	131.521
462	131.57	131.655
463	131.944	131.983
464	132.035	132.067
465	132.449	132.494
466	132.617	132.655
467	132.72	132.773
468	132.812	132.866
469	133.559	133.589
470	133.647	133.693
471	133.748	133.785
472	133.844	133.876
473	133.941	133.978
474	134.025	134.07
475	134.119	134.162
476	134.215	134.267
477	134.313	134.361
478	134.505	134.544
479	134.611	134.657
480	134.719	134.783
481	135.307	135.341
482	135.396	135.429
483	135.488	135.546
484	135.673	135.716
485	135.773	135.835
486	135.88	135.916
487	135.968	136.029
488	136.057	136.124
489	136.147	136.214
490	136.243	136.292
491	136.344	136.406
492	136.433	136.519
493	136.838	136.907
494	137.034	137.085
495	137.136	137.209
496	141.744	141.778
497	141.826	141.884
498	141.918	141.987
499	142.026	142.105
500	142.131	142.189
501	142.223	142.285
502	142.32	142.393
503	142.423	142.491
504	142.593	142.66
505	142.691	142.81
506	142.895	143.017
507	143.268	143.355
508	143.391	143.463
509	143.497	143.544
510	143.669	143.712
511	143.771	143.903
512	143.924	143.989
513	144.03	144.109
514	144.151	144.208
515	144.35	144.403
516	144.448	144.51
517	144.775	144.82
518	145.445	145.533
519	145.565	145.622
520	145.664	145.73
521	146.04	146.081
522	150.454	150.485
523	150.554	150.579
524	150.636	150.659
525	150.72	150.747
526	150.796	150.842
527	150.883	150.948
528	150.981	151.036
529	151.085	151.139
530	151.174	151.241
531	151.282	151.385
532	151.411	151.47
533	151.516	151.586
534	151.616	151.675
535	151.723	151.814
536	151.847	151.934
537	151.976	152.089
538	152.141	152.227
539	152.286	152.419
540	152.457	152.536
541	152.576	152.653
542	153.414	153.467
543	153.704	153.736
544	154.112	154.165
545	154.301	154.432
546	154.562	154.666
547	154.694	154.746
548	154.913	154.936
549	155.293	155.359
550	155.424	155.506
551	155.533	155.63
552	155.661	155.78
553	155.831	155.86
554	155.943	156.03
555	156.153	156.264
556	156.49	156.549
557	156.603	156.66
558	156.705	156.831
559	156.87	156.928
560	157.607	157.645
561	158.211	158.26
562	159.725	159.749
563	159.814	159.854
564	159.896	159.93
565	159.975	160
567	160.131	160.222
568	160.356	160.418
569	160.472	160.55
570	160.591	160.653
571	160.711	160.818
572	160.854	160.929
573	160.968	161.045
574	161.092	161.222
575	161.25	161.296
576	166.525	166.531
577	167.107	167.149
578	167.22	167.281
579	167.913	167.926
580	167.985	168.031
581	168.149	168.178
582	168.318	168.384
583	168.484	168.526
584	168.57	168.643
585	168.686	168.795
586	168.816	168.878
587	168.923	168.955
588	168.983	169.036
589	169.236	169.287
590	169.342	169.399
591	169.435	169.497
592	169.529	169.59
593	169.63	169.697
594	169.735	169.8
595	169.916	169.987
596	170.028	170.105
597	171.787	171.887
598	172.005	172.044
599	172.82	172.838
600	172.899	172.94
601	172.984	173.007
602	173.445	173.48
603	173.535	173.634
604	173.659	173.701
605	173.748	173.759
606	173.989	174.029
607	174.081	174.116
608	174.185	174.3
609	174.346	174.475
610	174.529	174.679
611	174.724	174.884
612	174.993	175.035
613	175.08	175.108
614	175.189	175.283
615	175.346	175.401
616	175.467	175.536
617	175.589	175.654
618	175.689	175.769
619	175.793	175.86
620	175.899	175.986
621	176.024	176.042
622	176.11	176.197
623	176.234	176.31
624	176.351	176.427
625	176.465	176.53
626	176.681	176.722
627	176.863	176.925
628	176.965	177.051
629	177.085	177.171
630	177.203	177.285
631	177.315	177.381
632	177.411	177.475
633	177.658	177.73
634	177.769	177.833
635	177.863	177.92
636	178.034	178.088
637	178.228	178.278
638	178.499	178.507
639	178.832	178.873
640	178.922	178.969
641	179.903	179.983
642	180.106	180.119
643	180.206	180.268
644	180.345	180.346
645	180.394	180.405
646	180.453	180.553
647	181.007	181.012
648	181.036	181.089
649	181.223	181.266
650	181.331	181.346
651	181.376	181.385
652	181.398	181.405
653	181.498	181.549
654	181.652	181.655
655	181.68	181.682
656	182.359	182.416
657	182.548	182.655
658	182.713	182.782
659	182.88	182.883
660	182.921	182.973
661	183.245	183.27
662	183.431	183.436
663	183.543	183.567
664	183.638	183.682
665	183.78	183.786
666	183.808	183.81
667	184.076	184.121
668	184.286	184.289
669	184.377	184.382
670	184.402	184.41
671	184.717	184.724
672	184.794	184.869
673	184.934	185.007
674	185.063	185.171
675	185.311	185.472
676	185.505	185.586
677	185.897	185.905
678	185.958	185.963
679	186.112	186.116
680	186.133	186.137
681	186.21	186.217
682	186.287	186.292
683	186.32	186.335
684	186.362	186.397
685	186.433	186.437
686	186.834	186.922
687	186.973	186.981
688	187.021	187.025
689	187.069	187.113
690	187.172	187.179
691	187.326	187.332
692	187.352	187.36
693	187.423	187.43
694	187.623	187.632
695	187.885	187.911
696	188	188.037
697	188.099	188.243
698	188.573	188.586
699	188.66	188.688
700	188.711	188.715
701	188.74	188.761
702	189.087	189.118
703	189.176	189.239
704	189.397	189.402
705	190.904	190.909
706	190.968	190.975
707	191.019	191.023
708	191.189	191.192
709	191.223	191.235
710	191.363	191.379
711	191.435	191.455
712	191.786	191.8
713	191.845	191.857
714	191.981	192.017
715	192.501	192.503
716	192.592	192.661
717	192.741	192.745
718	192.807	192.847
719	192.874	192.881
720	192.903	192.966
721	193.121	193.137
722	193.189	193.35
723	193.502	193.541
724	193.971	193.985
725	194.183	194.185
726	194.275	194.281
727	194.366	194.376
728	194.452	194.526
729	194.562	194.62
730	194.677	194.72
731	194.796	194.828
732	194.911	194.939
733	194.962	194.979
734	195.002	195.014
735	195.044	195.05
736	195.174	195.198
737	195.23	195.233
738	195.265	195.365
739	195.433	195.444
740	195.787	195.83
741	195.907	195.919
742	195.978	195.981
743	196.053	196.093
744	196.219	196.223
745	196.292	196.303
746	196.416	196.442
747	196.632	196.643
748	196.73	196.737
749	197.236	197.286
750	197.34	197.361
751	197.517	197.53
752	197.855	197.861
753	198.013	198.061
754	198.107	198.22
755	198.241	198.288
756	198.334	198.338
757	198.367	198.403
758	198.787	198.798
759	198.946	198.951
760	199.002	199.057
761	199.36	199.437
762	199.46	199.462
763	199.61	199.62
764	199.69	199.703
765	199.822	199.828
766	199.909	199.912
767	199.968	199.971
768	199.99	199.995
769	200.002	200.016
770	200.037	200.038
771	200.067	200.086
772	200.135	200.18
773	200.254	200.314
774	200.34	200.414
775	200.448	200.471
776	200.512	200.523
777	200.547	200.609
778	200.85	200.853
779	200.925	200.933
780	201.011	201.057
781	201.211	201.269
782	201.317	201.392
783	201.539	201.549
784	201.84	201.846
785	201.966	201.971
786	202.383	202.401
787	202.687	202.694
788	203.498	203.546
789	203.563	203.564
790	203.824	203.829
791	203.861	203.889
792	204.103	204.109
793	204.254	204.284
794	204.357	204.378
795	205.375	205.381
796	205.499	205.522
797	205.557	205.607
798	205.72	205.748
799	205.897	205.917
800	205.991	206.012
801	206.039	206.096
802	206.118	206.121
803	206.147	206.226
804	206.267	206.328
805	206.371	206.455
806	206.578	206.638
807	206.785	206.791
808	207.089	207.11
809	207.144	207.147
810	207.537	207.583
811	207.634	207.665
812	210.445	210.487
813	210.619	210.725
814	210.748	210.813
815	210.856	210.921
816	210.975	211.103
817	211.136	211.252
818	211.302	211.453
819	211.516	211.634
820	211.764	211.786
821	211.942	212.006
822	212.035	212.103
823	212.149	212.25
824	212.296	212.357
825	212.398	212.469
826	212.512	212.568
827	212.62	212.643
828	213.699	213.766
829	214.055	214.087
830	214.146	214.174
831	214.224	214.265
832	214.643	214.683
833	215.369	215.414
834	215.471	215.536
835	215.568	215.632
836	215.671	215.779
837	215.811	215.88
838	215.93	216.091
839	216.13	216.194
840	216.232	216.3
841	216.339	216.4
842	216.431	216.492
843	216.529	216.603
844	216.71	216.774
845	216.814	216.888
846	216.919	216.968
847	217.007	217.059
848	217.108	217.166
849	217.989	217.996
850	218.134	218.185
851	218.235	218.288
852	218.327	218.37
853	218.414	218.449
854	218.504	218.548
855	218.591	218.645
856	218.682	218.723
857	218.763	218.822
858	218.87	218.975
859	219.016	219.082
860	219.116	219.189
861	219.245	219.303
862	219.345	219.409
863	219.441	219.509
864	219.543	219.61
865	219.739	219.805
866	219.844	219.912
867	220.021	220.079
868	220.406	220.445
869	220.505	220.558
870	220.599	220.651
871	220.932	220.968
872	221.026	221.065
873	221.328	221.381
874	221.448	221.487
875	223.268	223.313
876	223.369	223.377
877	223.628	223.654
878	223.718	223.743
879	223.809	223.836
880	223.987	224.016
881	224.085	224.127
882	224.459	224.49
883	226.501	226.518
884	226.856	226.902
885	227.299	227.344
886	227.685	227.765
887	227.89	227.961
888	228.129	228.197
889	228.248	228.349
890	228.556	228.596
891	228.746	228.777
892	228.841	228.894
893	229.218	229.23
894	229.413	229.453
895	230.195	230.264
896	230.296	230.353
897	230.549	230.594
898	230.65	230.659
899	231.2	231.234
900	231.306	231.369
901	231.412	231.469
902	231.507	231.571
903	231.617	231.642
904	231.775	231.834
905	231.865	231.925
906	231.953	232.028
907	232.062	232.135
908	232.165	232.226
909	232.265	232.383
910	232.403	232.493
911	232.607	232.646
912	233.369	233.423
913	233.466	233.519
914	233.561	233.623
915	233.655	233.69
916	233.815	233.877
917	233.915	233.99
918	234.022	234.085
919	234.214	234.282
920	234.475	234.535
921	234.571	234.638
922	234.672	234.729
923	235.228	235.283
924	235.332	235.389
925	235.425	235.482
926	235.963	236.018
927	236.063	236.137
928	236.177	236.254
929	236.288	236.385
930	236.42	236.489
931	236.52	236.568
932	236.616	236.667
933	236.714	236.792
934	237.12	237.121
935	237.227	237.288
936	237.397	237.465
937	237.666	237.673
938	237.759	237.765
939	238.291	238.297
940	238.452	238.458
941	238.762	238.771
942	238.801	238.823
943	239.014	239.028
944	239.078	239.09
945	239.211	239.218
946	239.233	239.238
947	239.26	239.262
948	239.511	239.517
949	239.527	239.559
950	239.586	239.61
951	239.887	239.918
952	240.16	240.181
953	240.373	240.425
954	240.524	240.528
955	240.852	240.863
956	240.987	241.019
957	241.067	241.107
958	241.15	241.165
959	241.188	241.228
960	241.348	241.356
961	241.432	241.437
962	242.164	242.17
963	242.421	242.43
964	242.482	242.493
965	242.567	242.61
966	242.667	242.669
967	242.736	242.741
968	242.809	242.812
969	242.875	242.905
970	242.967	242.996
971	243.18	243.196
972	243.287	243.292
973	243.433	243.44
974	243.649	243.67
975	243.81	243.845
976	243.898	243.909
977	243.982	244.02
978	244.044	244.06
979	244.163	244.202
980	244.371	244.415
981	244.53	244.539
982	244.564	244.624
983	244.783	244.822
984	244.952	244.973
985	245.298	245.304
986	245.665	245.678
987	245.716	245.722
988	245.793	245.798
989	245.842	245.865
990	246.449	246.45
991	246.469	246.547
992	246.61	246.682
993	246.728	246.785
994	246.836	246.924
995	246.994	246.996
996	247.068	247.073
997	247.104	247.151
998	247.338	247.352
999	247.405	247.411
1000	247.445	247.462
1001	247.476	247.49
1002	248.425	248.453
1003	248.729	248.734
1004	249.02	249.023
1005	249.17	249.172
1006	249.322	249.325
1007	249.357	249.362
1008	249.399	249.405
1009	249.468	249.473
1010	249.505	249.514
1011	249.566	249.63
1012	249.668	249.67
1013	249.765	249.797
1014	249.827	249.831
1015	249.854	249.92
1016	249.983	249.986
1017	250.036	250.044
1018	250.2	250.254
1019	250.369	250.406
1020	250.454	250.496
1021	250.544	250.586
1022	250.829	250.837
1023	251.216	251.316
1024	251.358	251.417
1025	251.467	251.544
1026	251.606	251.68
1027	251.754	251.816
1028	251.869	251.872
1029	251.931	251.94
1030	252.206	252.209
1031	252.282	252.286
1032	252.497	252.518
1033	252.862	252.868
1034	253.308	253.313
1035	253.571	253.572
1036	253.672	253.69
1037	253.745	253.767
1038	253.934	253.965
1039	253.999	254.006
1040	254.349	254.369
1041	254.403	254.414
1042	254.672	254.677
1043	254.751	254.76
1044	254.856	254.863
1045	255.066	255.089
1046	255.106	255.109
1047	255.227	255.242
1048	255.271	255.28
1049	255.292	255.298
1050	255.414	255.42
1051	255.487	255.491
1052	255.551	255.563
1053	255.638	255.641
1054	255.74	255.75
1055	255.774	255.784
1056	255.84	255.872
1057	256.029	256.032
1058	256.064	256.119
1059	256.407	256.413
1060	256.621	256.657
1061	256.935	256.949
1062	257.186	257.198
1063	257.496	257.507
1064	257.533	257.538
1065	257.554	257.558
1066	259.769	259.775
1067	259.874	259.912
1068	260.026	260.051
1069	260.185	260.188
1070	260.209	260.218
1071	260.245	260.254
1072	260.353	260.355
1073	260.505	260.516
1074	260.551	260.606
1075	260.695	260.73
1076	260.882	260.907
1077	261.033	261.039
1078	261.064	261.066
1079	261.095	261.098
1080	261.364	261.379
1081	261.483	261.498
1082	261.522	261.54
1083	261.623	261.636
1084	261.678	261.708
1085	261.75	261.76
1086	261.81	261.816
1087	261.859	261.903
1088	261.965	261.992
1089	262.019	262.021
1090	262.036	262.043
1091	262.187	262.192
1092	262.22	262.223
1093	262.376	262.439
1094	262.467	262.473
1095	262.493	262.543
1096	262.644	262.671
1097	262.773	262.795
1098	262.858	262.959
1099	263.008	263.061
1100	263.108	263.143
1101	263.193	263.24
1102	263.294	263.344
1103	263.374	263.428
1104	263.488	263.554
1105	263.591	263.701
1106	263.842	263.907
1107	263.936	263.942
1108	263.955	263.959
1109	264.054	264.154
1110	264.195	264.303
1111	264.333	264.4
1112	264.427	264.514
1113	264.543	264.653
1114	264.676	264.79
1115	264.83	264.915
1116	264.951	265.05
1117	265.09	265.178
1118	265.206	265.321
1119	265.357	265.46
1120	265.494	265.604
1121	265.643	265.722
1122	265.793	265.862
1123	266.44	266.479
1124	266.702	266.75
1125	266.881	266.934
1126	266.969	267.111
1127	267.146	267.263
1128	267.302	267.402
1129	267.437	267.541
1130	267.65	267.674
1131	267.833	267.859
1132	268.173	268.204
1133	268.625	268.651
1134	268.708	268.746
1135	268.796	268.834
1136	268.887	268.918
1137	269.06	269.074
1138	269.342	269.362
1139	269.845	269.963
1140	270.003	270.13
1141	270.189	270.303
1142	270.335	270.446
1143	270.48	270.591
1144	270.622	270.732
1145	270.766	270.871
1146	270.909	271.042
1147	271.083	271.192
1148	271.232	271.402
1149	271.432	271.559
1150	271.594	271.704
1151	271.747	271.885
1152	271.908	271.981
1153	272.089	272.142
1154	272.349	272.373
1155	272.505	272.583
1156	272.616	272.73
1157	272.763	272.827
1158	272.859	272.928
1159	272.957	273.021
1160	273.222	273.256
1161	273.308	273.351
1162	273.4	273.453
1163	273.487	273.537
1164	273.58	273.634
1165	273.945	274.084
1166	274.139	274.173
1167	274.216	274.312
1168	274.368	274.548
1169	274.617	274.74
1170	274.786	274.904
1171	274.952	275.009
1172	275.078	275.209
1173	275.263	275.364
1174	275.402	275.507
1175	275.57	275.684
1176	275.748	275.812
1177	275.882	275.933
1178	276.212	276.344
1179	276.41	276.485
1180	276.553	276.652
1181	276.782	276.832
1182	276.877	276.921
1183	276.956	277.075
1184	277.129	277.244
1185	277.311	277.44
1186	277.569	277.616
1187	278.103	278.149
1188	278.287	278.291
1189	278.375	278.44
1190	278.491	278.555
1191	278.593	278.654
1192	278.707	278.803
1193	278.871	279.02
1194	279.064	279.161
1195	279.229	279.345
1196	279.536	279.586
1197	279.626	279.675
1198	279.792	279.977
1199	280.036	280.08
1200	280.125	280.19
1201	280.239	280.287
1202	280.335	280.463
1203	280.504	280.626
1204	280.672	280.835
1205	280.882	280.933
1206	280.977	281.034
1207	281.083	281.154
1208	281.197	281.249
1209	281.291	281.354
1210	281.649	281.671
1211	281.734	281.761
1212	282.202	282.332
1213	282.393	282.523
1214	282.589	282.661
1215	282.88	282.924
1216	283.096	283.143
1217	283.202	283.245
1218	283.567	283.646
1219	283.726	283.838
1220	284.047	284.089
1221	284.14	284.186
1222	284.23	284.286
1223	284.325	284.379
1224	284.431	284.466
1225	284.516	284.55
1226	284.618	284.675
1227	284.898	284.928
1228	285.097	285.121
1229	285.208	285.257
1230	285.329	285.346
1231	285.41	285.472
1232	285.533	285.6
1233	285.642	285.688
1234	285.741	285.8
1235	285.864	285.931
1236	285.997	286.052
1237	286.095	286.15
1238	286.199	286.261
1239	287.678	287.784
1240	287.818	287.889
1241	287.916	287.968
1242	287.998	288.072
1243	288.093	288.196
1244	288.232	288.359
1245	288.402	288.5
1246	288.535	288.598
1247	288.636	288.693
1248	288.732	288.79
1249	288.828	288.887
1250	288.927	288.962
1251	289.209	289.262
1252	289.34	289.469
1253	289.638	289.718
1254	289.767	289.875
1255	289.949	290.021
1256	290.097	290.176
1257	290.22	290.3
1258	290.34	290.416
1259	290.467	290.544
1260	290.597	290.659
1261	290.707	290.799
1262	291.872	291.926
1263	291.998	292.036
1264	292.141	292.197
1265	292.276	292.34
1266	292.437	292.599
1267	292.678	292.718
1268	294.006	294.033
1269	295.637	295.641
1270	296.465	296.529
1271	296.606	296.653
1272	296.983	297.024
1273	297.353	297.415
1274	297.487	297.576
1275	297.661	297.717
1276	297.83	297.964
1277	298.257	298.32
1278	298.379	298.443
1279	298.489	298.576
1280	298.893	298.92
1281	299.127	299.198
1282	299.264	299.334
1283	299.399	299.479
1284	299.55	299.65
1285	299.697	299.791
1286	299.87	299.923

## Sheet: UVSEG
#	start	end
1	0.0545	0.0815
2	0.0875	0.1105
3	0.368	0.378
4	0.3845	0.517
5	0.526	0.53
6	0.5945	0.5985
7	0.6115	0.6185
8	0.6265	0.633
9	0.691	0.733
10	1.022	1.0265
11	1.1165	1.126
12	1.209	1.2165
13	1.227	1.235
14	1.3055	1.314
15	1.3295	1.3355
16	1.344	1.3535
17	1.36	1.368
18	1.494	1.6175
19	1.6235	1.684
20	1.694	1.7
21	1.712	1.719
22	1.7285	1.738
23	1.9805	1.986
24	1.9975	2.004
25	2.015	2.0195
26	2.0465	2.0525
27	2.0655	2.103
28	2.1145	2.12
29	2.1425	2.157
30	2.163	2.1685
31	2.1815	2.1855
32	2.196	2.203
33	2.2945	2.3
34	2.305	2.3135
35	2.33	2.342
36	2.364	2.368
37	2.3845	2.389
38	2.4145	2.419
39	2.4425	2.4975
40	2.5115	2.5335
41	2.542	2.6365
42	2.6415	2.721
43	2.732	2.769
44	2.7765	2.783
45	2.792	2.82
46	2.8275	2.842
47	2.9135	2.9525
48	3.0105	3.0195
49	3.033	3.04
50	3.1065	3.1105
51	3.436	3.442
52	3.4815	3.493
53	3.5005	3.5105
54	3.521	3.5285
55	3.5335	3.542
56	3.55	3.56
57	3.5695	3.594
58	3.5995	3.659
59	3.6645	3.6905
60	3.7145	3.738
61	3.7435	3.7735
62	3.8555	3.8595
63	3.869	3.875
64	3.883	3.911
65	3.921	3.9765
66	3.9835	3.988
67	4.0535	4.062
68	4.1215	4.1265
69	5.6395	5.6575
70	5.908	5.921
71	6.25	6.2545
72	9.2755	9.309
73	9.37	9.3795
74	16.9135	16.9265
75	16.9935	17.0075
76	17.0765	17.0945
77	17.1525	17.1825
78	17.3045	17.3635
79	17.4055	17.4675
80	17.499	17.565
81	17.592	17.657
82	17.684	17.7925
83	17.8115	17.879
84	17.9135	17.976
85	18.003	18.073
86	18.1	18.1565
87	18.1835	18.22
88	18.251	18.29
89	18.3255	18.3895
90	18.4975	18.629
91	18.65	18.7415
92	18.7565	18.826
93	18.8515	18.8975
94	18.935	19.0035
95	19.031	19.1345
96	19.148	19.207
97	19.239	19.284
98	19.4785	19.5275
99	19.578	19.6215
100	19.666	19.738
101	19.83	19.86
102	22.1725	22.1985
103	22.2615	22.292
104	22.35	22.427
105	22.444	22.492
106	22.523	22.564
107	22.8625	22.867
108	22.9595	22.9925
109	23.5495	23.595
110	23.648	23.6875
111	23.721	23.7505
112	23.7955	23.825
113	23.878	23.9165
114	25.996	26.102
115	26.1235	26.241
116	26.269	26.354
117	26.3675	26.4345
118	26.4675	26.5415
119	26.566	26.606
120	26.739	26.746
121	26.8125	26.864
122	27.0705	27.112
123	27.244	27.292
124	27.3385	27.3855
125	27.4375	27.512
126	27.559	27.5985
127	27.643	27.713
128	27.746	27.8515
129	27.879	27.9455
130	27.9795	28.044
131	28.0695	28.144
132	28.171	28.278
133	28.2965	28.397
134	28.424	28.489
135	28.5315	28.615
136	28.6345	28.71
137	28.7365	28.8565
138	28.8665	29.0065
139	29.015	29.1685
140	29.179	29.286
141	29.2965	29.3805
142	29.398	29.5185
143	29.536	29.621
144	29.6445	29.728
145	29.7535	29.8825
146	29.9841	30.0211
147	30.0696	30.1421
148	30.1791	30.2706
149	30.3776	30.4641
150	30.4866	30.5661
151	30.5946	30.6731
152	30.8841	30.9511
153	30.9666	30.9706
154	31.3336	31.3731
155	31.4581	31.5756
156	31.5811	31.6966
157	31.7041	31.8326
158	31.8436	31.9161
159	31.9506	32.0436
160	32.0671	32.1091
161	32.1491	32.1656
162	32.2331	32.2721
163	32.3131	32.3636
164	32.4836	32.5226
165	32.5596	32.6201
166	32.6481	32.7016
167	32.8076	32.8546
168	32.8906	32.9451
169	32.9826	33.0211
170	33.4121	33.4186
171	33.6061	33.6446
172	33.7481	33.7981
173	33.9656	33.9696
174	34.4426	34.4746
175	34.5236	34.5636
176	34.8146	34.8301
177	35.0026	35.0491
178	35.0896	35.1181
179	35.1581	35.2231
180	35.2556	35.3146
181	35.3481	35.3881
182	36.0661	36.1096
183	36.1681	36.2306
184	36.2866	36.3591
185	36.5551	36.5841
186	36.7181	36.7846
187	36.9426	37.0381
188	37.0676	37.1131
189	37.4046	37.4496
190	37.4946	37.5516
191	37.5881	37.6566
192	37.6816	37.7921
193	37.8176	37.8716
194	38.5721	38.6336
195	38.6686	38.7796
196	38.8031	38.8641
197	38.8916	38.9536
198	38.9876	39.0531
199	39.0766	39.1466
200	39.1716	39.2401
201	39.2641	39.3291
202	39.5076	39.5736
203	39.8351	39.8881
204	40.4135	40.452
205	40.634	40.6645
206	40.7275	40.7675
207	42.557	42.594
208	42.623	42.6645
209	44.3745	44.411
210	44.459	44.5055
211	44.5485	44.595
212	44.638	44.689
213	44.724	44.777
214	44.8245	44.8795
215	45.3125	45.342
216	45.393	45.4485
217	45.476	45.5345
218	45.5555	45.643
219	45.6515	45.7265
220	45.739	45.9305
221	45.9435	46.041
222	46.06	46.1895
223	46.2145	46.343
224	46.3705	46.424
225	46.4445	46.4995
226	46.527	46.6055
227	46.622	46.6755
228	46.7085	46.7565
229	46.776	46.841
230	46.937	47.0415
231	47.142	47.2095
232	47.257	47.319
233	47.357	47.428
234	47.455	47.5435
235	47.5615	47.633
236	47.8895	47.9325
237	47.982	48.0495
238	48.081	48.126
239	48.157	48.2065
240	48.225	48.2315
241	49.171	49.216
242	49.2425	49.296
243	49.3335	49.4035
244	49.43	49.4955
245	49.524	49.57
246	49.6095	49.6725
247	49.71	49.758
248	49.785	49.833
249	49.8765	49.92
250	49.9475	49.958
251	49.9786	50.0286
252	50.0746	50.1501
253	50.1761	50.2646
254	50.2906	50.3606
255	50.3881	50.5081
256	50.5311	50.5816
257	50.6026	50.6571
258	50.6876	50.7521
259	51.0391	51.1216
260	51.1536	51.2591
261	51.2831	51.3351
262	51.3611	51.5041
263	51.5391	51.6226
264	51.6416	51.7626
265	51.7971	51.9171
266	51.9306	51.9996
267	52.0211	52.0941
268	52.1266	52.2226
269	52.2396	52.3116
270	52.3386	52.4186
271	52.4426	52.5121
272	52.5411	52.5916
273	52.6321	52.6881
274	52.8466	52.8931
275	52.9281	52.9971
276	53.0266	53.1451
277	53.1536	53.2286
278	53.2516	53.3681
279	53.4851	53.5451
280	54.2171	54.2846
281	54.3321	54.3446
282	54.4221	54.4766
283	54.5221	54.5426
284	54.5991	54.6726
285	55.3436	55.4021
286	55.4531	55.5321
287	55.5641	55.6276
288	55.6656	55.7401
289	55.7771	55.8576
290	55.8851	55.9676
291	56.1916	56.2091
292	56.4766	56.5316
293	56.6826	56.7561
294	56.7946	56.9186
295	56.9351	57.0161
296	57.0391	57.1486
297	57.1586	57.2851
298	57.3086	57.3901
299	57.5961	57.6731
300	57.6901	57.6946
301	57.7151	57.7966
302	57.8466	57.9401
303	58.3256	58.4471
304	58.4811	58.5561
305	58.5986	58.6806
306	58.7216	58.7871
307	58.8176	58.8281
308	58.9431	59.0106
309	59.0681	59.0726
310	59.1486	59.2071
311	59.5571	59.5641
312	62.5075	62.5185
313	64.224	64.2285
314	65.553	65.5845
315	65.6505	65.6975
316	65.749	65.829
317	65.8605	65.98
318	66.0005	66.0655
319	66.3405	66.346
320	66.4175	66.4615
321	66.822	66.887
322	66.9085	67.029
323	67.04	67.1145
324	67.142	67.304
325	67.333	67.393
326	67.4165	67.465
327	67.498	67.6025
328	67.622	67.664
329	67.7085	67.8075
330	67.8375	67.8905
331	67.9245	67.973
332	68.0075	68.07
333	68.413	68.439
334	68.4935	68.5455
335	68.576	68.6225
336	68.7445	68.81
337	68.847	68.914
338	68.9435	68.9995
339	69.031	69.0805
340	69.1135	69.1865
341	69.207	69.26
342	69.297	69.368
343	69.3935	69.458
344	69.658	69.79
345	69.8125	69.891
346	69.9371	70.0356
347	70.0686	70.1406
348	70.1931	70.2921
349	70.3461	70.4311
350	70.5276	70.5931
351	70.6266	70.6941
352	70.8531	70.8621
353	70.8856	70.8966
354	72.3516	72.4131
355	72.5486	72.5896
356	73.6361	73.7851
357	73.8056	73.9296
358	73.9456	73.9936
359	74.0141	74.0776
360	74.0936	74.1811
361	74.2011	74.2776
362	74.2976	74.3731
363	74.3926	74.4926
364	74.5161	74.6286
365	74.6511	74.6691
366	74.7976	74.8466
367	74.9876	75.0346
368	75.2361	75.3056
369	75.3461	75.4036
370	75.7726	75.8651
371	75.8966	75.9221
372	75.9691	76.0451
373	76.0701	76.1906
374	76.2111	76.2836
375	76.3106	76.3826
376	76.4091	76.4771
377	76.5096	76.5766
378	76.6061	76.6556
379	77.3586	77.4006
380	77.5246	77.5541
381	79.4531	79.4926
382	79.5521	79.6576
383	79.6851	79.7361
384	79.7741	79.9026
385	79.9356	80.0491
386	80.0786	80.1206
387	80.1596	80.2141
388	80.2416	80.2861
389	80.3251	80.3896
390	80.6356	80.6671
391	80.7146	80.7796
392	80.8121	80.8846
393	80.9161	80.9871
394	81.0141	81.0691
395	81.1111	81.1316
396	81.1901	81.2056
397	81.9746	82.0216
398	82.3521	82.4131
399	82.5641	82.6476
400	82.6851	82.7446
401	83.1966	83.2541
402	83.3151	83.4011
403	83.4236	83.4291
404	83.4346	83.5251
405	84.0141	84.0601
406	84.1896	84.2376
407	84.5321	84.6016
408	84.6361	84.7136
409	84.7351	84.8001
410	84.8346	84.8476
411	85.7471	85.8011
412	85.8436	85.9051
413	85.9366	85.9966
414	86.0311	86.0881
415	87.5736	87.6476
416	87.6561	87.6646
417	87.9846	88.0416
418	88.0921	88.1521
419	88.1871	88.2481
420	88.2871	88.3301
421	88.3916	88.4636
422	88.5031	88.5776
423	88.6996	88.7736
424	88.8156	88.9056
425	89.0291	89.0986
426	89.1291	89.1966
427	89.2306	89.2686
428	89.3071	89.4366
429	89.4491	89.5351
430	89.5786	89.6616
431	90.1005	90.1355
432	93.1005	93.1865
433	98.0435	98.0525
434	98.2045	98.2395
435	98.4055	98.4465
436	99.264	99.27
437	99.3905	99.454
438	100.999	101.037
439	101.084	101.134
440	101.187	101.246
441	101.276	101.328
442	101.363	101.416
443	101.608	101.632
444	101.697	101.748
445	101.841	101.879
446	101.978	102.007
447	102.077	102.177
448	102.678	102.697
449	103.359	103.368
450	104.399	104.406
451	104.543	104.625
452	104.659	104.764
453	104.788	104.894
454	105.095	105.165
455	105.462	105.511
456	105.646	105.71
457	105.759	105.837
458	105.873	106.009
459	106.032	106.117
460	106.149	106.214
461	106.723	106.793
462	106.918	106.996
463	107.031	107.091
464	107.993	108.001
465	110.261	110.332
466	110.418	110.48
467	110.528	110.541
468	110.689	110.767
469	110.802	110.806
470	110.826	110.915
471	110.96	111.022
472	111.104	111.206
473	111.218	111.223
474	111.234	111.27
475	111.317	111.469
476	111.496	111.592
477	111.633	111.704
478	111.757	111.825
479	112.144	112.246
480	112.31	112.375
481	112.386	112.391
482	112.448	112.505
483	112.588	112.669
484	112.743	112.796
485	112.802	112.808
486	112.879	112.962
487	113.018	113.103
488	113.186	113.258
489	113.309	113.4
490	113.442	113.499
491	114.196	114.215
492	114.325	114.329
493	115.439	115.445
494	118.716	118.721
495	119.868	119.966
496	120.013	120.121
497	120.141	120.236
498	120.251	120.313
499	120.362	120.413
500	120.472	120.513
501	120.556	120.586
502	120.644	120.694
503	120.803	120.85
504	120.874	120.88
505	120.973	121.02
506	121.066	121.145
507	121.165	121.297
508	121.318	121.442
509	121.448	121.568
510	121.579	121.705
511	121.74	121.84
512	121.877	121.95
513	122.441	122.481
514	123.554	123.575
515	124.15	124.19
516	124.498	124.586
517	124.609	124.705
518	124.722	124.852
519	124.862	125.008
520	125.022	125.093
521	125.215	125.28
522	125.338	125.409
523	126.013	126.041
524	126.463	126.469
525	126.513	126.556
526	126.623	126.686
527	126.727	126.8
528	126.838	126.922
529	126.942	127.056
530	127.079	127.148
531	127.171	127.231
532	127.262	127.317
533	127.505	127.532
534	128.565	128.573
535	130.794	130.832
536	131.093	131.111
537	131.172	131.197
538	131.252	131.372
539	131.387	131.447
540	131.471	131.541
541	131.568	131.661
542	131.942	131.984
543	132.032	132.071
544	132.447	132.496
545	132.617	132.659
546	132.718	132.78
547	132.81	132.869
548	133.276	133.284
549	133.559	133.595
550	133.643	133.7
551	133.748	133.79
552	133.843	133.881
553	133.935	133.987
554	134.024	134.073
555	134.119	134.173
556	134.215	134.273
557	134.313	134.369
558	134.504	134.549
559	134.609	134.662
560	134.717	134.788
561	134.846	134.851
562	135.305	135.346
563	135.395	135.434
564	135.488	135.555
565	135.672	135.721
566	135.773	135.84
567	135.88	135.923
568	135.967	136.033
569	136.056	136.131
570	136.147	136.22
571	136.242	136.315
572	136.343	136.409
573	136.433	136.528
574	136.838	136.91
575	137.033	137.088
576	137.136	137.213
577	141.742	141.784
578	141.823	141.891
579	141.917	141.99
580	142.026	142.112
581	142.129	142.198
582	142.222	142.288
583	142.319	142.397
584	142.422	142.492
585	142.593	142.661
586	142.69	142.814
587	142.893	143.024
588	143.268	143.363
589	143.388	143.464
590	143.497	143.553
591	143.668	143.722
592	143.77	143.91
593	143.923	144.006
594	144.028	144.113
595	144.15	144.221
596	144.35	144.405
597	144.447	144.516
598	144.771	144.818
599	145.441	145.539
600	145.561	145.631
601	145.662	145.734
602	146.039	146.086
603	150.452	150.486
604	150.552	150.582
605	150.636	150.675
606	150.714	150.755
607	150.794	150.845
608	150.881	150.951
609	150.979	151.042
610	151.081	151.141
611	151.173	151.244
612	151.279	151.396
613	151.411	151.475
614	151.516	151.594
615	151.615	151.677
616	151.722	151.817
617	151.846	151.942
618	151.976	152.096
619	152.139	152.23
620	152.285	152.423
621	152.457	152.539
622	152.576	152.666
623	153.413	153.467
624	153.703	153.737
625	154.109	154.164
626	154.3	154.415
627	154.43	154.543
628	154.562	154.676
629	154.694	154.754
630	154.911	154.942
631	155.291	155.362
632	155.422	155.513
633	155.533	155.636
634	155.661	155.786
635	155.831	155.861
636	155.942	156.032
637	156.15	156.277
638	156.479	156.553
639	156.602	156.666
640	156.703	156.837
641	156.869	156.935
642	157.606	157.654
643	158.21	158.27
644	158.822	158.828
645	159.725	159.752
646	159.814	159.853
647	159.894	159.934
648	159.974	160.108
649	160.126	160.226
650	160.354	160.426
651	160.471	160.557
652	160.59	160.661
653	160.71	160.822
654	160.852	160.933
655	160.967	161.047
656	161.09	161.223
657	161.249	161.299
658	166.525	166.529
659	167.107	167.159
660	167.218	167.291
661	167.912	167.929
662	167.983	168.035
663	168.148	168.183
664	168.317	168.391
665	168.48	168.534
666	168.568	168.659
667	168.684	168.804
668	168.815	168.89
669	168.922	168.956
670	168.982	169.038
671	169.233	169.296
672	169.341	169.403
673	169.434	169.501
674	169.528	169.597
675	169.629	169.705
676	169.735	169.801
677	169.914	169.992
678	170.026	170.111
679	171.786	171.891
680	172.003	172.043
681	172.815	172.845
682	172.897	172.947
683	172.981	173.022
684	173.444	173.481
685	173.531	173.642
686	173.658	173.71
687	173.748	173.76
688	173.987	174.026
689	174.081	174.126
690	174.184	174.304
691	174.311	174.32
692	174.34	174.485
693	174.527	174.691
694	174.721	174.892
695	174.992	175.043
696	175.08	175.131
697	175.186	175.298
698	175.344	175.409
699	175.464	175.543
700	175.588	175.66
701	175.689	175.769
702	175.793	175.868
703	175.899	175.993
704	176.024	176.047
705	176.109	176.202
706	176.232	176.312
707	176.34	176.345
708	176.35	176.431
709	176.463	176.534
710	176.679	176.733
711	176.862	176.925
712	176.964	177.056
713	177.084	177.179
714	177.202	177.293
715	177.314	177.382
716	177.41	177.488
717	177.5	177.514
718	177.525	177.537
719	177.579	177.585
720	177.643	177.748
721	177.754	177.762
722	177.768	177.838
723	177.861	177.93
724	178.034	178.089
725	178.226	178.28
726	178.496	178.506
727	178.831	178.883
728	178.921	178.974
729	179.686	179.69
730	179.903	179.974
731	180.105	180.112
732	180.206	180.274
733	180.339	180.348
734	180.395	180.418
735	180.447	180.559
736	180.623	180.629
737	181.006	181.014
738	181.03	181.092
739	181.215	181.284
740	181.33	181.352
741	181.496	181.553
742	181.648	181.661
743	181.677	181.681
744	181.718	181.722
745	181.728	181.738
746	182.082	182.113
747	182.328	182.337
748	182.357	182.419
749	182.517	182.522
750	182.548	182.683
751	182.71	182.793
752	182.814	182.819
753	182.877	182.905
754	182.916	182.974
755	183.247	183.251
756	183.361	183.368
757	183.431	183.438
758	183.541	183.58
759	183.637	183.691
760	183.778	183.798
761	183.808	183.821
762	184.075	184.126
763	184.284	184.304
764	184.31	184.319
765	184.326	184.332
766	184.401	184.411
767	184.717	184.726
768	184.793	184.871
769	184.902	184.91
770	184.934	185.043
771	185.06	185.183
772	185.31	185.477
773	185.505	185.596
774	185.807	185.813
775	185.867	185.891
776	185.896	185.905
777	185.953	185.965
778	185.973	185.982
779	186.082	186.087
780	186.112	186.117
781	186.13	186.135
782	186.176	186.183
783	186.212	186.218
784	186.318	186.327
785	186.36	186.397
786	186.434	186.439
787	186.829	186.922
788	186.927	186.937
789	186.971	186.986
790	187.015	187.023
791	187.038	187.049
792	187.067	187.126
793	187.151	187.158
794	187.281	187.289
795	187.315	187.337
796	187.345	187.361
797	187.418	187.428
798	187.582	187.586
799	187.617	187.631
800	187.871	187.904
801	188	188.039
802	188.096	188.139
803	188.156	188.25
804	188.52	188.525
805	188.573	188.587
806	188.656	188.688
807	188.709	188.715
808	188.739	188.774
809	189.085	189.125
810	189.174	189.245
811	190.183	190.187
812	190.897	190.915
813	191.222	191.233
814	191.345	191.379
815	191.43	191.468
816	191.782	191.788
817	191.829	191.861
818	191.897	191.904
819	191.951	191.967
820	191.974	192.026
821	192.5	192.509
822	192.584	192.691
823	192.772	192.781
824	192.804	192.861
825	192.874	192.886
826	192.9	192.974
827	193.121	193.143
828	193.177	193.252
829	193.26	193.356
830	193.467	193.562
831	193.969	193.985
832	194.183	194.19
833	194.27	194.289
834	194.363	194.376
835	194.451	194.526
836	194.56	194.62
837	194.667	194.724
838	194.73	194.738
839	194.795	194.823
840	194.912	194.938
841	194.961	194.969
842	194.977	194.985
843	195.044	195.051
844	195.109	195.121
845	195.173	195.197
846	195.221	195.244
847	195.262	195.308
848	195.316	195.372
849	195.428	195.441
850	195.762	195.836
851	195.869	195.882
852	195.902	195.907
853	195.912	195.925
854	195.97	195.985
855	196.029	196.045
856	196.05	196.128
857	196.149	196.162
858	196.209	196.224
859	196.256	196.269
860	196.285	196.296
861	196.411	196.461
862	196.592	196.625
863	196.729	196.735
864	197.069	197.08
865	197.233	197.287
866	197.333	197.361
867	197.509	197.519
868	197.525	197.53
869	197.855	197.86
870	197.868	197.877
871	197.983	197.999
872	198.011	198.066
873	198.106	198.229
874	198.239	198.308
875	198.334	198.338
876	198.359	198.405
877	198.789	198.795
878	198.944	198.951
879	198.98	198.997
880	199.005	199.065
881	199.097	199.103
882	199.359	199.439
883	199.455	199.471
884	199.605	199.641
885	199.681	199.694
886	199.831	199.837
887	199.895	199.913
888	199.92	199.927
889	199.964	199.97
890	200.003	200.013
891	200.033	200.059
892	200.067	200.073
893	200.132	200.182
894	200.231	200.325
895	200.334	200.351
896	200.359	200.423
897	200.44	200.46
898	200.469	200.478
899	200.546	200.611
900	200.844	200.864
901	200.925	200.936
902	201.01	201.073
903	201.158	201.169
904	201.201	201.274
905	201.315	201.397
906	201.526	201.549
907	201.72	201.725
908	201.837	201.843
909	201.965	201.972
910	202.383	202.4
911	202.686	202.703
912	202.709	202.723
913	203.495	203.523
914	203.534	203.545
915	203.56	203.572
916	203.804	203.817
917	203.861	203.909
918	204.102	204.117
919	204.254	204.287
920	204.357	204.374
921	205.024	205.028
922	205.421	205.431
923	205.557	205.603
924	205.673	205.678
925	205.684	205.69
926	205.708	205.735
927	205.742	205.746
928	205.851	205.863
929	205.89	205.919
930	205.976	205.98
931	205.99	206.016
932	206.037	206.103
933	206.117	206.129
934	206.144	206.231
935	206.263	206.332
936	206.371	206.458
937	206.569	206.668
938	206.683	206.687
939	206.784	206.793
940	206.841	206.849
941	207.062	207.116
942	207.139	207.156
943	207.535	207.601
944	207.635	207.676
945	208.347	208.362
946	209.478	209.482
947	209.622	209.632
948	210.123	210.131
949	210.441	210.486
950	210.619	210.734
951	210.745	210.816
952	210.854	210.924
953	210.975	211.112
954	211.134	211.258
955	211.3	211.459
956	211.515	211.642
957	211.763	211.791
958	211.941	212.006
959	212.033	212.108
960	212.148	212.255
961	212.295	212.362
962	212.397	212.477
963	212.511	212.575
964	212.62	212.644
965	213.695	213.764
966	214.054	214.093
967	214.144	214.173
968	214.224	214.27
969	214.643	214.689
970	215.368	215.424
971	215.468	215.54
972	215.567	215.641
973	215.669	215.79
974	215.81	215.888
975	215.927	216.092
976	216.127	216.206
977	216.232	216.305
978	216.337	216.401
979	216.43	216.495
980	216.528	216.614
981	216.708	216.775
982	216.813	216.889
983	216.909	216.912
984	216.918	216.977
985	217.006	217.069
986	217.107	217.167
987	217.988	218.003
988	218.131	218.193
989	218.23	218.294
990	218.321	218.375
991	218.408	218.456
992	218.504	218.555
993	218.59	218.657
994	218.676	218.731
995	218.762	218.831
996	218.868	218.989
997	219.014	219.101
998	219.115	219.201
999	219.244	219.309
1000	219.344	219.414
1001	219.44	219.516
1002	219.542	219.617
1003	219.738	219.807
1004	219.843	219.912
1005	220.019	220.083
1006	220.403	220.456
1007	220.501	220.563
1008	220.596	220.656
1009	220.931	220.97
1010	221.024	221.067
1011	221.263	221.268
1012	221.325	221.393
1013	221.442	221.495
1014	223.268	223.317
1015	223.368	223.382
1016	223.627	223.661
1017	223.718	223.749
1018	223.806	223.842
1019	223.986	224.022
1020	224.084	224.131
1021	224.459	224.494
1022	224.512	224.517
1023	226.5	226.526
1024	226.843	226.91
1025	227.294	227.353
1026	227.685	227.77
1027	227.888	228.004
1028	228.013	228.096
1029	228.128	228.205
1030	228.246	228.361
1031	228.554	228.608
1032	228.746	228.78
1033	228.841	228.895
1034	229.216	229.233
1035	229.411	229.458
1036	230.195	230.27
1037	230.281	230.286
1038	230.294	230.355
1039	230.548	230.6
1040	230.649	230.667
1041	231.2	231.237
1042	231.304	231.373
1043	231.41	231.476
1044	231.505	231.576
1045	231.617	231.645
1046	231.773	231.838
1047	231.864	231.93
1048	231.952	232.037
1049	232.061	232.147
1050	232.164	232.234
1051	232.263	232.387
1052	232.403	232.506
1053	232.606	232.65
1054	233.369	233.429
1055	233.466	233.524
1056	233.56	233.624
1057	233.653	233.706
1058	233.815	233.877
1059	233.913	233.996
1060	234.021	234.087
1061	234.213	234.285
1062	234.473	234.537
1063	234.569	234.642
1064	234.671	234.732
1065	235.226	235.286
1066	235.329	235.392
1067	235.423	235.497
1068	235.961	236.022
1069	236.062	236.143
1070	236.176	236.261
1071	236.287	236.395
1072	236.419	236.499
1073	236.518	236.585
1074	236.616	236.679
1075	236.713	236.797
1076	237.226	237.292
1077	237.397	237.477
1078	237.666	237.684
1079	237.697	237.702
1080	237.757	237.764
1081	238.328	238.332
1082	238.472	238.489
1083	238.739	238.744
1084	238.761	238.766
1085	238.787	238.793
1086	238.804	238.822
1087	239.053	239.085
1088	239.47	239.482
1089	239.511	239.565
1090	239.596	239.608
1091	239.851	239.855
1092	239.887	239.934
1093	240.167	240.179
1094	240.368	240.427
1095	240.564	240.578
1096	240.693	240.701
1097	240.719	240.733
1098	240.987	241.016
1099	241.056	241.065
1100	241.071	241.126
1101	241.148	241.16
1102	241.183	241.232
1103	241.342	241.378
1104	241.429	241.44
1105	241.446	241.453
1106	241.719	241.725
1107	241.971	241.979
1108	242.407	242.415
1109	242.424	242.429
1110	242.474	242.484
1111	242.565	242.61
1112	242.73	242.742
1113	242.867	242.894
1114	242.9	242.905
1115	242.976	242.993
1116	243.214	243.219
1117	243.228	243.24
1118	243.285	243.288
1119	243.432	243.438
1120	243.499	243.506
1121	243.643	243.675
1122	243.81	243.817
1123	243.824	243.844
1124	243.893	243.9
1125	243.99	244.017
1126	244.03	244.06
1127	244.074	244.083
1128	244.161	244.192
1129	244.266	244.27
1130	244.363	244.403
1131	244.527	244.544
1132	244.562	244.583
1133	244.594	244.604
1134	244.612	244.619
1135	244.744	244.749
1136	244.768	244.808
1137	244.815	244.836
1138	244.953	244.97
1139	245.126	245.137
1140	245.299	245.304
1141	245.506	245.51
1142	245.662	245.68
1143	245.692	245.703
1144	245.844	245.859
1145	245.907	245.911
1146	245.935	245.942
1147	246.032	246.036
1148	246.464	246.554
1149	246.56	246.572
1150	246.602	246.689
1151	246.712	246.792
1152	246.85	246.933
1153	247.046	247.054
1154	247.062	247.085
1155	247.102	247.157
1156	247.333	247.351
1157	247.401	247.407
1158	247.442	247.446
1159	247.475	247.48
1160	248.427	248.431
1161	248.517	248.532
1162	248.732	248.737
1163	249.013	249.023
1164	249.357	249.377
1165	249.394	249.429
1166	249.44	249.446
1167	249.486	249.493
1168	249.504	249.51
1169	249.565	249.644
1170	249.689	249.694
1171	249.763	249.806
1172	249.818	249.828
1173	249.849	249.93
1174	249.984	249.989
1175	250.032	250.045
1176	250.193	250.262
1177	250.311	250.319
1178	250.369	250.416
1179	250.453	250.503
1180	250.544	250.59
1181	250.877	250.884
1182	250.956	250.96
1183	251.209	251.318
1184	251.358	251.418
1185	251.466	251.549
1186	251.606	251.687
1187	251.737	251.824
1188	251.867	251.871
1189	252.204	252.208
1190	252.496	252.515
1191	253.558	253.562
1192	253.57	253.578
1193	253.669	253.688
1194	253.75	253.756
1195	253.936	253.963
1196	253.999	254.005
1197	254.35	254.37
1198	254.4	254.414
1199	254.499	254.504
1200	254.671	254.681
1201	254.745	254.766
1202	254.853	254.865
1203	255.067	255.096
1204	255.229	255.236
1205	255.268	255.284
1206	255.408	255.416
1207	255.485	255.51
1208	255.55	255.56
1209	255.636	255.66
1210	255.73	255.748
1211	255.773	255.784
1212	255.826	255.857
1213	256.062	256.107
1214	256.117	256.121
1215	256.404	256.411
1216	256.613	256.662
1217	256.928	256.949
1218	257.08	257.088
1219	257.188	257.205
1220	257.314	257.322
1221	257.495	257.504
1222	257.524	257.528
1223	257.538	257.547
1224	258.178	258.182
1225	258.911	258.917
1226	259.212	259.219
1227	259.678	259.683
1228	259.712	259.741
1229	259.77	259.776
1230	259.784	259.789
1231	259.872	259.929
1232	260.026	260.043
1233	260.175	260.183
1234	260.197	260.205
1235	260.246	260.257
1236	260.327	260.341
1237	260.354	260.361
1238	260.488	260.495
1239	260.5	260.512
1240	260.551	260.555
1241	260.562	260.578
1242	260.583	260.625
1243	260.631	260.636
1244	260.695	260.704
1245	260.878	260.899
1246	261.033	261.04
1247	261.074	261.087
1248	261.092	261.099
1249	261.482	261.487
1250	261.676	261.713
1251	261.796	261.813
1252	261.851	261.916
1253	261.963	262.002
1254	262.029	262.058
1255	262.295	262.301
1256	262.373	262.445
1257	262.461	262.55
1258	262.651	262.669
1259	262.717	262.726
1260	262.769	262.809
1261	262.827	262.837
1262	262.858	262.964
1263	263.005	263.067
1264	263.108	263.151
1265	263.192	263.243
1266	263.292	263.344
1267	263.373	263.433
1268	263.45	263.48
1269	263.486	263.56
1270	263.58	263.711
1271	263.718	263.726
1272	263.842	263.912
1273	263.918	263.922
1274	263.937	263.941
1275	264.038	264.043
1276	264.052	264.158
1277	264.192	264.312
1278	264.33	264.404
1279	264.427	264.524
1280	264.542	264.656
1281	264.675	264.796
1282	264.829	264.925
1283	264.95	265.055
1284	265.089	265.186
1285	265.204	265.332
1286	265.356	265.467
1287	265.493	265.613
1288	265.643	265.728
1289	265.793	265.863
1290	266.438	266.482
1291	266.695	266.752
1292	266.877	266.938
1293	266.967	267.115
1294	267.144	267.263
1295	267.299	267.415
1296	267.435	267.548
1297	267.65	267.673
1298	267.829	267.866
1299	268.17	268.209
1300	268.622	268.659
1301	268.704	268.752
1302	268.795	268.846
1303	268.887	268.919
1304	269.06	269.079
1305	269.34	269.374
1306	269.841	269.968
1307	270.002	270.14
1308	270.188	270.311
1309	270.334	270.457
1310	270.479	270.598
1311	270.621	270.74
1312	270.766	270.881
1313	270.908	271.046
1314	271.083	271.196
1315	271.232	271.409
1316	271.433	271.566
1317	271.592	271.709
1318	271.748	271.894
1319	271.908	271.986
1320	271.997	272.002
1321	272.089	272.142
1322	272.349	272.387
1323	272.504	272.591
1324	272.613	272.735
1325	272.763	272.832
1326	272.858	272.93
1327	272.957	273.027
1328	273.093	273.098
1329	273.221	273.259
1330	273.308	273.354
1331	273.4	273.459
1332	273.486	273.543
1333	273.58	273.64
1334	273.943	274.093
1335	274.138	274.183
1336	274.215	274.323
1337	274.361	274.554
1338	274.608	274.741
1339	274.785	274.917
1340	274.952	275.028
1341	275.077	275.222
1342	275.262	275.366
1343	275.389	275.397
1344	275.402	275.525
1345	275.555	275.687
1346	275.704	275.717
1347	275.748	275.818
1348	275.882	275.94
1349	276.15	276.159
1350	276.211	276.348
1351	276.409	276.498
1352	276.553	276.666
1353	276.7	276.707
1354	276.717	276.723
1355	276.781	276.838
1356	276.875	276.926
1357	276.956	277.079
1358	277.127	277.264
1359	277.303	277.45
1360	277.568	277.627
1361	277.704	277.707
1362	278.097	278.155
1363	278.284	278.29
1364	278.374	278.452
1365	278.49	278.556
1366	278.592	278.665
1367	278.706	278.814
1368	278.87	279.03
1369	279.064	279.171
1370	279.228	279.354
1371	279.392	279.406
1372	279.535	279.596
1373	279.625	279.675
1374	279.791	279.985
1375	280.036	280.086
1376	280.123	280.196
1377	280.239	280.288
1378	280.321	280.325
1379	280.334	280.472
1380	280.503	280.639
1381	280.671	280.837
1382	280.882	280.936
1383	280.946	280.952
1384	280.958	280.964
1385	280.976	281.043
1386	281.084	281.159
1387	281.196	281.25
1388	281.291	281.356
1389	281.416	281.425
1390	281.647	281.682
1391	281.734	281.772
1392	282.2	282.348
1393	282.394	282.535
1394	282.589	282.665
1395	282.879	282.928
1396	283.095	283.146
1397	283.2	283.253
1398	283.421	283.426
1399	283.565	283.654
1400	283.724	283.843
1401	283.861	283.866
1402	284.036	284.089
1403	284.107	284.111
1404	284.139	284.192
1405	284.229	284.29
1406	284.325	284.385
1407	284.43	284.474
1408	284.515	284.557
1409	284.617	284.68
1410	284.898	284.938
1411	285.097	285.123
1412	285.2	285.264
1413	285.329	285.344
1414	285.409	285.472
1415	285.531	285.6
1416	285.64	285.692
1417	285.74	285.807
1418	285.863	285.933
1419	285.994	286.057
1420	286.095	286.154
1421	286.199	286.269
1422	287.45	287.455
1423	287.678	287.788
1424	287.817	287.891
1425	287.916	287.974
1426	287.997	288.08
1427	288.092	288.209
1428	288.229	288.366
1429	288.401	288.502
1430	288.531	288.608
1431	288.635	288.7
1432	288.731	288.801
1433	288.82	288.892
1434	288.927	288.974
1435	289.209	289.266
1436	289.339	289.476
1437	289.556	289.565
1438	289.637	289.728
1439	289.767	289.889
1440	289.949	290.028
1441	290.095	290.177
1442	290.221	290.305
1443	290.341	290.42
1444	290.466	290.55
1445	290.597	290.661
1446	290.707	290.811
1447	290.864	290.868
1448	290.894	290.906
1449	291.862	291.952
1450	291.997	292.045
1451	292.1	292.104
1452	292.138	292.212
1453	292.275	292.34
1454	292.437	292.605
1455	292.678	292.732
1456	292.779	292.783
1457	293.919	293.925
1458	294	294.034
1459	295.636	295.641
1460	296.027	296.041
1461	296.462	296.537
1462	296.604	296.658
1463	296.982	297.03
1464	297.348	297.421
1465	297.487	297.579
1466	297.66	297.719
1467	297.83	297.97
1468	298.257	298.322
1469	298.376	298.45
1470	298.489	298.591
1471	298.891	298.93
1472	299.125	299.203
1473	299.263	299.336
1474	299.399	299.492
1475	299.549	299.652
1476	299.697	299.799
1477	299.869	299.927
