# Supplementary material for: Capturing the songs of mice with an improved detection and classification method for ultrasonic vocalizations (BootSnap)
Source: PLoS Comput Biol. 2022 May 12;18(5):e1010049. doi: 10.1371/journal.pcbi.1010049 (PMC9098080; doi:10.1371/journal.pcbi.1010049)
Supplement: S4 Data — (XLSX) [file pcbi.1010049.s018.xlsx]

## Sheet: manual detection
Filename	ID	Begin	Length	Type
check_new_3BB894AD_URCompStim2014-01-15_0000002	Signal.All	0	300027
check_new_3BB894AD_URCompStim2014-01-15_0000002	amud3.0001	0.335	21	Noise
check_new_3BB894AD_URCompStim2014-01-15_0000002	amud3.0002	0.384	5	Noise
check_new_3BB894AD_URCompStim2014-01-15_0000002	amud3.0003	0.419	5.5	Noise
check_new_3BB894AD_URCompStim2014-01-15_0000002	amud3.0004	0.829	53	Noise
check_new_3BB894AD_URCompStim2014-01-15_0000002	amud3.0005	0.927	26	Noise
check_new_3BB894AD_URCompStim2014-01-15_0000002	amud3.0006	0.975	8	Noise
check_new_3BB894AD_URCompStim2014-01-15_0000002	amud3.0007	1.071	10	Noise
check_new_3BB894AD_URCompStim2014-01-15_0000002	amud3.0008	1.162	19.5	Noise
check_new_3BB894AD_URCompStim2014-01-15_0000002	amud3.0009	1.28	11.5	Noise
check_new_3BB894AD_URCompStim2014-01-15_0000002	amud3.0010	2.034	7	Noise
check_new_3BB894AD_URCompStim2014-01-15_0000002	amud3.0011	9.861	109.86	vocalization
check_new_3BB894AD_URCompStim2014-01-15_0000002	amud3.0012	10.008	43	vocalization
check_new_3BB894AD_URCompStim2014-01-15_0000002	amud3.0013	10.088	40.13	vocalization
check_new_3BB894AD_URCompStim2014-01-15_0000002	amud3.0014	10.173	14	vocalization
check_new_3BB894AD_URCompStim2014-01-15_0000002	amud3.0015	10.243	36	vocalization
check_new_3BB894AD_URCompStim2014-01-15_0000002	amud3.0016	10.332	19.5	vocalization
check_new_3BB894AD_URCompStim2014-01-15_0000002	amud3.0017	10.418	36.88	vocalization
check_new_3BB894AD_URCompStim2014-01-15_0000002	amud3.0018	10.786	69.62	vocalization
check_new_3BB894AD_URCompStim2014-01-15_0000002	amud3.0019	10.894	96.32	vocalization
check_new_3BB894AD_URCompStim2014-01-15_0000002	dn.001	11.02	90.9	vocalization
check_new_3BB894AD_URCompStim2014-01-15_0000002	amud3.0020	11.158	122.62	vocalization
check_new_3BB894AD_URCompStim2014-01-15_0000002	amud3.0021	11.326	106.53	vocalization
check_new_3BB894AD_URCompStim2014-01-15_0000002	amud3.0022	11.4774	129.14	vocalization
check_new_3BB894AD_URCompStim2014-01-15_0000002	amud3.0023	11.6447	105.15	vocalization
check_new_3BB894AD_URCompStim2014-01-15_0000002	amud3.0024	11.792	103.04	vocalization
check_new_3BB894AD_URCompStim2014-01-15_0000002	amud3.0025	11.934	150.47	vocalization
check_new_3BB894AD_URCompStim2014-01-15_0000002	amud3.0026	12.1269	140.23	vocalization
check_new_3BB894AD_URCompStim2014-01-15_0000002	amud3.0027	12.313	132.49	vocalization
check_new_3BB894AD_URCompStim2014-01-15_0000002	amud3.0028	12.479	100.88	vocalization
check_new_3BB894AD_URCompStim2014-01-15_0000002	amud3.0029	12.618	178.05	vocalization
check_new_3BB894AD_URCompStim2014-01-15_0000002	amud3.0030	12.845	96.73	vocalization
check_new_3BB894AD_URCompStim2014-01-15_0000002	amud3.0031	12.992	72.85	vocalization
check_new_3BB894AD_URCompStim2014-01-15_0000002	amud3.0032	13.102	70.93	vocalization
check_new_3BB894AD_URCompStim2014-01-15_0000002	amud3.0033	13.223	125.68	vocalization
check_new_3BB894AD_URCompStim2014-01-15_0000002	amud3.0034	13.396	106.82	vocalization
check_new_3BB894AD_URCompStim2014-01-15_0000002	amud3.0035	13.543	101.74	vocalization
check_new_3BB894AD_URCompStim2014-01-15_0000002	amud3.0036	13.702	90.29	vocalization
check_new_3BB894AD_URCompStim2014-01-15_0000002	amud3.0037	13.837	162.06	vocalization
check_new_3BB894AD_URCompStim2014-01-15_0000002	amud3.0038	14.05	80.64	vocalization
check_new_3BB894AD_URCompStim2014-01-15_0000002	amud3.0039	14.184	130.85	vocalization
check_new_3BB894AD_URCompStim2014-01-15_0000002	amud3.0040	14.373	87.52	vocalization
check_new_3BB894AD_URCompStim2014-01-15_0000002	amud3.0041	14.514	166.45	vocalization
check_new_3BB894AD_URCompStim2014-01-15_0000002	dn.002	14.7312	105.26	vocalization
check_new_3BB894AD_URCompStim2014-01-15_0000002	dn.003	14.8722	156.01	vocalization
check_new_3BB894AD_URCompStim2014-01-15_0000002	amud3.0042	15.076	120.43	vocalization
check_new_3BB894AD_URCompStim2014-01-15_0000002	amud3.0043	15.246	119.6	vocalization
check_new_3BB894AD_URCompStim2014-01-15_0000002	amud3.0044	15.416	143.21	vocalization
check_new_3BB894AD_URCompStim2014-01-15_0000002	amud3.0045	15.608	114.74	vocalization
check_new_3BB894AD_URCompStim2014-01-15_0000002	amud3.0046	15.767	94.84	vocalization
check_new_3BB894AD_URCompStim2014-01-15_0000002	amud3.0047	15.905	88.42	vocalization
check_new_3BB894AD_URCompStim2014-01-15_0000002	amud3.0048	16.035	100.34	vocalization
check_new_3BB894AD_URCompStim2014-01-15_0000002	amud3.0049	16.177	79.58	vocalization
check_new_3BB894AD_URCompStim2014-01-15_0000002	amud3.0050	16.302	65.48	vocalization
check_new_3BB894AD_URCompStim2014-01-15_0000002	amud3.0051	16.414	116.07	vocalization
check_new_3BB894AD_URCompStim2014-01-15_0000002	amud3.0052	16.584	136.86	vocalization
check_new_3BB894AD_URCompStim2014-01-15_0000002	amud3.0053	16.762	78.22	vocalization
check_new_3BB894AD_URCompStim2014-01-15_0000002	amud3.0054	16.887	87.62	vocalization
check_new_3BB894AD_URCompStim2014-01-15_0000002	amud3.0055	17.032	43.6	vocalization
check_new_3BB894AD_URCompStim2014-01-15_0000002	amud3.0056	17.133	110.86	vocalization
check_new_3BB894AD_URCompStim2014-01-15_0000002	amud3.0057	17.299	118.42	vocalization
check_new_3BB894AD_URCompStim2014-01-15_0000002	amud3.0058	17.47	108.03	vocalization
check_new_3BB894AD_URCompStim2014-01-15_0000002	amud3.0059	17.628	104.76	vocalization
check_new_3BB894AD_URCompStim2014-01-15_0000002	amud3.0060	17.78	104.55	vocalization
check_new_3BB894AD_URCompStim2014-01-15_0000002	amud3.0061	17.939	15.56	vocalization
check_new_3BB894AD_URCompStim2014-01-15_0000002	amud3.0062	18.1823	37.62	vocalization
check_new_3BB894AD_URCompStim2014-01-15_0000002	amud3.0063	18.274	44.79	vocalization
check_new_3BB894AD_URCompStim2014-01-15_0000002	amud3.0064	18.372	52.69	vocalization
check_new_3BB894AD_URCompStim2014-01-15_0000002	amud3.0065	18.669	27.43	vocalization
check_new_3BB894AD_URCompStim2014-01-15_0000002	amud3.0066	18.741	49.41	vocalization
check_new_3BB894AD_URCompStim2014-01-15_0000002	amud3.0067	18.864	61.75	vocalization
check_new_3BB894AD_URCompStim2014-01-15_0000002	amud3.0068	18.977	26.76	vocalization
check_new_3BB894AD_URCompStim2014-01-15_0000002	amud3.0069	19.224	54.19	vocalization
check_new_3BB894AD_URCompStim2014-01-15_0000002	amud3.0070	19.3271	17.86	vocalization
check_new_3BB894AD_URCompStim2014-01-15_0000002	amud3.0071	19.406	10.35	vocalization
check_new_3BB894AD_URCompStim2014-01-15_0000002	amud3.0072	27.5949	15.08	vocalization
check_new_3BB894AD_URCompStim2014-01-15_0000002	amud3.0073	27.831	33	vocalization
check_new_3BB894AD_URCompStim2014-01-15_0000002	amud3.0074	28.501	50.93	vocalization
check_new_3BB894AD_URCompStim2014-01-15_0000002	amud3.0075	28.604	32.7	vocalization
check_new_3BB894AD_URCompStim2014-01-15_0000002	amud3.0076	28.686	45.78	vocalization
check_new_3BB894AD_URCompStim2014-01-15_0000002	amud3.0077	28.95	11.46	vocalization
check_new_3BB894AD_URCompStim2014-01-15_0000002	amud3.0078	29.041	80.24	vocalization
check_new_3BB894AD_URCompStim2014-01-15_0000002	amud3.0079	29.166	101.86	vocalization
check_new_3BB894AD_URCompStim2014-01-15_0000002	amud3.0080	29.319	77.62	vocalization
check_new_3BB894AD_URCompStim2014-01-15_0000002	amud3.0081	29.433	150.64	vocalization
check_new_3BB894AD_URCompStim2014-01-15_0000002	amud3.0082	29.628	34.59	vocalization
check_new_3BB894AD_URCompStim2014-01-15_0000002	amud3.0083	29.6992	133.46	vocalization
check_new_3BB894AD_URCompStim2014-01-15_0000002	amud3.0084	29.89	47.03	vocalization
check_new_3BB894AD_URCompStim2014-01-15_0000002	amud3.0085	29.969	61.07	vocalization
check_new_3BB894AD_URCompStim2014-01-15_0000002	amud3.0086	30.057	79.28	vocalization
check_new_3BB894AD_URCompStim2014-01-15_0000002	amud3.0087	30.169	65.02	vocalization
check_new_3BB894AD_URCompStim2014-01-15_0000002	amud3.0088	30.27	42.97	vocalization
check_new_3BB894AD_URCompStim2014-01-15_0000002	amud3.0089	30.3665	45.11	vocalization
check_new_3BB894AD_URCompStim2014-01-15_0000002	amud3.0090	30.451	40.54	vocalization
check_new_3BB894AD_URCompStim2014-01-15_0000002	amud3.0091	30.549	36.52	vocalization
check_new_3BB894AD_URCompStim2014-01-15_0000002	amud3.0092	30.628	50.57	vocalization
check_new_3BB894AD_URCompStim2014-01-15_0000002	amud3.0093	32.03	8	vocalization
check_new_3BB894AD_URCompStim2014-01-15_0000002	amud3.0094	32.184	12	vocalization
check_new_3BB894AD_URCompStim2014-01-15_0000002	amud3.0095	32.269	58.06	vocalization
check_new_3BB894AD_URCompStim2014-01-15_0000002	amud3.0096	32.373	37.72	vocalization
check_new_3BB894AD_URCompStim2014-01-15_0000002	amud3.0097	32.464	36	vocalization
check_new_3BB894AD_URCompStim2014-01-15_0000002	amud3.0098	32.624	8.5	vocalization
check_new_3BB894AD_URCompStim2014-01-15_0000002	amud3.0099	32.704	19.68	vocalization
check_new_3BB894AD_URCompStim2014-01-15_0000002	amud3.0100	32.864	17.58	vocalization
check_new_3BB894AD_URCompStim2014-01-15_0000002	amud3.0101	34.264	23.59	vocalization
check_new_3BB894AD_URCompStim2014-01-15_0000002	amud3.0102	34.344	74.25	vocalization
check_new_3BB894AD_URCompStim2014-01-15_0000002	amud3.0103	34.458	92.75	vocalization
check_new_3BB894AD_URCompStim2014-01-15_0000002	amud3.0104	34.593	141.02	vocalization
check_new_3BB894AD_URCompStim2014-01-15_0000002	amud3.0105	34.769	70.28	vocalization
check_new_3BB894AD_URCompStim2014-01-15_0000002	amud3.0106	34.873	52.75	vocalization
check_new_3BB894AD_URCompStim2014-01-15_0000002	amud3.0107	34.968	83.69	vocalization
check_new_3BB894AD_URCompStim2014-01-15_0000002	amud3.0108	35.243	16.4	vocalization
check_new_3BB894AD_URCompStim2014-01-15_0000002	amud3.0109	35.331	47.76	vocalization
check_new_3BB894AD_URCompStim2014-01-15_0000002	amud3.0110	35.427	37.28	vocalization
check_new_3BB894AD_URCompStim2014-01-15_0000002	amud3.0111	35.522	33.45	vocalization
check_new_3BB894AD_URCompStim2014-01-15_0000002	amud3.0112	35.623	44.29	vocalization
check_new_3BB894AD_URCompStim2014-01-15_0000002	amud3.0113	35.715	57.56	vocalization
check_new_3BB894AD_URCompStim2014-01-15_0000002	amud3.0114	35.809	37.8	vocalization
check_new_3BB894AD_URCompStim2014-01-15_0000002	amud3.0115	35.892	91.08	vocalization
check_new_3BB894AD_URCompStim2014-01-15_0000002	amud3.0116	36.025	51.12	vocalization
check_new_3BB894AD_URCompStim2014-01-15_0000002	amud3.0117	36.118	62.45	vocalization
check_new_3BB894AD_URCompStim2014-01-15_0000002	amud3.0118	36.653	85.72	vocalization
check_new_3BB894AD_URCompStim2014-01-15_0000002	amud3.0119	36.767	81.68	vocalization
check_new_3BB894AD_URCompStim2014-01-15_0000002	amud3.0120	36.891	71.4	vocalization
check_new_3BB894AD_URCompStim2014-01-15_0000002	amud3.0121	37.006	108.66	vocalization
check_new_3BB894AD_URCompStim2014-01-15_0000002	amud3.0122	37.161	89	vocalization
check_new_3BB894AD_URCompStim2014-01-15_0000002	amud3.0123	37.291	97.16	vocalization
check_new_3BB894AD_URCompStim2014-01-15_0000002	amud3.0124	37.428	115.23	vocalization
check_new_3BB894AD_URCompStim2014-01-15_0000002	amud3.0125	37.58	80.71	vocalization
check_new_3BB894AD_URCompStim2014-01-15_0000002	amud3.0126	38.081	119.18	vocalization
check_new_3BB894AD_URCompStim2014-01-15_0000002	amud3.0127	38.242	172.47	vocalization
check_new_3BB894AD_URCompStim2014-01-15_0000002	amud3.0128	38.453	106.21	vocalization
check_new_3BB894AD_URCompStim2014-01-15_0000002	amud3.0129	38.603	99.06	vocalization
check_new_3BB894AD_URCompStim2014-01-15_0000002	amud3.0130	38.742	124.54	vocalization
check_new_3BB894AD_URCompStim2014-01-15_0000002	amud3.0131	38.9145	45.11	vocalization
check_new_3BB894AD_URCompStim2014-01-15_0000002	amud3.0132	39.026	30.39	vocalization
check_new_3BB894AD_URCompStim2014-01-15_0000002	amud3.0133	39.436	48.02	vocalization
check_new_3BB894AD_URCompStim2014-01-15_0000002	amud3.0134	39.544	105.44	vocalization
check_new_3BB894AD_URCompStim2014-01-15_0000002	amud3.0135	39.6983	45.11	vocalization
check_new_3BB894AD_URCompStim2014-01-15_0000002	amud3.0136	39.803	59.78	vocalization
check_new_3BB894AD_URCompStim2014-01-15_0000002	amud3.0137	40.0367	59.35	vocalization
check_new_3BB894AD_URCompStim2014-01-15_0000002	amud3.0138	40.172	93.98	vocalization
check_new_3BB894AD_URCompStim2014-01-15_0000002	amud3.0139	40.308	53.84	vocalization
check_new_3BB894AD_URCompStim2014-01-15_0000002	amud3.0140	40.402	73.56	vocalization
check_new_3BB894AD_URCompStim2014-01-15_0000002	amud3.0141	40.526	59.52	vocalization
check_new_3BB894AD_URCompStim2014-01-15_0000002	amud3.0142	40.65	41.73	vocalization
check_new_3BB894AD_URCompStim2014-01-15_0000002	amud3.0143	40.752	50.63	vocalization
check_new_3BB894AD_URCompStim2014-01-15_0000002	amud3.0144	40.854	43.56	vocalization
check_new_3BB894AD_URCompStim2014-01-15_0000002	amud3.0145	40.943	46.66	vocalization
check_new_3BB894AD_URCompStim2014-01-15_0000002	amud3.0146	41.031	94.94	vocalization
check_new_3BB894AD_URCompStim2014-01-15_0000002	amud3.0147	41.175	75.94	vocalization
check_new_3BB894AD_URCompStim2014-01-15_0000002	amud3.0148	41.3	90.04	vocalization
check_new_3BB894AD_URCompStim2014-01-15_0000002	amud3.0149	41.44	109.81	vocalization
check_new_3BB894AD_URCompStim2014-01-15_0000002	amud3.0150	41.597	65.59	vocalization
check_new_3BB894AD_URCompStim2014-01-15_0000002	amud3.0151	41.712	42.7	vocalization
check_new_3BB894AD_URCompStim2014-01-15_0000002	amud3.0152	41.808	85.8	vocalization
check_new_3BB894AD_URCompStim2014-01-15_0000002	amud3.0153	41.94	57.18	vocalization
check_new_3BB894AD_URCompStim2014-01-15_0000002	amud3.0154	42.047	111.83	vocalization
check_new_3BB894AD_URCompStim2014-01-15_0000002	amud3.0155	42.2105	86.47	vocalization
check_new_3BB894AD_URCompStim2014-01-15_0000002	amud3.0156	42.354	69.87	vocalization
check_new_3BB894AD_URCompStim2014-01-15_0000002	amud3.0157	42.483	55.53	vocalization
check_new_3BB894AD_URCompStim2014-01-15_0000002	amud3.0158	42.611	67.57	vocalization
check_new_3BB894AD_URCompStim2014-01-15_0000002	amud3.0159	42.731	97.94	vocalization
check_new_3BB894AD_URCompStim2014-01-15_0000002	amud3.0160	42.871	104.56	vocalization
check_new_3BB894AD_URCompStim2014-01-15_0000002	amud3.0161	43.028	70.68	vocalization
check_new_3BB894AD_URCompStim2014-01-15_0000002	amud3.0162	43.148	28.69	vocalization
check_new_3BB894AD_URCompStim2014-01-15_0000002	amud3.0163	43.397	81.38	vocalization
check_new_3BB894AD_URCompStim2014-01-15_0000002	amud3.0164	43.529	98.82	vocalization
check_new_3BB894AD_URCompStim2014-01-15_0000002	amud3.0165	43.681	37.98	vocalization
check_new_3BB894AD_URCompStim2014-01-15_0000002	amud3.0166	43.779	25.51	vocalization
check_new_3BB894AD_URCompStim2014-01-15_0000002	amud3.0167	44.028	82.9	vocalization
check_new_3BB894AD_URCompStim2014-01-15_0000002	amud3.0168	44.164	91.64	vocalization
check_new_3BB894AD_URCompStim2014-01-15_0000002	amud3.0169	44.303	75.76	vocalization
check_new_3BB894AD_URCompStim2014-01-15_0000002	amud3.0170	44.422	82.7	vocalization
check_new_3BB894AD_URCompStim2014-01-15_0000002	amud3.0171	44.556	92.5	vocalization
check_new_3BB894AD_URCompStim2014-01-15_0000002	amud3.0172	44.69	73.16	vocalization
check_new_3BB894AD_URCompStim2014-01-15_0000002	amud3.0173	44.822	52.06	vocalization
check_new_3BB894AD_URCompStim2014-01-15_0000002	amud3.0174	44.928	50.38	vocalization
check_new_3BB894AD_URCompStim2014-01-15_0000002	amud3.0175	45.037	57.92	vocalization
check_new_3BB894AD_URCompStim2014-01-15_0000002	amud3.0176	45.148	36.21	vocalization
check_new_3BB894AD_URCompStim2014-01-15_0000002	amud3.0177	45.243	14.52	vocalization
check_new_3BB894AD_URCompStim2014-01-15_0000002	amud3.0178	45.497	50.93	vocalization
check_new_3BB894AD_URCompStim2014-01-15_0000002	amud3.0179	45.612	76.91	vocalization
check_new_3BB894AD_URCompStim2014-01-15_0000002	amud3.0180	45.728	70.87	vocalization
check_new_3BB894AD_URCompStim2014-01-15_0000002	amud3.0181	45.846	106.06	vocalization
check_new_3BB894AD_URCompStim2014-01-15_0000002	amud3.0182	45.992	103.86	vocalization
check_new_3BB894AD_URCompStim2014-01-15_0000002	amud3.0183	46.147	93.6	vocalization
check_new_3BB894AD_URCompStim2014-01-15_0000002	amud3.0184	46.291	115.01	vocalization
check_new_3BB894AD_URCompStim2014-01-15_0000002	amud3.0185	46.457	58	vocalization
check_new_3BB894AD_URCompStim2014-01-15_0000002	amud3.0186	46.573	70	vocalization
check_new_3BB894AD_URCompStim2014-01-15_0000002	amud3.0187	46.706	84	vocalization
check_new_3BB894AD_URCompStim2014-01-15_0000002	amud3.0188	46.828	75	vocalization
check_new_3BB894AD_URCompStim2014-01-15_0000002	amud3.0189	46.946	49	vocalization
check_new_3BB894AD_URCompStim2014-01-15_0000002	amud3.0190	47.042	19	vocalization
check_new_3BB894AD_URCompStim2014-01-15_0000002	amud3.0191	47.127	50	vocalization
check_new_3BB894AD_URCompStim2014-01-15_0000002	amud3.0192	47.777	64.16	vocalization
check_new_3BB894AD_URCompStim2014-01-15_0000002	amud3.0193	48.103	60.53	vocalization
check_new_3BB894AD_URCompStim2014-01-15_0000002	amud3.0194	48.235	70.45	vocalization
check_new_3BB894AD_URCompStim2014-01-15_0000002	amud3.0195	48.365	65.45	vocalization
check_new_3BB894AD_URCompStim2014-01-15_0000002	amud3.0196	48.493	76.55	vocalization
check_new_3BB894AD_URCompStim2014-01-15_0000002	amud3.0197	48.626	89.22	vocalization
check_new_3BB894AD_URCompStim2014-01-15_0000002	amud3.0198	48.77	42.03	vocalization
check_new_3BB894AD_URCompStim2014-01-15_0000002	amud3.0199	49.311	30.16	vocalization
check_new_3BB894AD_URCompStim2014-01-15_0000002	amud3.0200	49.399	39.91	vocalization
check_new_3BB894AD_URCompStim2014-01-15_0000002	amud3.0201	49.813	95.83	vocalization
check_new_3BB894AD_URCompStim2014-01-15_0000002	amud3.0202	49.955	77.89	vocalization
check_new_3BB894AD_URCompStim2014-01-15_0000002	amud3.0203	50.075	81.01	vocalization
check_new_3BB894AD_URCompStim2014-01-15_0000002	amud3.0204	50.202	62.1	vocalization
check_new_3BB894AD_URCompStim2014-01-15_0000002	amud3.0205	50.312	60.18	vocalization
check_new_3BB894AD_URCompStim2014-01-15_0000002	amud3.0206	50.425	67.48	vocalization
check_new_3BB894AD_URCompStim2014-01-15_0000002	amud3.0207	50.541	49.22	vocalization
check_new_3BB894AD_URCompStim2014-01-15_0000002	amud3.0208	50.645	49.55	vocalization
check_new_3BB894AD_URCompStim2014-01-15_0000002	amud3.0209	50.745	68.5	vocalization
check_new_3BB894AD_URCompStim2014-01-15_0000002	amud3.0210	50.852	9.84	vocalization
check_new_3BB894AD_URCompStim2014-01-15_0000002	amud3.0211	50.931	90.62	vocalization
check_new_3BB894AD_URCompStim2014-01-15_0000002	amud3.0212	51.072	63.34	vocalization
check_new_3BB894AD_URCompStim2014-01-15_0000002	amud3.0213	51.191	79.68	vocalization
check_new_3BB894AD_URCompStim2014-01-15_0000002	amud3.0214	51.322	6.94	vocalization
check_new_3BB894AD_URCompStim2014-01-15_0000002	amud3.0215	51.412	15.63	vocalization
check_new_3BB894AD_URCompStim2014-01-15_0000002	amud3.0216	51.578	52.64	vocalization
check_new_3BB894AD_URCompStim2014-01-15_0000002	amud3.0217	51.686	45.2	vocalization
check_new_3BB894AD_URCompStim2014-01-15_0000002	amud3.0218	51.865	111.5	vocalization
check_new_3BB894AD_URCompStim2014-01-15_0000002	amud3.0219	52.02	58.94	vocalization
check_new_3BB894AD_URCompStim2014-01-15_0000002	amud3.0220	52.125	69.55	vocalization
check_new_3BB894AD_URCompStim2014-01-15_0000002	amud3.0221	52.243	62.45	vocalization
check_new_3BB894AD_URCompStim2014-01-15_0000002	amud3.0222	52.348	58.95	vocalization
check_new_3BB894AD_URCompStim2014-01-15_0000002	amud3.0223	52.457	60.86	vocalization
check_new_3BB894AD_URCompStim2014-01-15_0000002	amud3.0224	52.569	59.76	vocalization
check_new_3BB894AD_URCompStim2014-01-15_0000002	amud3.0225	52.763	69.7	vocalization
check_new_3BB894AD_URCompStim2014-01-15_0000002	amud3.0226	52.893	59.06	vocalization
check_new_3BB894AD_URCompStim2014-01-15_0000002	amud3.0227	53.005	69.25	vocalization
check_new_3BB894AD_URCompStim2014-01-15_0000002	amud3.0228	53.118	75.61	vocalization
check_new_3BB894AD_URCompStim2014-01-15_0000002	amud3.0229	53.27	67.4	vocalization
check_new_3BB894AD_URCompStim2014-01-15_0000002	amud3.0230	53.386	72.64	vocalization
check_new_3BB894AD_URCompStim2014-01-15_0000002	amud3.0231	53.513	89.44	vocalization
check_new_3BB894AD_URCompStim2014-01-15_0000002	amud3.0232	53.813	53.54	vocalization
check_new_3BB894AD_URCompStim2014-01-15_0000002	amud3.0233	53.92	91.28	vocalization
check_new_3BB894AD_URCompStim2014-01-15_0000002	amud3.0234	54.063	73.28	vocalization
check_new_3BB894AD_URCompStim2014-01-15_0000002	amud3.0235	54.183	57.6	vocalization
check_new_3BB894AD_URCompStim2014-01-15_0000002	amud3.0236	54.365	21.28	vocalization
check_new_3BB894AD_URCompStim2014-01-15_0000002	amud3.0237	54.452	62.1	vocalization
check_new_3BB894AD_URCompStim2014-01-15_0000002	amud3.0238	54.562	34.8	vocalization
check_new_3BB894AD_URCompStim2014-01-15_0000002	amud3.0239	54.652	20.93	vocalization
check_new_3BB894AD_URCompStim2014-01-15_0000002	amud3.0240	54.741	50.35	vocalization
check_new_3BB894AD_URCompStim2014-01-15_0000002	amud3.0241	55.023	10.83	vocalization
check_new_3BB894AD_URCompStim2014-01-15_0000002	amud3.0242	55.111	47.83	vocalization
check_new_3BB894AD_URCompStim2014-01-15_0000002	amud3.0243	55.215	52.86	vocalization
check_new_3BB894AD_URCompStim2014-01-15_0000002	amud3.0244	55.314	112.69	vocalization
check_new_3BB894AD_URCompStim2014-01-15_0000002	amud3.0245	55.463	80.23	vocalization
check_new_3BB894AD_URCompStim2014-01-15_0000002	amud3.0246	55.597	59.01	vocalization
check_new_3BB894AD_URCompStim2014-01-15_0000002	amud3.0247	55.879	47.69	vocalization
check_new_3BB894AD_URCompStim2014-01-15_0000002	amud3.0248	55.98	62.29	vocalization
check_new_3BB894AD_URCompStim2014-01-15_0000002	amud3.0249	56.084	35.36	vocalization
check_new_3BB894AD_URCompStim2014-01-15_0000002	amud3.0250	56.1673	50.75	vocalization
check_new_3BB894AD_URCompStim2014-01-15_0000002	amud3.0251	56.364	14.76	vocalization
check_new_3BB894AD_URCompStim2014-01-15_0000002	amud3.0252	56.535	36.43	vocalization
check_new_3BB894AD_URCompStim2014-01-15_0000002	amud3.0253	56.62	6.5	Noise
check_new_3BB894AD_URCompStim2014-01-15_0000002	amud3.0254	56.66	122.89	vocalization
check_new_3BB894AD_URCompStim2014-01-15_0000002	amud3.0255	57.005	48.57	vocalization
check_new_3BB894AD_URCompStim2014-01-15_0000002	amud3.0256	57.379	27.01	vocalization
check_new_3BB894AD_URCompStim2014-01-15_0000002	amud3.0257	57.481	116.74	vocalization
check_new_3BB894AD_URCompStim2014-01-15_0000002	amud3.0258	57.637	80.1	vocalization
check_new_3BB894AD_URCompStim2014-01-15_0000002	amud3.0259	57.761	89.56	vocalization
check_new_3BB894AD_URCompStim2014-01-15_0000002	amud3.0260	57.915	58.68	vocalization
check_new_3BB894AD_URCompStim2014-01-15_0000002	amud3.0261	58.024	59.64	vocalization
check_new_3BB894AD_URCompStim2014-01-15_0000002	amud3.0262	58.127	82.58	vocalization
check_new_3BB894AD_URCompStim2014-01-15_0000002	amud3.0263	58.255	80.52	vocalization
check_new_3BB894AD_URCompStim2014-01-15_0000002	amud3.0264	58.37	87.7	vocalization
check_new_3BB894AD_URCompStim2014-01-15_0000002	amud3.0265	58.494	88.7	vocalization
check_new_3BB894AD_URCompStim2014-01-15_0000002	amud3.0266	58.644	126.68	vocalization
check_new_3BB894AD_URCompStim2014-01-15_0000002	amud3.0267	58.818	92.71	vocalization
check_new_3BB894AD_URCompStim2014-01-15_0000002	amud3.0268	58.956	45.88	vocalization
check_new_3BB894AD_URCompStim2014-01-15_0000002	amud3.0269	59.057	83.04	vocalization
check_new_3BB894AD_URCompStim2014-01-15_0000002	amud3.0270	59.182	56.72	vocalization
check_new_3BB894AD_URCompStim2014-01-15_0000002	amud3.0271	59.29	88.76	vocalization
check_new_3BB894AD_URCompStim2014-01-15_0000002	amud3.0272	59.426	70.24	vocalization
check_new_3BB894AD_URCompStim2014-01-15_0000002	amud3.0273	59.543	53.8	vocalization
check_new_3BB894AD_URCompStim2014-01-15_0000002	amud3.0274	59.654	38.67	vocalization
check_new_3BB894AD_URCompStim2014-01-15_0000002	amud3.0275	59.839	51.04	vocalization
check_new_3BB894AD_URCompStim2014-01-15_0000002	amud3.0276	59.941	52.42	vocalization
check_new_3BB894AD_URCompStim2014-01-15_0000002	amud3.0278	60.042	60.44	vocalization
check_new_3BB894AD_URCompStim2014-01-15_0000002	amud3.0279	60.154	100.7	vocalization
check_new_3BB894AD_URCompStim2014-01-15_0000002	amud3.0280	60.304	67.24	vocalization
check_new_3BB894AD_URCompStim2014-01-15_0000002	amud3.0281	60.644	116.34	vocalization
check_new_3BB894AD_URCompStim2014-01-15_0000002	amud3.0282	60.8158	51.69	vocalization
check_new_3BB894AD_URCompStim2014-01-15_0000002	amud3.0283	61.166	10.5	Noise
check_new_3BB894AD_URCompStim2014-01-15_0000002	amud3.0284	61.315	18.5	Noise
check_new_3BB894AD_URCompStim2014-01-15_0000002	amud3.0285	61.454	57.28	vocalization
check_new_3BB894AD_URCompStim2014-01-15_0000002	amud3.0286	61.568	105.87	vocalization
check_new_3BB894AD_URCompStim2014-01-15_0000002	amud3.0287	61.739	78.67	vocalization
check_new_3BB894AD_URCompStim2014-01-15_0000002	amud3.0288	61.871	67.91	vocalization
check_new_3BB894AD_URCompStim2014-01-15_0000002	amud3.0289	62.176	57.08	vocalization
check_new_3BB894AD_URCompStim2014-01-15_0000002	amud3.0290	62.356	81.97	vocalization
check_new_3BB894AD_URCompStim2014-01-15_0000002	amud3.0291	62.481	85.73	vocalization
check_new_3BB894AD_URCompStim2014-01-15_0000002	amud3.0292	62.626	61.03	vocalization
check_new_3BB894AD_URCompStim2014-01-15_0000002	amud3.0293	62.744	62.39	vocalization
check_new_3BB894AD_URCompStim2014-01-15_0000002	amud3.0294	62.861	135.24	vocalization
check_new_3BB894AD_URCompStim2014-01-15_0000002	amud3.0295	63.048	86.4	vocalization
check_new_3BB894AD_URCompStim2014-01-15_0000002	amud3.0296	63.187	83.68	vocalization
check_new_3BB894AD_URCompStim2014-01-15_0000002	amud3.0297	63.326	23.62	vocalization
check_new_3BB894AD_URCompStim2014-01-15_0000002	amud3.0298	63.438	33.8	vocalization
check_new_3BB894AD_URCompStim2014-01-15_0000002	amud3.0299	63.8194	88.38	vocalization
check_new_3BB894AD_URCompStim2014-01-15_0000002	amud3.0300	64.006	9.5	Noise
check_new_3BB894AD_URCompStim2014-01-15_0000002	amud3.0301	64.056	5.5	Noise
check_new_3BB894AD_URCompStim2014-01-15_0000002	amud3.0302	64.204	77.02	vocalization
check_new_3BB894AD_URCompStim2014-01-15_0000002	amud3.0303	64.349	64.53	vocalization
check_new_3BB894AD_URCompStim2014-01-15_0000002	amud3.0304	64.477	115.1	vocalization
check_new_3BB894AD_URCompStim2014-01-15_0000002	amud3.0305	64.643	133.5	vocalization
check_new_3BB894AD_URCompStim2014-01-15_0000002	amud3.0306	64.84	52.86	vocalization
check_new_3BB894AD_URCompStim2014-01-15_0000002	amud3.0307	64.96	57.86	vocalization
check_new_3BB894AD_URCompStim2014-01-15_0000002	amud3.0308	65.204	72.32	vocalization
check_new_3BB894AD_URCompStim2014-01-15_0000002	amud3.0309	65.353	45.5	vocalization
check_new_3BB894AD_URCompStim2014-01-15_0000002	amud3.0310	66.507	42.81	vocalization
check_new_3BB894AD_URCompStim2014-01-15_0000002	amud3.0311	66.743	10.5	vocalization
check_new_3BB894AD_URCompStim2014-01-15_0000002	amud3.0312	66.873	31.13	vocalization
check_new_3BB894AD_URCompStim2014-01-15_0000002	amud3.0313	66.96	36.5	vocalization
check_new_3BB894AD_URCompStim2014-01-15_0000002	amud3.0314	67.038	58.8	vocalization
check_new_3BB894AD_URCompStim2014-01-15_0000002	amud3.0315	73.733	5.5	Noise
check_new_3BB894AD_URCompStim2014-01-15_0000002	amud3.0316	75.673	25.31	vocalization
check_new_3BB894AD_URCompStim2014-01-15_0000002	amud3.0317	75.761	53.85	vocalization
check_new_3BB894AD_URCompStim2014-01-15_0000002	amud3.0318	75.865	61.69	vocalization
check_new_3BB894AD_URCompStim2014-01-15_0000002	amud3.0319	75.984	94	vocalization
check_new_3BB894AD_URCompStim2014-01-15_0000002	amud3.0320	76.124	95.92	vocalization
check_new_3BB894AD_URCompStim2014-01-15_0000002	amud3.0321	76.27	48.61	vocalization
check_new_3BB894AD_URCompStim2014-01-15_0000002	amud3.0322	76.371	57.57	vocalization
check_new_3BB894AD_URCompStim2014-01-15_0000002	amud3.0323	76.5752	92.1	vocalization
check_new_3BB894AD_URCompStim2014-01-15_0000002	amud3.0324	76.7171	82.71	vocalization
check_new_3BB894AD_URCompStim2014-01-15_0000002	amud3.0325	76.847	31.76	vocalization
check_new_3BB894AD_URCompStim2014-01-15_0000002	amud3.0326	76.923	63.84	vocalization
check_new_3BB894AD_URCompStim2014-01-15_0000002	amud3.0327	77.037	78.6	vocalization
check_new_3BB894AD_URCompStim2014-01-15_0000002	amud3.0328	77.164	61.56	vocalization
check_new_3BB894AD_URCompStim2014-01-15_0000002	amud3.0329	77.28	59.28	vocalization
check_new_3BB894AD_URCompStim2014-01-15_0000002	amud3.0330	77.397	61.64	vocalization
check_new_3BB894AD_URCompStim2014-01-15_0000002	amud3.0331	77.514	9.5	vocalization
check_new_3BB894AD_URCompStim2014-01-15_0000002	amud3.0332	77.696	179	vocalization
check_new_3BB894AD_URCompStim2014-01-15_0000002	amud3.0333	77.924	84.46	vocalization
check_new_3BB894AD_URCompStim2014-01-15_0000002	amud3.0334	78.055	102.89	vocalization
check_new_3BB894AD_URCompStim2014-01-15_0000002	amud3.0335	78.216	100.73	vocalization
check_new_3BB894AD_URCompStim2014-01-15_0000002	amud3.0336	78.362	33.68	vocalization
check_new_3BB894AD_URCompStim2014-01-15_0000002	amud3.0337	78.448	8.76	vocalization
check_new_3BB894AD_URCompStim2014-01-15_0000002	amud3.0338	78.529	89.42	vocalization
check_new_3BB894AD_URCompStim2014-01-15_0000002	amud3.0339	78.661	91.82	vocalization
check_new_3BB894AD_URCompStim2014-01-15_0000002	amud3.0340	78.802	75.82	vocalization
check_new_3BB894AD_URCompStim2014-01-15_0000002	amud3.0341	78.924	85.4	vocalization
check_new_3BB894AD_URCompStim2014-01-15_0000002	amud3.0342	79.05	45.86	vocalization
check_new_3BB894AD_URCompStim2014-01-15_0000002	amud3.0343	79.145	58.94	vocalization
check_new_3BB894AD_URCompStim2014-01-15_0000002	amud3.0344	79.261	45.39	vocalization
check_new_3BB894AD_URCompStim2014-01-15_0000002	amud3.0345	79.761	22	vocalization
check_new_3BB894AD_URCompStim2014-01-15_0000002	amud3.0346	79.832	56.16	vocalization
check_new_3BB894AD_URCompStim2014-01-15_0000002	amud3.0347	79.916	73.66	vocalization
check_new_3BB894AD_URCompStim2014-01-15_0000002	amud3.0348	80.0307	72.29	vocalization
check_new_3BB894AD_URCompStim2014-01-15_0000002	amud3.0349	80.15	20.5	vocalization
check_new_3BB894AD_URCompStim2014-01-15_0000002	amud3.0350	80.213	12.56	vocalization
check_new_3BB894AD_URCompStim2014-01-15_0000002	amud3.0351	80.29	80.3	vocalization
check_new_3BB894AD_URCompStim2014-01-15_0000002	amud3.0352	80.961	85.99	vocalization
check_new_3BB894AD_URCompStim2014-01-15_0000002	amud3.0353	81.088	84.93	vocalization
check_new_3BB894AD_URCompStim2014-01-15_0000002	amud3.0354	81.207	56.16	vocalization
check_new_3BB894AD_URCompStim2014-01-15_0000002	amud3.0355	81.313	108.99	vocalization
check_new_3BB894AD_URCompStim2014-01-15_0000002	amud3.0356	81.4521	64.85	vocalization
check_new_3BB894AD_URCompStim2014-01-15_0000002	amud3.0357	81.571	56.82	vocalization
check_new_3BB894AD_URCompStim2014-01-15_0000002	amud3.0358	81.678	70.12	vocalization
check_new_3BB894AD_URCompStim2014-01-15_0000002	amud3.0359	81.801	58.96	vocalization
check_new_3BB894AD_URCompStim2014-01-15_0000002	amud3.0360	81.9	58.64	vocalization
check_new_3BB894AD_URCompStim2014-01-15_0000002	amud3.0361	82.002	110.78	vocalization
check_new_3BB894AD_URCompStim2014-01-15_0000002	amud3.0362	82.154	55.58	vocalization
check_new_3BB894AD_URCompStim2014-01-15_0000002	amud3.0363	82.26	66.12	vocalization
check_new_3BB894AD_URCompStim2014-01-15_0000002	amud3.0364	82.383	70.94	vocalization
check_new_3BB894AD_URCompStim2014-01-15_0000002	amud3.0365	82.517	121.16	vocalization
check_new_3BB894AD_URCompStim2014-01-15_0000002	amud3.0366	82.693	108.69	vocalization
check_new_3BB894AD_URCompStim2014-01-15_0000002	amud3.0367	82.851	70.05	vocalization
check_new_3BB894AD_URCompStim2014-01-15_0000002	amud3.0368	82.977	80.33	vocalization
check_new_3BB894AD_URCompStim2014-01-15_0000002	amud3.0369	83.096	56.25	vocalization
check_new_3BB894AD_URCompStim2014-01-15_0000002	amud3.0370	83.202	50.82	vocalization
check_new_3BB894AD_URCompStim2014-01-15_0000002	amud3.0371	83.3064	104.32	vocalization
check_new_3BB894AD_URCompStim2014-01-15_0000002	amud3.0372	83.466	139.26	vocalization
check_new_3BB894AD_URCompStim2014-01-15_0000002	amud3.0373	83.6692	55.45	vocalization
check_new_3BB894AD_URCompStim2014-01-15_0000002	amud3.0374	83.787	166	vocalization
check_new_3BB894AD_URCompStim2014-01-15_0000002	amud3.0375	84.076	55.58	vocalization
check_new_3BB894AD_URCompStim2014-01-15_0000002	amud3.0376	84.188	125.91	vocalization
check_new_3BB894AD_URCompStim2014-01-15_0000002	amud3.0377	84.368	106.62	vocalization
check_new_3BB894AD_URCompStim2014-01-15_0000002	amud3.0378	84.529	72.5	vocalization
check_new_3BB894AD_URCompStim2014-01-15_0000002	amud3.0379	84.7547	58.27	vocalization
check_new_3BB894AD_URCompStim2014-01-15_0000002	amud3.0380	84.861	110.8	vocalization
check_new_3BB894AD_URCompStim2014-01-15_0000002	amud3.0381	85.037	53.22	vocalization
check_new_3BB894AD_URCompStim2014-01-15_0000002	amud3.0382	85.159	95.7	vocalization
check_new_3BB894AD_URCompStim2014-01-15_0000002	amud3.0383	85.308	92.37	vocalization
check_new_3BB894AD_URCompStim2014-01-15_0000002	amud3.0384	85.4703	50.4	vocalization
check_new_3BB894AD_URCompStim2014-01-15_0000002	amud3.0385	85.567	92.77	vocalization
check_new_3BB894AD_URCompStim2014-01-15_0000002	amud3.0386	85.698	8.5	Noise
check_new_3BB894AD_URCompStim2014-01-15_0000002	amud3.0387	85.731	79.15	vocalization
check_new_3BB894AD_URCompStim2014-01-15_0000002	amud3.0388	85.88	81.46	vocalization
check_new_3BB894AD_URCompStim2014-01-15_0000002	amud3.0389	86.0226	67.67	vocalization
check_new_3BB894AD_URCompStim2014-01-15_0000002	amud3.0390	86.165	70.9	vocalization
check_new_3BB894AD_URCompStim2014-01-15_0000002	amud3.0391	86.299	62.84	vocalization
check_new_3BB894AD_URCompStim2014-01-15_0000002	amud3.0392	86.383	22.5	Noise
check_new_3BB894AD_URCompStim2014-01-15_0000002	amud3.0393	86.429	74.76	vocalization
check_new_3BB894AD_URCompStim2014-01-15_0000002	amud3.0394	86.6363	58.27	vocalization
check_new_3BB894AD_URCompStim2014-01-15_0000002	amud3.0395	86.858	7	Noise
check_new_3BB894AD_URCompStim2014-01-15_0000002	amud3.0396	87.0273	100.56	vocalization
check_new_3BB894AD_URCompStim2014-01-15_0000002	amud3.0397	87.199	96	vocalization
check_new_3BB894AD_URCompStim2014-01-15_0000002	amud3.0398	87.463	77.41	vocalization
check_new_3BB894AD_URCompStim2014-01-15_0000002	amud3.0399	87.603	98.12	vocalization
check_new_3BB894AD_URCompStim2014-01-15_0000002	amud3.0400	87.7613	98.68	vocalization
check_new_3BB894AD_URCompStim2014-01-15_0000002	amud3.0401	87.966	31.5	Noise
check_new_3BB894AD_URCompStim2014-01-15_0000002	amud3.0402	88.028	40.5	Noise
check_new_3BB894AD_URCompStim2014-01-15_0000002	amud3.0403	88.083	11.5	Noise
check_new_3BB894AD_URCompStim2014-01-15_0000002	amud3.0404	88.106	113.92	vocalization
check_new_3BB894AD_URCompStim2014-01-15_0000002	amud3.0405	88.281	88.36	vocalization
check_new_3BB894AD_URCompStim2014-01-15_0000002	amud3.0406	88.518	126.74	vocalization
check_new_3BB894AD_URCompStim2014-01-15_0000002	amud3.0407	88.6861	140.04	vocalization
check_new_3BB894AD_URCompStim2014-01-15_0000002	amud3.0408	88.879	79.64	vocalization
check_new_3BB894AD_URCompStim2014-01-15_0000002	amud3.0409	89.014	84.68	vocalization
check_new_3BB894AD_URCompStim2014-01-15_0000002	amud3.0410	89.16	91.88	vocalization
check_new_3BB894AD_URCompStim2014-01-15_0000002	amud3.0411	89.305	76.58	vocalization
check_new_3BB894AD_URCompStim2014-01-15_0000002	amud3.0412	89.461	66.25	vocalization
check_new_3BB894AD_URCompStim2014-01-15_0000002	amud3.0413	89.599	55.13	vocalization
check_new_3BB894AD_URCompStim2014-01-15_0000002	amud3.0414	89.743	20.16	vocalization
check_new_3BB894AD_URCompStim2014-01-15_0000002	amud3.0415	89.894	63.7	vocalization
check_new_3BB894AD_URCompStim2014-01-15_0000002	amud3.0416	90.207	12.92	vocalization
check_new_3BB894AD_URCompStim2014-01-15_0000002	amud3.0417	90.415	104.74	vocalization
check_new_3BB894AD_URCompStim2014-01-15_0000002	amud3.0418	90.547	66.72	vocalization
check_new_3BB894AD_URCompStim2014-01-15_0000002	amud3.0419	90.79	65.26	vocalization
check_new_3BB894AD_URCompStim2014-01-15_0000002	amud3.0420	91.4474	18.8	vocalization
check_new_3BB894AD_URCompStim2014-01-15_0000002	amud3.0421	91.537	21.27	vocalization
check_new_3BB894AD_URCompStim2014-01-15_0000002	amud3.0422	91.699	59.46	vocalization
check_new_3BB894AD_URCompStim2014-01-15_0000002	amud3.0423	91.823	79.25	vocalization
check_new_3BB894AD_URCompStim2014-01-15_0000002	amud3.0424	92.483	130.72	vocalization
check_new_3BB894AD_URCompStim2014-01-15_0000002	amud3.0425	92.656	82.72	vocalization
check_new_3BB894AD_URCompStim2014-01-15_0000002	amud3.0426	92.785	71.2	vocalization
check_new_3BB894AD_URCompStim2014-01-15_0000002	amud3.0427	92.913	74.78	vocalization
check_new_3BB894AD_URCompStim2014-01-15_0000002	amud3.0428	93.066	120.09	vocalization
check_new_3BB894AD_URCompStim2014-01-15_0000002	amud3.0429	93.394	117.28	vocalization
check_new_3BB894AD_URCompStim2014-01-15_0000002	amud3.0430	93.562	78.98	vocalization
check_new_3BB894AD_URCompStim2014-01-15_0000002	amud3.0431	93.698	133.76	vocalization
check_new_3BB894AD_URCompStim2014-01-15_0000002	amud3.0432	93.879	34.53	vocalization
check_new_3BB894AD_URCompStim2014-01-15_0000002	amud3.0433	93.99	42.89	vocalization
check_new_3BB894AD_URCompStim2014-01-15_0000002	amud3.0434	94.093	51.74	vocalization
check_new_3BB894AD_URCompStim2014-01-15_0000002	amud3.0435	94.658	16.81	vocalization
check_new_3BB894AD_URCompStim2014-01-15_0000002	amud3.0436	94.824	20.92	vocalization
check_new_3BB894AD_URCompStim2014-01-15_0000002	amud3.0437	94.912	39.12	vocalization
check_new_3BB894AD_URCompStim2014-01-15_0000002	amud3.0438	95.56	22	vocalization
check_new_3BB894AD_URCompStim2014-01-15_0000002	amud3.0439	95.732	121.38	vocalization
check_new_3BB894AD_URCompStim2014-01-15_0000002	amud3.0440	95.89	107.18	vocalization
check_new_3BB894AD_URCompStim2014-01-15_0000002	amud3.0441	96.04	50.22	vocalization
check_new_3BB894AD_URCompStim2014-01-15_0000002	amud3.0442	96.228	35	vocalization
check_new_3BB894AD_URCompStim2014-01-15_0000002	amud3.0443	96.321	69.98	vocalization
check_new_3BB894AD_URCompStim2014-01-15_0000002	amud3.0444	96.4467	20.05	vocalization
check_new_3BB894AD_URCompStim2014-01-15_0000002	amud3.0445	96.549	39.26	vocalization
check_new_3BB894AD_URCompStim2014-01-15_0000002	amud3.0446	96.654	38.06	vocalization
check_new_3BB894AD_URCompStim2014-01-15_0000002	amud3.0447	96.7676	25.44	vocalization
check_new_3BB894AD_URCompStim2014-01-15_0000002	amud3.0448	96.89	14	vocalization
check_new_3BB894AD_URCompStim2014-01-15_0000002	amud3.0449	97.064	9	vocalization
check_new_3BB894AD_URCompStim2014-01-15_0000002	amud3.0450	97.148	123.24	vocalization
check_new_3BB894AD_URCompStim2014-01-15_0000002	amud3.0451	97.3013	89.65	vocalization
check_new_3BB894AD_URCompStim2014-01-15_0000002	amud3.0452	97.431	84.98	vocalization
check_new_3BB894AD_URCompStim2014-01-15_0000002	amud3.0453	97.563	92.07	vocalization
check_new_3BB894AD_URCompStim2014-01-15_0000002	amud3.0454	97.6861	105.26	vocalization
check_new_3BB894AD_URCompStim2014-01-15_0000002	amud3.0455	97.836	32.42	vocalization
check_new_3BB894AD_URCompStim2014-01-15_0000002	amud3.0456	98.015	101.54	vocalization
check_new_3BB894AD_URCompStim2014-01-15_0000002	amud3.0457	98.1579	81.77	vocalization
check_new_3BB894AD_URCompStim2014-01-15_0000002	amud3.0458	98.302	57.96	vocalization
check_new_3BB894AD_URCompStim2014-01-15_0000002	amud3.0459	98.394	89.08	vocalization
check_new_3BB894AD_URCompStim2014-01-15_0000002	amud3.0460	98.538	66.32	vocalization
check_new_3BB894AD_URCompStim2014-01-15_0000002	amud3.0461	98.806	53.96	vocalization
check_new_3BB894AD_URCompStim2014-01-15_0000002	amud3.0462	98.912	57.92	vocalization
check_new_3BB894AD_URCompStim2014-01-15_0000002	amud3.0463	99.02	102.18	vocalization
check_new_3BB894AD_URCompStim2014-01-15_0000002	amud3.0464	99.165	74.66	vocalization
check_new_3BB894AD_URCompStim2014-01-15_0000002	amud3.0465	99.31	111.05	vocalization
check_new_3BB894AD_URCompStim2014-01-15_0000002	amud3.0466	99.474	44.94	vocalization
check_new_3BB894AD_URCompStim2014-01-15_0000002	amud3.0467	99.665	80.3	vocalization
check_new_3BB894AD_URCompStim2014-01-15_0000002	amud3.0468	99.876	53.51	vocalization
check_new_3BB894AD_URCompStim2014-01-15_0000002	amud3.0469	99.978	57.71	vocalization
check_new_3BB894AD_URCompStim2014-01-15_0000002	amud3.0471	100.088	118.76	vocalization
check_new_3BB894AD_URCompStim2014-01-15_0000002	amud3.0472	100.254	55.21	vocalization
check_new_3BB894AD_URCompStim2014-01-15_0000002	amud3.0473	100.344	78.93	vocalization
check_new_3BB894AD_URCompStim2014-01-15_0000002	amud3.0474	100.468	86.51	vocalization
check_new_3BB894AD_URCompStim2014-01-15_0000002	amud3.0475	100.592	106.31	vocalization
check_new_3BB894AD_URCompStim2014-01-15_0000002	amud3.0476	100.747	115.78	vocalization
check_new_3BB894AD_URCompStim2014-01-15_0000002	amud3.0477	100.988	83.43	vocalization
check_new_3BB894AD_URCompStim2014-01-15_0000002	amud3.0478	101.18	42.74	vocalization
check_new_3BB894AD_URCompStim2014-01-15_0000002	amud3.0479	101.352	59.65	vocalization
check_new_3BB894AD_URCompStim2014-01-15_0000002	amud3.0480	101.454	83.59	vocalization
check_new_3BB894AD_URCompStim2014-01-15_0000002	amud3.0481	101.732	71.57	vocalization
check_new_3BB894AD_URCompStim2014-01-15_0000002	amud3.0482	102.076	61.87	vocalization
check_new_3BB894AD_URCompStim2014-01-15_0000002	amud3.0483	102.175	82	vocalization
check_new_3BB894AD_URCompStim2014-01-15_0000002	amud3.0484	102.44	60.94	vocalization
check_new_3BB894AD_URCompStim2014-01-15_0000002	amud3.0485	102.537	46.64	vocalization
check_new_3BB894AD_URCompStim2014-01-15_0000002	amud3.0486	102.63	92.74	vocalization
check_new_3BB894AD_URCompStim2014-01-15_0000002	amud3.0487	102.84	27.48	vocalization
check_new_3BB894AD_URCompStim2014-01-15_0000002	amud3.0488	103.159	65	vocalization
check_new_3BB894AD_URCompStim2014-01-15_0000002	amud3.0489	103.263	56.55	vocalization
check_new_3BB894AD_URCompStim2014-01-15_0000002	amud3.0490	103.359	84.61	vocalization
check_new_3BB894AD_URCompStim2014-01-15_0000002	amud3.0491	104.051	84.34	vocalization
check_new_3BB894AD_URCompStim2014-01-15_0000002	amud3.0492	104.318	5	vocalization
check_new_3BB894AD_URCompStim2014-01-15_0000002	amud3.0493	104.626	4	Noise
check_new_3BB894AD_URCompStim2014-01-15_0000002	amud3.0494	104.87	75.49	vocalization
check_new_3BB894AD_URCompStim2014-01-15_0000002	amud3.0495	104.989	57.05	vocalization
check_new_3BB894AD_URCompStim2014-01-15_0000002	amud3.0496	105.094	148.48	vocalization
check_new_3BB894AD_URCompStim2014-01-15_0000002	amud3.0497	105.347	50.56	vocalization
check_new_3BB894AD_URCompStim2014-01-15_0000002	amud3.0498	105.606	36	vocalization
check_new_3BB894AD_URCompStim2014-01-15_0000002	amud3.0499	105.838	12	Noise
check_new_3BB894AD_URCompStim2014-01-15_0000002	amud3.0500	105.933	68.88	vocalization
check_new_3BB894AD_URCompStim2014-01-15_0000002	amud3.0501	106.056	7	Noise
check_new_3BB894AD_URCompStim2014-01-15_0000002	amud3.0502	106.078	7	Noise
check_new_3BB894AD_URCompStim2014-01-15_0000002	amud3.0503	106.141	22	Noise
check_new_3BB894AD_URCompStim2014-01-15_0000002	amud3.0504	106.466	50.92	vocalization
check_new_3BB894AD_URCompStim2014-01-15_0000002	amud3.0505	106.578	7	vocalization
check_new_3BB894AD_URCompStim2014-01-15_0000002	amud3.0506	106.644	58.06	vocalization
check_new_3BB894AD_URCompStim2014-01-15_0000002	amud3.0507	106.747	93.04	vocalization
check_new_3BB894AD_URCompStim2014-01-15_0000002	dn.004	106.884	67.67	vocalization
check_new_3BB894AD_URCompStim2014-01-15_0000002	dn.005	107.001	126.88	vocalization
check_new_3BB894AD_URCompStim2014-01-15_0000002	dn.006	107.171	75.19	vocalization
check_new_3BB894AD_URCompStim2014-01-15_0000002	amud3.0508	107.293	72	vocalization
check_new_3BB894AD_URCompStim2014-01-15_0000002	amud3.0509	107.405	55.45	vocalization
check_new_3BB894AD_URCompStim2014-01-15_0000002	amud3.0510	107.515	66.76	vocalization
check_new_3BB894AD_URCompStim2014-01-15_0000002	amud3.0511	107.814	47.93	vocalization
check_new_3BB894AD_URCompStim2014-01-15_0000002	amud3.0512	107.988	90.94	vocalization
check_new_3BB894AD_URCompStim2014-01-15_0000002	amud3.0513	108.13	88.04	vocalization
check_new_3BB894AD_URCompStim2014-01-15_0000002	amud3.0514	108.277	109.27	vocalization
check_new_3BB894AD_URCompStim2014-01-15_0000002	amud3.0515	108.436	90.31	vocalization
check_new_3BB894AD_URCompStim2014-01-15_0000002	amud3.0516	108.573	103.68	vocalization
check_new_3BB894AD_URCompStim2014-01-15_0000002	amud3.0517	108.73	77.32	vocalization
check_new_3BB894AD_URCompStim2014-01-15_0000002	amud3.0518	108.865	91.76	vocalization
check_new_3BB894AD_URCompStim2014-01-15_0000002	amud3.0519	109.005	80.52	vocalization
check_new_3BB894AD_URCompStim2014-01-15_0000002	amud3.0520	109.763	54.66	vocalization
check_new_3BB894AD_URCompStim2014-01-15_0000002	amud3.0521	110.137	9.61	vocalization
check_new_3BB894AD_URCompStim2014-01-15_0000002	amud3.0522	110.526	68.92	vocalization
check_new_3BB894AD_URCompStim2014-01-15_0000002	amud3.0523	110.638	38.68	vocalization
check_new_3BB894AD_URCompStim2014-01-15_0000002	amud3.0524	110.736	71.32	vocalization
check_new_3BB894AD_URCompStim2014-01-15_0000002	amud3.0525	110.849	72.99	vocalization
check_new_3BB894AD_URCompStim2014-01-15_0000002	amud3.0526	110.96	6	vocalization
check_new_3BB894AD_URCompStim2014-01-15_0000002	amud3.0527	111.027	64.16	vocalization
check_new_3BB894AD_URCompStim2014-01-15_0000002	amud3.0528	111.157	72.32	vocalization
check_new_3BB894AD_URCompStim2014-01-15_0000002	amud3.0529	111.279	109.15	vocalization
check_new_3BB894AD_URCompStim2014-01-15_0000002	amud3.0530	111.425	121	vocalization
check_new_3BB894AD_URCompStim2014-01-15_0000002	amud3.0531	111.57	81.31	vocalization
check_new_3BB894AD_URCompStim2014-01-15_0000002	amud3.0532	111.974	42	vocalization
check_new_3BB894AD_URCompStim2014-01-15_0000002	amud3.0533	112.07	8	vocalization
check_new_3BB894AD_URCompStim2014-01-15_0000002	amud3.0534	112.143	119.2	vocalization
check_new_3BB894AD_URCompStim2014-01-15_0000002	amud3.0535	112.309	79.2	vocalization
check_new_3BB894AD_URCompStim2014-01-15_0000002	amud3.0536	112.448	130.9	vocalization
check_new_3BB894AD_URCompStim2014-01-15_0000002	amud3.0537	112.633	75.6	vocalization
check_new_3BB894AD_URCompStim2014-01-15_0000002	amud3.0538	112.826	84.7	vocalization
check_new_3BB894AD_URCompStim2014-01-15_0000002	amud3.0539	112.942	7	Noise
check_new_3BB894AD_URCompStim2014-01-15_0000002	amud3.0540	112.962	18.3	vocalization
check_new_3BB894AD_URCompStim2014-01-15_0000002	amud3.0541	113.062	5.7	vocalization
check_new_3BB894AD_URCompStim2014-01-15_0000002	amud3.0542	113.159	70.3	vocalization
check_new_3BB894AD_URCompStim2014-01-15_0000002	amud3.0543	113.279	62.2	vocalization
check_new_3BB894AD_URCompStim2014-01-15_0000002	amud3.0544	113.403	75.4	vocalization
check_new_3BB894AD_URCompStim2014-01-15_0000002	amud3.0545	113.541	116.9	vocalization
check_new_3BB894AD_URCompStim2014-01-15_0000002	amud3.0546	113.779	53.7	vocalization
check_new_3BB894AD_URCompStim2014-01-15_0000002	amud3.0547	113.987	14	Noise
check_new_3BB894AD_URCompStim2014-01-15_0000002	amud3.0548	114.04	68.08	vocalization
check_new_3BB894AD_URCompStim2014-01-15_0000002	amud3.0549	114.375	11	Noise
check_new_3BB894AD_URCompStim2014-01-15_0000002	amud3.0550	114.676	109.02	vocalization
check_new_3BB894AD_URCompStim2014-01-15_0000002	amud3.0551	114.833	62.97	vocalization
check_new_3BB894AD_URCompStim2014-01-15_0000002	amud3.0552	114.951	75.31	vocalization
check_new_3BB894AD_URCompStim2014-01-15_0000002	amud3.0553	115.088	75.53	vocalization
check_new_3BB894AD_URCompStim2014-01-15_0000002	amud3.0554	115.214	85.81	vocalization
check_new_3BB894AD_URCompStim2014-01-15_0000002	amud3.0555	115.36	97.7	vocalization
check_new_3BB894AD_URCompStim2014-01-15_0000002	amud3.0556	115.586	93.5	vocalization
check_new_3BB894AD_URCompStim2014-01-15_0000002	amud3.0557	115.701	9	Noise
check_new_3BB894AD_URCompStim2014-01-15_0000002	amud3.0558	115.733	90.23	vocalization
check_new_3BB894AD_URCompStim2014-01-15_0000002	amud3.0559	115.873	74.36	vocalization
check_new_3BB894AD_URCompStim2014-01-15_0000002	amud3.0560	116.004	59.9	vocalization
check_new_3BB894AD_URCompStim2014-01-15_0000002	amud3.0561	116.229	116.54	vocalization
check_new_3BB894AD_URCompStim2014-01-15_0000002	amud3.0562	116.498	65.9	vocalization
check_new_3BB894AD_URCompStim2014-01-15_0000002	amud3.0563	116.62	51.69	vocalization
check_new_3BB894AD_URCompStim2014-01-15_0000002	amud3.0564	116.742	67.2	vocalization
check_new_3BB894AD_URCompStim2014-01-15_0000002	amud3.0565	116.888	96.96	vocalization
check_new_3BB894AD_URCompStim2014-01-15_0000002	amud3.0566	117.12	93.34	vocalization
check_new_3BB894AD_URCompStim2014-01-15_0000002	amud3.0567	117.24	27	Noise
check_new_3BB894AD_URCompStim2014-01-15_0000002	amud3.0568	117.279	96.93	vocalization
check_new_3BB894AD_URCompStim2014-01-15_0000002	amud3.0569	117.435	116.68	vocalization
check_new_3BB894AD_URCompStim2014-01-15_0000002	amud3.0570	117.573	21	Noise
check_new_3BB894AD_URCompStim2014-01-15_0000002	amud3.0571	117.613	122.9	vocalization
check_new_3BB894AD_URCompStim2014-01-15_0000002	amud3.0572	117.802	104	vocalization
check_new_3BB894AD_URCompStim2014-01-15_0000002	amud3.0573	117.993	86.46	vocalization
check_new_3BB894AD_URCompStim2014-01-15_0000002	amud3.0574	118.355	85.78	vocalization
check_new_3BB894AD_URCompStim2014-01-15_0000002	amud3.0575	118.48	20	Noise
check_new_3BB894AD_URCompStim2014-01-15_0000002	amud3.0576	118.522	72.92	vocalization
check_new_3BB894AD_URCompStim2014-01-15_0000002	amud3.0577	118.715	105.48	vocalization
check_new_3BB894AD_URCompStim2014-01-15_0000002	amud3.0578	118.864	5	Noise
check_new_3BB894AD_URCompStim2014-01-15_0000002	amud3.0579	119.207	68.74	vocalization
check_new_3BB894AD_URCompStim2014-01-15_0000002	amud3.0580	119.478	50.19	vocalization
check_new_3BB894AD_URCompStim2014-01-15_0000002	amud3.0581	120.018	39.32	vocalization
check_new_3BB894AD_URCompStim2014-01-15_0000002	amud3.0582	120.109	11	Noise
check_new_3BB894AD_URCompStim2014-01-15_0000002	amud3.0583	120.14	24.47	vocalization
check_new_3BB894AD_URCompStim2014-01-15_0000002	amud3.0584	120.552	73.68	vocalization
check_new_3BB894AD_URCompStim2014-01-15_0000002	amud3.0585	120.707	11	Noise
check_new_3BB894AD_URCompStim2014-01-15_0000002	amud3.0586	121.019	9	Noise
check_new_3BB894AD_URCompStim2014-01-15_0000002	amud3.0587	121.051	10	Noise
check_new_3BB894AD_URCompStim2014-01-15_0000002	amud3.0588	121.052	61.92	vocalization
check_new_3BB894AD_URCompStim2014-01-15_0000002	amud3.0589	121.132	15	Noise
check_new_3BB894AD_URCompStim2014-01-15_0000002	amud3.0590	121.158	6	Noise
check_new_3BB894AD_URCompStim2014-01-15_0000002	amud3.0591	121.334	20.32	vocalization
check_new_3BB894AD_URCompStim2014-01-15_0000002	amud3.0592	121.487	65.62	vocalization
check_new_3BB894AD_URCompStim2014-01-15_0000002	amud3.0593	121.644	73.1	vocalization
check_new_3BB894AD_URCompStim2014-01-15_0000002	amud3.0594	121.824	87.65	vocalization
check_new_3BB894AD_URCompStim2014-01-15_0000002	amud3.0595	122.082	17	Noise
check_new_3BB894AD_URCompStim2014-01-15_0000002	amud3.0596	122.227	40.37	vocalization
check_new_3BB894AD_URCompStim2014-01-15_0000002	amud3.0597	122.336	42	Noise
check_new_3BB894AD_URCompStim2014-01-15_0000002	amud3.0598	122.588	32	vocalization
check_new_3BB894AD_URCompStim2014-01-15_0000002	amud3.0599	122.831	61.78	vocalization
check_new_3BB894AD_URCompStim2014-01-15_0000002	amud3.0600	122.928	10	Noise
check_new_3BB894AD_URCompStim2014-01-15_0000002	amud3.0601	123.119	56.39	vocalization
check_new_3BB894AD_URCompStim2014-01-15_0000002	amud3.0602	123.232	65.93	vocalization
check_new_3BB894AD_URCompStim2014-01-15_0000002	amud3.0603	123.365	100.22	vocalization
check_new_3BB894AD_URCompStim2014-01-15_0000002	amud3.0604	123.558	78.27	vocalization
check_new_3BB894AD_URCompStim2014-01-15_0000002	amud3.0605	123.698	53.87	vocalization
check_new_3BB894AD_URCompStim2014-01-15_0000002	amud3.0606	123.778	14	Noise
check_new_3BB894AD_URCompStim2014-01-15_0000002	amud3.0607	123.812	70.51	vocalization
check_new_3BB894AD_URCompStim2014-01-15_0000002	amud3.0608	123.933	108.35	vocalization
check_new_3BB894AD_URCompStim2014-01-15_0000002	amud3.0609	124.091	65.01	vocalization
check_new_3BB894AD_URCompStim2014-01-15_0000002	amud3.0610	124.266	11	Noise
check_new_3BB894AD_URCompStim2014-01-15_0000002	amud3.0611	124.309	58.27	vocalization
check_new_3BB894AD_URCompStim2014-01-15_0000002	amud3.0612	124.42	34.77	vocalization
check_new_3BB894AD_URCompStim2014-01-15_0000002	amud3.0613	124.6	11	Noise
check_new_3BB894AD_URCompStim2014-01-15_0000002	amud3.0614	124.786	104.03	vocalization
check_new_3BB894AD_URCompStim2014-01-15_0000002	amud3.0615	124.94	131.42	vocalization
check_new_3BB894AD_URCompStim2014-01-15_0000002	amud3.0616	125.107	135.48	vocalization
check_new_3BB894AD_URCompStim2014-01-15_0000002	amud3.0617	125.284	64.68	vocalization
check_new_3BB894AD_URCompStim2014-01-15_0000002	amud3.0618	125.394	105.06	vocalization
check_new_3BB894AD_URCompStim2014-01-15_0000002	amud3.0619	125.543	123.35	vocalization
check_new_3BB894AD_URCompStim2014-01-15_0000002	amud3.0620	125.71	51.27	vocalization
check_new_3BB894AD_URCompStim2014-01-15_0000002	amud3.0621	126.574	70.73	vocalization
check_new_3BB894AD_URCompStim2014-01-15_0000002	amud3.0622	126.692	107.81	vocalization
check_new_3BB894AD_URCompStim2014-01-15_0000002	amud3.0623	126.839	67.95	vocalization
check_new_3BB894AD_URCompStim2014-01-15_0000002	amud3.0624	126.963	90.56	vocalization
check_new_3BB894AD_URCompStim2014-01-15_0000002	amud3.0625	127.103	76.5	vocalization
check_new_3BB894AD_URCompStim2014-01-15_0000002	amud3.0626	127.697	53	vocalization
check_new_3BB894AD_URCompStim2014-01-15_0000002	amud3.0627	127.799	60.02	vocalization
check_new_3BB894AD_URCompStim2014-01-15_0000002	amud3.0628	127.897	50.36	vocalization
check_new_3BB894AD_URCompStim2014-01-15_0000002	amud3.0629	127.987	27.09	vocalization
check_new_3BB894AD_URCompStim2014-01-15_0000002	amud3.0630	128.062	49.84	vocalization
check_new_3BB894AD_URCompStim2014-01-15_0000002	amud3.0631	128.15	52.06	vocalization
check_new_3BB894AD_URCompStim2014-01-15_0000002	amud3.0632	128.242	75.67	vocalization
check_new_3BB894AD_URCompStim2014-01-15_0000002	amud3.0633	128.355	38.8	vocalization
check_new_3BB894AD_URCompStim2014-01-15_0000002	amud3.0634	128.776	78.32	vocalization
check_new_3BB894AD_URCompStim2014-01-15_0000002	amud3.0635	128.886	54.78	vocalization
check_new_3BB894AD_URCompStim2014-01-15_0000002	amud3.0636	128.985	54.47	vocalization
check_new_3BB894AD_URCompStim2014-01-15_0000002	amud3.0637	129.144	43.02	vocalization
check_new_3BB894AD_URCompStim2014-01-15_0000002	amud3.0638	129.237	16.75	vocalization
check_new_3BB894AD_URCompStim2014-01-15_0000002	amud3.0639	129.385	60.49	vocalization
check_new_3BB894AD_URCompStim2014-01-15_0000002	amud3.0640	129.478	100	vocalization
check_new_3BB894AD_URCompStim2014-01-15_0000002	amud3.0641	129.613	54.29	vocalization
check_new_3BB894AD_URCompStim2014-01-15_0000002	amud3.0642	129.689	64.75	vocalization
check_new_3BB894AD_URCompStim2014-01-15_0000002	amud3.0643	129.784	50.58	vocalization
check_new_3BB894AD_URCompStim2014-01-15_0000002	amud3.0644	129.862	78.78	vocalization
check_new_3BB894AD_URCompStim2014-01-15_0000002	amud3.0645	129.969	37.57	vocalization
check_new_3BB894AD_URCompStim2014-01-15_0000002	amud3.0646	130.037	45.7	vocalization
check_new_3BB894AD_URCompStim2014-01-15_0000002	amud3.0647	130.128	54.33	vocalization
check_new_3BB894AD_URCompStim2014-01-15_0000002	amud3.0648	130.284	19.57	vocalization
check_new_3BB894AD_URCompStim2014-01-15_0000002	amud3.0649	130.686	18	vocalization
check_new_3BB894AD_URCompStim2014-01-15_0000002	amud3.0650	135.864	22.26	vocalization
check_new_3BB894AD_URCompStim2014-01-15_0000002	amud3.0651	136.996	31.24	vocalization
check_new_3BB894AD_URCompStim2014-01-15_0000002	amud3.0652	137.073	36.01	vocalization
check_new_3BB894AD_URCompStim2014-01-15_0000002	amud3.0653	137.36	44.12	vocalization
check_new_3BB894AD_URCompStim2014-01-15_0000002	amud3.0654	138.295	35.81	vocalization
check_new_3BB894AD_URCompStim2014-01-15_0000002	amud3.0655	138.385	51.08	vocalization
check_new_3BB894AD_URCompStim2014-01-15_0000002	amud3.0656	138.485	71.38	vocalization
check_new_3BB894AD_URCompStim2014-01-15_0000002	amud3.0657	138.603	98.11	vocalization
check_new_3BB894AD_URCompStim2014-01-15_0000002	amud3.0658	138.757	46.56	vocalization
check_new_3BB894AD_URCompStim2014-01-15_0000002	amud3.0659	138.857	46.18	vocalization
check_new_3BB894AD_URCompStim2014-01-15_0000002	amud3.0660	138.952	59.26	vocalization
check_new_3BB894AD_URCompStim2014-01-15_0000002	amud3.0661	139.054	41.85	vocalization
check_new_3BB894AD_URCompStim2014-01-15_0000002	amud3.0662	139.142	34.68	vocalization
check_new_3BB894AD_URCompStim2014-01-15_0000002	amud3.0663	139.399	60.57	vocalization
check_new_3BB894AD_URCompStim2014-01-15_0000002	amud3.0664	139.527	82.01	vocalization
check_new_3BB894AD_URCompStim2014-01-15_0000002	amud3.0665	139.651	55.75	vocalization
check_new_3BB894AD_URCompStim2014-01-15_0000002	amud3.0666	139.748	93.04	vocalization
check_new_3BB894AD_URCompStim2014-01-15_0000002	amud3.0667	139.879	68.36	vocalization
check_new_3BB894AD_URCompStim2014-01-15_0000002	amud3.0668	139.992	93.51	vocalization
check_new_3BB894AD_URCompStim2014-01-15_0000002	amud3.0670	140.127	83.51	vocalization
check_new_3BB894AD_URCompStim2014-01-15_0000002	amud3.0671	140.258	103.83	vocalization
check_new_3BB894AD_URCompStim2014-01-15_0000002	amud3.0672	140.417	97.08	vocalization
check_new_3BB894AD_URCompStim2014-01-15_0000002	amud3.0673	140.56	71.56	vocalization
check_new_3BB894AD_URCompStim2014-01-15_0000002	amud3.0674	140.683	65.11	vocalization
check_new_3BB894AD_URCompStim2014-01-15_0000002	amud3.0675	140.796	49.85	vocalization
check_new_3BB894AD_URCompStim2014-01-15_0000002	amud3.0676	140.895	59.87	vocalization
check_new_3BB894AD_URCompStim2014-01-15_0000002	amud3.0677	141.001	58.2	vocalization
check_new_3BB894AD_URCompStim2014-01-15_0000002	amud3.0678	141.1	60.7	vocalization
check_new_3BB894AD_URCompStim2014-01-15_0000002	amud3.0679	141.208	72.06	vocalization
check_new_3BB894AD_URCompStim2014-01-15_0000002	amud3.0680	141.31	96	vocalization
check_new_3BB894AD_URCompStim2014-01-15_0000002	amud3.0681	141.448	91.46	vocalization
check_new_3BB894AD_URCompStim2014-01-15_0000002	amud3.0682	141.585	106.72	vocalization
check_new_3BB894AD_URCompStim2014-01-15_0000002	amud3.0683	141.739	79.6	vocalization
check_new_3BB894AD_URCompStim2014-01-15_0000002	amud3.0684	141.856	62.97	vocalization
check_new_3BB894AD_URCompStim2014-01-15_0000002	amud3.0685	141.97	88.26	vocalization
check_new_3BB894AD_URCompStim2014-01-15_0000002	amud3.0686	142.217	86.56	vocalization
check_new_3BB894AD_URCompStim2014-01-15_0000002	amud3.0687	142.554	96.36	vocalization
check_new_3BB894AD_URCompStim2014-01-15_0000002	amud3.0688	142.707	128.51	vocalization
check_new_3BB894AD_URCompStim2014-01-15_0000002	amud3.0689	142.891	159	vocalization
check_new_3BB894AD_URCompStim2014-01-15_0000002	amud3.0690	143.102	73.74	vocalization
check_new_3BB894AD_URCompStim2014-01-15_0000002	amud3.0691	143.249	45	vocalization
check_new_3BB894AD_URCompStim2014-01-15_0000002	amud3.0692	143.423	89.2	vocalization
check_new_3BB894AD_URCompStim2014-01-15_0000002	amud3.0693	143.587	73.7	vocalization
check_new_3BB894AD_URCompStim2014-01-15_0000002	amud3.0694	143.716	67.82	vocalization
check_new_3BB894AD_URCompStim2014-01-15_0000002	amud3.0695	143.876	9	vocalization
check_new_3BB894AD_URCompStim2014-01-15_0000002	amud3.0696	143.919	95.08	vocalization
check_new_3BB894AD_URCompStim2014-01-15_0000002	amud3.0697	144.083	61.31	vocalization
check_new_3BB894AD_URCompStim2014-01-15_0000002	amud3.0698	144.859	40.42	vocalization
check_new_3BB894AD_URCompStim2014-01-15_0000002	amud3.0699	145.005	58.9	vocalization
check_new_3BB894AD_URCompStim2014-01-15_0000002	amud3.0700	145.26	62.68	vocalization
check_new_3BB894AD_URCompStim2014-01-15_0000002	amud3.0701	145.678	51.31	vocalization
check_new_3BB894AD_URCompStim2014-01-15_0000002	amud3.0702	145.822	61	vocalization
check_new_3BB894AD_URCompStim2014-01-15_0000002	amud3.0703	145.952	57.38	vocalization
check_new_3BB894AD_URCompStim2014-01-15_0000002	amud3.0704	146.063	50.71	vocalization
check_new_3BB894AD_URCompStim2014-01-15_0000002	amud3.0705	147.406	44	vocalization
check_new_3BB894AD_URCompStim2014-01-15_0000002	amud3.0706	147.66	44.87	vocalization
check_new_3BB894AD_URCompStim2014-01-15_0000002	amud3.0707	148.037	72.36	vocalization
check_new_3BB894AD_URCompStim2014-01-15_0000002	amud3.0708	148.304	113	vocalization
check_new_3BB894AD_URCompStim2014-01-15_0000002	amud3.0709	148.495	100.85	vocalization
check_new_3BB894AD_URCompStim2014-01-15_0000002	amud3.0710	148.692	94	vocalization
check_new_3BB894AD_URCompStim2014-01-15_0000002	amud3.0711	148.834	64.48	vocalization
check_new_3BB894AD_URCompStim2014-01-15_0000002	amud3.0712	148.958	73	vocalization
check_new_3BB894AD_URCompStim2014-01-15_0000002	amud3.0713	149.095	75.19	vocalization
check_new_3BB894AD_URCompStim2014-01-15_0000002	amud3.0714	149.246	63.2	vocalization
check_new_3BB894AD_URCompStim2014-01-15_0000002	amud3.0715	149.386	109.11	vocalization
check_new_3BB894AD_URCompStim2014-01-15_0000002	amud3.0716	149.483	23	Noise
check_new_3BB894AD_URCompStim2014-01-15_0000002	amud3.0717	149.525	117	vocalization
check_new_3BB894AD_URCompStim2014-01-15_0000002	amud3.0718	149.696	54.92	vocalization
check_new_3BB894AD_URCompStim2014-01-15_0000002	amud3.0719	149.784	121	vocalization
check_new_3BB894AD_URCompStim2014-01-15_0000002	amud3.0720	150.042	14	vocalization
check_new_3BB894AD_URCompStim2014-01-15_0000002	amud3.0721	150.101	60.64	vocalization
check_new_3BB894AD_URCompStim2014-01-15_0000002	amud3.0722	150.425	32.69	vocalization
check_new_3BB894AD_URCompStim2014-01-15_0000002	amud3.0723	150.662	67.31	vocalization
check_new_3BB894AD_URCompStim2014-01-15_0000002	amud3.0724	150.795	60.15	vocalization
check_new_3BB894AD_URCompStim2014-01-15_0000002	amud3.0725	150.928	87.96	vocalization
check_new_3BB894AD_URCompStim2014-01-15_0000002	amud3.0726	151.068	71.08	vocalization
check_new_3BB894AD_URCompStim2014-01-15_0000002	amud3.0728	151.202	63.02	vocalization
check_new_3BB894AD_URCompStim2014-01-15_0000002	amud3.0729	151.337	62.42	vocalization
check_new_3BB894AD_URCompStim2014-01-15_0000002	amud3.0730	151.476	69.55	vocalization
check_new_3BB894AD_URCompStim2014-01-15_0000002	amud3.0731	151.63	60	vocalization
check_new_3BB894AD_URCompStim2014-01-15_0000002	amud3.0732	151.746	53.8	vocalization
check_new_3BB894AD_URCompStim2014-01-15_0000002	amud3.0733	153.898	31	vocalization
check_new_3BB894AD_URCompStim2014-01-15_0000002	amud3.0734	154.054	34.78	vocalization
check_new_3BB894AD_URCompStim2014-01-15_0000002	amud3.0735	154.181	31	vocalization
check_new_3BB894AD_URCompStim2014-01-15_0000002	amud3.0736	154.328	28	vocalization
check_new_3BB894AD_URCompStim2014-01-15_0000002	amud3.0737	154.468	10	vocalization
check_new_3BB894AD_URCompStim2014-01-15_0000002	dn.007	154.609	4.7	vocalization
check_new_3BB894AD_URCompStim2014-01-15_0000002	amud3.0738	156.766	22	vocalization
check_new_3BB894AD_URCompStim2014-01-15_0000002	amud3.0739	156.89	41.35	vocalization
check_new_3BB894AD_URCompStim2014-01-15_0000002	amud3.0740	157.285	38.54	vocalization
check_new_3BB894AD_URCompStim2014-01-15_0000002	amud3.0741	157.533	46.87	vocalization
check_new_3BB894AD_URCompStim2014-01-15_0000002	amud3.0742	157.629	67.42	vocalization
check_new_3BB894AD_URCompStim2014-01-15_0000002	amud3.0743	157.83	31.02	vocalization
check_new_3BB894AD_URCompStim2014-01-15_0000002	amud3.0744	157.916	24	vocalization
check_new_3BB894AD_URCompStim2014-01-15_0000002	amud3.0745	158.009	38.92	vocalization
check_new_3BB894AD_URCompStim2014-01-15_0000002	amud3.0746	158.106	38.72	vocalization
check_new_3BB894AD_URCompStim2014-01-15_0000002	amud3.0747	158.208	11	vocalization
check_new_3BB894AD_URCompStim2014-01-15_0000002	amud3.0748	158.876	67.6	vocalization
check_new_3BB894AD_URCompStim2014-01-15_0000002	amud3.0749	159.248	73.42	vocalization
check_new_3BB894AD_URCompStim2014-01-15_0000002	amud3.0750	159.367	54.98	vocalization
check_new_3BB894AD_URCompStim2014-01-15_0000002	amud3.0751	159.464	58.54	vocalization
check_new_3BB894AD_URCompStim2014-01-15_0000002	amud3.0752	159.986	67.56	vocalization
check_new_3BB894AD_URCompStim2014-01-15_0000002	amud3.0754	160.76	10.68	vocalization
check_new_3BB894AD_URCompStim2014-01-15_0000002	amud3.0755	161.429	51	vocalization
check_new_3BB894AD_URCompStim2014-01-15_0000002	amud3.0756	161.507	23	vocalization
check_new_3BB894AD_URCompStim2014-01-15_0000002	amud3.0757	162.774	12.58	vocalization
check_new_3BB894AD_URCompStim2014-01-15_0000002	amud3.0758	167.16	30.78	vocalization
check_new_3BB894AD_URCompStim2014-01-15_0000002	amud3.0759	167.265	47.96	vocalization
check_new_3BB894AD_URCompStim2014-01-15_0000002	amud3.0760	167.375	46.98	vocalization
check_new_3BB894AD_URCompStim2014-01-15_0000002	amud3.0761	168.559	68.61	vocalization
check_new_3BB894AD_URCompStim2014-01-15_0000002	amud3.0762	168.685	106.34	vocalization
check_new_3BB894AD_URCompStim2014-01-15_0000002	amud3.0763	168.823	93.98	vocalization
check_new_3BB894AD_URCompStim2014-01-15_0000002	amud3.0764	168.947	90.22	vocalization
check_new_3BB894AD_URCompStim2014-01-15_0000002	amud3.0765	169.077	71.48	vocalization
check_new_3BB894AD_URCompStim2014-01-15_0000002	amud3.0766	169.197	101.86	vocalization
check_new_3BB894AD_URCompStim2014-01-15_0000002	amud3.0767	169.359	27.26	vocalization
check_new_3BB894AD_URCompStim2014-01-15_0000002	amud3.0768	169.46	69.12	vocalization
check_new_3BB894AD_URCompStim2014-01-15_0000002	amud3.0769	169.577	120.36	vocalization
check_new_3BB894AD_URCompStim2014-01-15_0000002	amud3.0770	169.745	60.44	vocalization
check_new_3BB894AD_URCompStim2014-01-15_0000002	amud3.0771	169.846	69.4	vocalization
check_new_3BB894AD_URCompStim2014-01-15_0000002	amud3.0772	169.958	70.18	vocalization
check_new_3BB894AD_URCompStim2014-01-15_0000002	amud3.0773	170.068	98.34	vocalization
check_new_3BB894AD_URCompStim2014-01-15_0000002	amud3.0774	170.202	42.35	vocalization
check_new_3BB894AD_URCompStim2014-01-15_0000002	amud3.0775	170.296	97.78	vocalization
check_new_3BB894AD_URCompStim2014-01-15_0000002	amud3.0776	170.438	72.32	vocalization
check_new_3BB894AD_URCompStim2014-01-15_0000002	amud3.0777	170.556	68.05	vocalization
check_new_3BB894AD_URCompStim2014-01-15_0000002	amud3.0778	170.676	45.79	vocalization
check_new_3BB894AD_URCompStim2014-01-15_0000002	amud3.0779	170.784	76.13	vocalization
check_new_3BB894AD_URCompStim2014-01-15_0000002	amud3.0780	170.919	65.01	vocalization
check_new_3BB894AD_URCompStim2014-01-15_0000002	amud3.0781	171.046	118.46	vocalization
check_new_3BB894AD_URCompStim2014-01-15_0000002	amud3.0782	171.208	57.02	vocalization
check_new_3BB894AD_URCompStim2014-01-15_0000002	amud3.0783	171.315	117.32	vocalization
check_new_3BB894AD_URCompStim2014-01-15_0000002	amud3.0784	171.483	76.2	vocalization
check_new_3BB894AD_URCompStim2014-01-15_0000002	amud3.0785	171.606	85	vocalization
check_new_3BB894AD_URCompStim2014-01-15_0000002	amud3.0786	171.722	46.78	vocalization
check_new_3BB894AD_URCompStim2014-01-15_0000002	amud3.0787	171.826	53.57	vocalization
check_new_3BB894AD_URCompStim2014-01-15_0000002	amud3.0788	171.928	53.19	vocalization
check_new_3BB894AD_URCompStim2014-01-15_0000002	amud3.0789	172.035	58	vocalization
check_new_3BB894AD_URCompStim2014-01-15_0000002	amud3.0790	172.134	5	vocalization
check_new_3BB894AD_URCompStim2014-01-15_0000002	amud3.0791	172.642	109.86	vocalization
check_new_3BB894AD_URCompStim2014-01-15_0000002	amud3.0792	172.871	57.56	vocalization
check_new_3BB894AD_URCompStim2014-01-15_0000002	amud3.0793	172.971	63.76	vocalization
check_new_3BB894AD_URCompStim2014-01-15_0000002	amud3.0794	173.072	55.8	vocalization
check_new_3BB894AD_URCompStim2014-01-15_0000002	amud3.0795	173.173	61.95	vocalization
check_new_3BB894AD_URCompStim2014-01-15_0000002	amud3.0796	173.276	55.75	vocalization
check_new_3BB894AD_URCompStim2014-01-15_0000002	dn.008	173.458	4.7	vocalization
check_new_3BB894AD_URCompStim2014-01-15_0000002	amud3.0797	173.477	73.31	vocalization
check_new_3BB894AD_URCompStim2014-01-15_0000002	amud3.0798	173.593	63.94	vocalization
check_new_3BB894AD_URCompStim2014-01-15_0000002	amud3.0799	173.681	9	Noise
check_new_3BB894AD_URCompStim2014-01-15_0000002	amud3.0800	173.706	82.52	vocalization
check_new_3BB894AD_URCompStim2014-01-15_0000002	amud3.0801	173.839	122.18	vocalization
check_new_3BB894AD_URCompStim2014-01-15_0000002	amud3.0802	174.017	92.95	vocalization
check_new_3BB894AD_URCompStim2014-01-15_0000002	amud3.0803	174.162	5	vocalization
check_new_3BB894AD_URCompStim2014-01-15_0000002	amud3.0804	174.341	132.67	vocalization
check_new_3BB894AD_URCompStim2014-01-15_0000002	amud3.0805	174.517	81.67	vocalization
check_new_3BB894AD_URCompStim2014-01-15_0000002	amud3.0806	174.64	78.01	vocalization
check_new_3BB894AD_URCompStim2014-01-15_0000002	amud3.0807	174.773	99.17	vocalization
check_new_3BB894AD_URCompStim2014-01-15_0000002	amud3.0808	174.923	79.88	vocalization
check_new_3BB894AD_URCompStim2014-01-15_0000002	amud3.0809	175.04	11	Noise
check_new_3BB894AD_URCompStim2014-01-15_0000002	amud3.0810	175.066	92.82	vocalization
check_new_3BB894AD_URCompStim2014-01-15_0000002	amud3.0811	175.203	78	vocalization
check_new_3BB894AD_URCompStim2014-01-15_0000002	amud3.0812	175.338	66.12	vocalization
check_new_3BB894AD_URCompStim2014-01-15_0000002	amud3.0813	175.453	76.12	vocalization
check_new_3BB894AD_URCompStim2014-01-15_0000002	amud3.0814	175.579	70.42	vocalization
check_new_3BB894AD_URCompStim2014-01-15_0000002	amud3.0815	175.782	81.71	vocalization
check_new_3BB894AD_URCompStim2014-01-15_0000002	amud3.0816	175.906	52.63	vocalization
check_new_3BB894AD_URCompStim2014-01-15_0000002	amud3.0817	176.317	68.32	vocalization
check_new_3BB894AD_URCompStim2014-01-15_0000002	amud3.0818	176.447	102.8	vocalization
check_new_3BB894AD_URCompStim2014-01-15_0000002	amud3.0819	176.611	78.84	vocalization
check_new_3BB894AD_URCompStim2014-01-15_0000002	amud3.0820	176.73	86.72	vocalization
check_new_3BB894AD_URCompStim2014-01-15_0000002	amud3.0821	176.868	67.14	vocalization
check_new_3BB894AD_URCompStim2014-01-15_0000002	amud3.0822	176.979	66.1	vocalization
check_new_3BB894AD_URCompStim2014-01-15_0000002	amud3.0823	177.089	70.76	vocalization
check_new_3BB894AD_URCompStim2014-01-15_0000002	amud3.0824	177.209	67.3	vocalization
check_new_3BB894AD_URCompStim2014-01-15_0000002	amud3.0825	177.323	82.06	vocalization
check_new_3BB894AD_URCompStim2014-01-15_0000002	amud3.0826	177.452	85.53	vocalization
check_new_3BB894AD_URCompStim2014-01-15_0000002	amud3.0827	177.584	72	vocalization
check_new_3BB894AD_URCompStim2014-01-15_0000002	amud3.0828	177.779	82.83	vocalization
check_new_3BB894AD_URCompStim2014-01-15_0000002	amud3.0829	177.905	70.55	vocalization
check_new_3BB894AD_URCompStim2014-01-15_0000002	amud3.0830	178.121	67.9	vocalization
check_new_3BB894AD_URCompStim2014-01-15_0000002	amud3.0831	178.637	48.14	vocalization
check_new_3BB894AD_URCompStim2014-01-15_0000002	amud3.0832	179.038	104.84	vocalization
check_new_3BB894AD_URCompStim2014-01-15_0000002	amud3.0833	179.192	97.46	vocalization
check_new_3BB894AD_URCompStim2014-01-15_0000002	amud3.0834	179.345	86.38	vocalization
check_new_3BB894AD_URCompStim2014-01-15_0000002	amud3.0835	179.742	8	vocalization
check_new_3BB894AD_URCompStim2014-01-15_0000002	amud3.0836	179.866	7	Noise
check_new_3BB894AD_URCompStim2014-01-15_0000002	amud3.0837	180.012	19	Noise
check_new_3BB894AD_URCompStim2014-01-15_0000002	amud3.0838	180.08	60.15	vocalization
check_new_3BB894AD_URCompStim2014-01-15_0000002	amud3.0839	180.308	102.52	vocalization
check_new_3BB894AD_URCompStim2014-01-15_0000002	amud3.0840	180.463	125.33	vocalization
check_new_3BB894AD_URCompStim2014-01-15_0000002	amud3.0841	180.648	88.83	vocalization
check_new_3BB894AD_URCompStim2014-01-15_0000002	amud3.0842	180.939	82.6	vocalization
check_new_3BB894AD_URCompStim2014-01-15_0000002	amud3.0843	181.124	70.54	vocalization
check_new_3BB894AD_URCompStim2014-01-15_0000002	amud3.0844	181.238	7	Noise
check_new_3BB894AD_URCompStim2014-01-15_0000002	amud3.0845	181.272	94.53	vocalization
check_new_3BB894AD_URCompStim2014-01-15_0000002	amud3.0846	181.426	70.49	vocalization
check_new_3BB894AD_URCompStim2014-01-15_0000002	amud3.0847	181.678	56.12	vocalization
check_new_3BB894AD_URCompStim2014-01-15_0000002	amud3.0848	182.046	118.05	vocalization
check_new_3BB894AD_URCompStim2014-01-15_0000002	amud3.0849	182.232	108.81	vocalization
check_new_3BB894AD_URCompStim2014-01-15_0000002	amud3.0850	182.413	91.48	vocalization
check_new_3BB894AD_URCompStim2014-01-15_0000002	amud3.0851	182.575	116.06	vocalization
check_new_3BB894AD_URCompStim2014-01-15_0000002	amud3.0852	182.804	81.89	vocalization
check_new_3BB894AD_URCompStim2014-01-15_0000002	amud3.0853	182.971	60.01	vocalization
check_new_3BB894AD_URCompStim2014-01-15_0000002	amud3.0854	183.167	46	vocalization
check_new_3BB894AD_URCompStim2014-01-15_0000002	amud3.0855	183.321	79	vocalization
check_new_3BB894AD_URCompStim2014-01-15_0000002	amud3.0856	183.55	75.92	vocalization
check_new_3BB894AD_URCompStim2014-01-15_0000002	amud3.0857	183.751	110.83	vocalization
check_new_3BB894AD_URCompStim2014-01-15_0000002	amud3.0858	184	47	vocalization
check_new_3BB894AD_URCompStim2014-01-15_0000002	amud3.0859	184.32	74.72	vocalization
check_new_3BB894AD_URCompStim2014-01-15_0000002	amud3.0860	184.43	14	Noise
check_new_3BB894AD_URCompStim2014-01-15_0000002	amud3.0861	184.681	29.51	vocalization
check_new_3BB894AD_URCompStim2014-01-15_0000002	amud3.0862	184.772	94.53	vocalization
check_new_3BB894AD_URCompStim2014-01-15_0000002	amud3.0863	184.911	46.69	vocalization
check_new_3BB894AD_URCompStim2014-01-15_0000002	amud3.0864	185.012	52.84	vocalization
check_new_3BB894AD_URCompStim2014-01-15_0000002	amud3.0865	185.201	77.18	vocalization
check_new_3BB894AD_URCompStim2014-01-15_0000002	amud3.0866	185.345	72.37	vocalization
check_new_3BB894AD_URCompStim2014-01-15_0000002	amud3.0867	185.468	118.45	vocalization
check_new_3BB894AD_URCompStim2014-01-15_0000002	amud3.0868	185.728	97.17	vocalization
check_new_3BB894AD_URCompStim2014-01-15_0000002	amud3.0869	185.858	94.99	vocalization
check_new_3BB894AD_URCompStim2014-01-15_0000002	amud3.0870	186.012	70.69	vocalization
check_new_3BB894AD_URCompStim2014-01-15_0000002	amud3.0871	186.159	93.04	vocalization
check_new_3BB894AD_URCompStim2014-01-15_0000002	amud3.0872	186.393	64.69	vocalization
check_new_3BB894AD_URCompStim2014-01-15_0000002	amud3.0873	186.713	29	vocalization
check_new_3BB894AD_URCompStim2014-01-15_0000002	amud3.0874	187.014	101	vocalization
check_new_3BB894AD_URCompStim2014-01-15_0000002	amud3.0875	187.174	10	Noise
check_new_3BB894AD_URCompStim2014-01-15_0000002	amud3.0876	187.201	100.56	vocalization
check_new_3BB894AD_URCompStim2014-01-15_0000002	amud3.0877	187.526	11	Noise
check_new_3BB894AD_URCompStim2014-01-15_0000002	amud3.0878	187.632	12	Noise
check_new_3BB894AD_URCompStim2014-01-15_0000002	amud3.0879	187.828	22	Noise
check_new_3BB894AD_URCompStim2014-01-15_0000002	amud3.0880	188.158	40.42	vocalization
check_new_3BB894AD_URCompStim2014-01-15_0000002	amud3.0881	188.393	78.16	vocalization
check_new_3BB894AD_URCompStim2014-01-15_0000002	amud3.0882	188.55	62.77	vocalization
check_new_3BB894AD_URCompStim2014-01-15_0000002	amud3.0883	188.98	45.36	vocalization
check_new_3BB894AD_URCompStim2014-01-15_0000002	amud3.0884	189.096	75.04	vocalization
check_new_3BB894AD_URCompStim2014-01-15_0000002	amud3.0885	189.218	68	vocalization
check_new_3BB894AD_URCompStim2014-01-15_0000002	amud3.0886	189.333	16	Noise
check_new_3BB894AD_URCompStim2014-01-15_0000002	amud3.0887	189.4	33	Noise
check_new_3BB894AD_URCompStim2014-01-15_0000002	amud3.0888	189.687	95.88	vocalization
check_new_3BB894AD_URCompStim2014-01-15_0000002	amud3.0889	189.882	105.77	vocalization
check_new_3BB894AD_URCompStim2014-01-15_0000002	amud3.0890	190.059	43.43	vocalization
check_new_3BB894AD_URCompStim2014-01-15_0000002	amud3.0891	190.192	72.37	vocalization
check_new_3BB894AD_URCompStim2014-01-15_0000002	amud3.0892	190.336	21	vocalization
check_new_3BB894AD_URCompStim2014-01-15_0000002	amud3.0893	190.46	75.7	vocalization
check_new_3BB894AD_URCompStim2014-01-15_0000002	amud3.0894	190.602	84.59	vocalization
check_new_3BB894AD_URCompStim2014-01-15_0000002	amud3.0895	191.559	71.62	vocalization
check_new_3BB894AD_URCompStim2014-01-15_0000002	amud3.0896	191.726	88.84	vocalization
check_new_3BB894AD_URCompStim2014-01-15_0000002	amud3.0897	191.891	80.79	vocalization
check_new_3BB894AD_URCompStim2014-01-15_0000002	amud3.0898	192.072	75.54	vocalization
check_new_3BB894AD_URCompStim2014-01-15_0000002	amud3.0899	192.304	62.03	vocalization
check_new_3BB894AD_URCompStim2014-01-15_0000002	amud3.0900	192.39	10	Noise
check_new_3BB894AD_URCompStim2014-01-15_0000002	amud3.0901	192.476	89.78	vocalization
check_new_3BB894AD_URCompStim2014-01-15_0000002	amud3.0902	192.623	6	Noise
check_new_3BB894AD_URCompStim2014-01-15_0000002	amud3.0903	192.644	69.33	vocalization
check_new_3BB894AD_URCompStim2014-01-15_0000002	amud3.0904	192.824	54.74	vocalization
check_new_3BB894AD_URCompStim2014-01-15_0000002	amud3.0905	193.04	80	vocalization
check_new_3BB894AD_URCompStim2014-01-15_0000002	amud3.0906	193.207	126.63	vocalization
check_new_3BB894AD_URCompStim2014-01-15_0000002	amud3.0907	193.769	35.5	vocalization
check_new_3BB894AD_URCompStim2014-01-15_0000002	amud3.0908	193.978	49.24	vocalization
check_new_3BB894AD_URCompStim2014-01-15_0000002	amud3.0909	194.071	14	vocalization
check_new_3BB894AD_URCompStim2014-01-15_0000002	amud3.0910	194.144	30	vocalization
check_new_3BB894AD_URCompStim2014-01-15_0000002	amud3.0911	194.219	52.6	vocalization
check_new_3BB894AD_URCompStim2014-01-15_0000002	amud3.0912	194.31	80.02	vocalization
check_new_3BB894AD_URCompStim2014-01-15_0000002	amud3.0913	194.449	91.4	vocalization
check_new_3BB894AD_URCompStim2014-01-15_0000002	amud3.0914	194.584	126	vocalization
check_new_3BB894AD_URCompStim2014-01-15_0000002	amud3.0915	194.745	57	vocalization
check_new_3BB894AD_URCompStim2014-01-15_0000002	amud3.0916	194.835	100.14	vocalization
check_new_3BB894AD_URCompStim2014-01-15_0000002	amud3.0917	194.969	58.24	vocalization
check_new_3BB894AD_URCompStim2014-01-15_0000002	amud3.0918	195.08	38.41	vocalization
check_new_3BB894AD_URCompStim2014-01-15_0000002	amud3.0919	195.691	57	vocalization
check_new_3BB894AD_URCompStim2014-01-15_0000002	amud3.0920	195.78	48.93	vocalization
check_new_3BB894AD_URCompStim2014-01-15_0000002	amud3.0921	195.871	60.38	vocalization
check_new_3BB894AD_URCompStim2014-01-15_0000002	amud3.0922	195.95	57.5	vocalization
check_new_3BB894AD_URCompStim2014-01-15_0000002	dn.011	196.036	78.01	vocalization
check_new_3BB894AD_URCompStim2014-01-15_0000002	amud3.0923	196.149	92.53	vocalization
check_new_3BB894AD_URCompStim2014-01-15_0000002	amud3.0924	196.266	52.6	vocalization
check_new_3BB894AD_URCompStim2014-01-15_0000002	amud3.0925	196.345	61	vocalization
check_new_3BB894AD_URCompStim2014-01-15_0000002	amud3.0926	196.435	64.99	vocalization
check_new_3BB894AD_URCompStim2014-01-15_0000002	amud3.0927	196.532	81.71	vocalization
check_new_3BB894AD_URCompStim2014-01-15_0000002	amud3.0928	196.648	55.93	vocalization
check_new_3BB894AD_URCompStim2014-01-15_0000002	amud3.0929	196.737	51.52	vocalization
check_new_3BB894AD_URCompStim2014-01-15_0000002	amud3.0930	196.827	17.91	vocalization
check_new_3BB894AD_URCompStim2014-01-15_0000002	amud3.0931	196.981	23.68	vocalization
check_new_3BB894AD_URCompStim2014-01-15_0000002	amud3.0932	197.055	44.61	vocalization
check_new_3BB894AD_URCompStim2014-01-15_0000002	amud3.0933	197.293	34.99	vocalization
check_new_3BB894AD_URCompStim2014-01-15_0000002	amud3.0934	197.376	11	vocalization
check_new_3BB894AD_URCompStim2014-01-15_0000002	amud3.0935	197.597	23	vocalization
check_new_3BB894AD_URCompStim2014-01-15_0000002	amud3.0936	198.091	73.46	vocalization
check_new_3BB894AD_URCompStim2014-01-15_0000002	amud3.0937	198.346	33.82	vocalization
check_new_3BB894AD_URCompStim2014-01-15_0000002	amud3.0938	198.504	69.3	vocalization
check_new_3BB894AD_URCompStim2014-01-15_0000002	amud3.0939	198.762	74.45	vocalization
check_new_3BB894AD_URCompStim2014-01-15_0000002	amud3.0940	198.882	53.57	vocalization
check_new_3BB894AD_URCompStim2014-01-15_0000002	amud3.0941	198.972	53.36	vocalization
check_new_3BB894AD_URCompStim2014-01-15_0000002	amud3.0942	199.052	67.32	vocalization
check_new_3BB894AD_URCompStim2014-01-15_0000002	amud3.0943	199.143	73.15	vocalization
check_new_3BB894AD_URCompStim2014-01-15_0000002	amud3.0944	203.613	10	vocalization
check_new_3BB894AD_URCompStim2014-01-15_0000002	amud3.0945	203.768	54.36	vocalization
check_new_3BB894AD_URCompStim2014-01-15_0000002	amud3.0946	203.867	39	vocalization
check_new_3BB894AD_URCompStim2014-01-15_0000002	amud3.0947	204.591	56.54	vocalization
check_new_3BB894AD_URCompStim2014-01-15_0000002	amud3.0948	204.696	45.11	vocalization
check_new_3BB894AD_URCompStim2014-01-15_0000002	amud3.0949	204.806	68.99	vocalization
check_new_3BB894AD_URCompStim2014-01-15_0000002	amud3.0950	204.918	87.62	vocalization
check_new_3BB894AD_URCompStim2014-01-15_0000002	amud3.0951	205.046	69.59	vocalization
check_new_3BB894AD_URCompStim2014-01-15_0000002	amud3.0952	205.166	71.77	vocalization
check_new_3BB894AD_URCompStim2014-01-15_0000002	amud3.0953	205.291	106.93	vocalization
check_new_3BB894AD_URCompStim2014-01-15_0000002	amud3.0954	205.437	101.03	vocalization
check_new_3BB894AD_URCompStim2014-01-15_0000002	amud3.0955	205.581	62.78	vocalization
check_new_3BB894AD_URCompStim2014-01-15_0000002	amud3.0956	205.691	78.72	vocalization
check_new_3BB894AD_URCompStim2014-01-15_0000002	amud3.0957	205.812	99.62	vocalization
check_new_3BB894AD_URCompStim2014-01-15_0000002	amud3.0958	205.953	76.12	vocalization
check_new_3BB894AD_URCompStim2014-01-15_0000002	amud3.0959	206.074	60.15	vocalization
check_new_3BB894AD_URCompStim2014-01-15_0000002	amud3.0960	206.193	78.6	vocalization
check_new_3BB894AD_URCompStim2014-01-15_0000002	amud3.0961	206.321	101.5	vocalization
check_new_3BB894AD_URCompStim2014-01-15_0000002	amud3.0962	206.55	33.63	vocalization
check_new_3BB894AD_URCompStim2014-01-15_0000002	amud3.0963	206.645	73.97	vocalization
check_new_3BB894AD_URCompStim2014-01-15_0000002	amud3.0964	206.772	48.48	vocalization
check_new_3BB894AD_URCompStim2014-01-15_0000002	amud3.0965	206.877	56.26	vocalization
check_new_3BB894AD_URCompStim2014-01-15_0000002	amud3.0966	207.275	71.43	vocalization
check_new_3BB894AD_URCompStim2014-01-15_0000002	amud3.0967	207.847	94.92	vocalization
check_new_3BB894AD_URCompStim2014-01-15_0000002	amud3.0968	208	93.03	vocalization
check_new_3BB894AD_URCompStim2014-01-15_0000002	amud3.0969	208.153	115.78	vocalization
check_new_3BB894AD_URCompStim2014-01-15_0000002	amud3.0970	208.319	86.6	vocalization
check_new_3BB894AD_URCompStim2014-01-15_0000002	amud3.0971	208.651	13.16	vocalization
check_new_3BB894AD_URCompStim2014-01-15_0000002	amud3.0972	208.802	47.46	vocalization
check_new_3BB894AD_URCompStim2014-01-15_0000002	amud3.0973	208.889	41.37	vocalization
check_new_3BB894AD_URCompStim2014-01-15_0000002	amud3.0974	209.244	82.11	vocalization
check_new_3BB894AD_URCompStim2014-01-15_0000002	amud3.0975	209.363	84.36	vocalization
check_new_3BB894AD_URCompStim2014-01-15_0000002	amud3.0976	209.494	17	vocalization
check_new_3BB894AD_URCompStim2014-01-15_0000002	amud3.0977	209.581	61.84	vocalization
check_new_3BB894AD_URCompStim2014-01-15_0000002	amud3.0978	209.691	61.8	vocalization
check_new_3BB894AD_URCompStim2014-01-15_0000002	amud3.0979	209.812	15.99	vocalization
check_new_3BB894AD_URCompStim2014-01-15_0000002	amud3.0980	210.168	60.37	vocalization
check_new_3BB894AD_URCompStim2014-01-15_0000002	amud3.0981	210.524	36.14	vocalization
check_new_3BB894AD_URCompStim2014-01-15_0000002	amud3.0982	210.926	48.61	vocalization
check_new_3BB894AD_URCompStim2014-01-15_0000002	amud3.0983	211.034	58.09	vocalization
check_new_3BB894AD_URCompStim2014-01-15_0000002	amud3.0984	211.233	94.99	vocalization
check_new_3BB894AD_URCompStim2014-01-15_0000002	amud3.0985	211.373	100.67	vocalization
check_new_3BB894AD_URCompStim2014-01-15_0000002	amud3.0986	211.517	93.89	vocalization
check_new_3BB894AD_URCompStim2014-01-15_0000002	amud3.0987	211.66	121.94	vocalization
check_new_3BB894AD_URCompStim2014-01-15_0000002	amud3.0988	211.821	10.75	vocalization
check_new_3BB894AD_URCompStim2014-01-15_0000002	amud3.0989	211.952	46.11	vocalization
check_new_3BB894AD_URCompStim2014-01-15_0000002	amud3.0990	212.042	91.44	vocalization
check_new_3BB894AD_URCompStim2014-01-15_0000002	amud3.0991	212.174	70.35	vocalization
check_new_3BB894AD_URCompStim2014-01-15_0000002	amud3.0992	212.298	37.51	vocalization
check_new_3BB894AD_URCompStim2014-01-15_0000002	amud3.0993	212.386	82.97	vocalization
check_new_3BB894AD_URCompStim2014-01-15_0000002	amud3.0994	212.529	17.9	vocalization
check_new_3BB894AD_URCompStim2014-01-15_0000002	amud3.0995	212.618	88.34	vocalization
check_new_3BB894AD_URCompStim2014-01-15_0000002	amud3.0996	212.759	23.88	vocalization
check_new_3BB894AD_URCompStim2014-01-15_0000002	amud3.0997	212.924	77.06	vocalization
check_new_3BB894AD_URCompStim2014-01-15_0000002	amud3.0998	213.329	89.22	vocalization
check_new_3BB894AD_URCompStim2014-01-15_0000002	amud3.0999	213.472	104.11	vocalization
check_new_3BB894AD_URCompStim2014-01-15_0000002	amud3.1000	213.62	67.96	vocalization
check_new_3BB894AD_URCompStim2014-01-15_0000002	amud3.1001	213.742	49.34	vocalization
check_new_3BB894AD_URCompStim2014-01-15_0000002	amud3.1002	213.839	57.6	vocalization
check_new_3BB894AD_URCompStim2014-01-15_0000002	amud3.1003	214.061	24.51	vocalization
check_new_3BB894AD_URCompStim2014-01-15_0000002	amud3.1004	214.356	58.46	vocalization
check_new_3BB894AD_URCompStim2014-01-15_0000002	amud3.1005	214.648	55	vocalization
check_new_3BB894AD_URCompStim2014-01-15_0000002	amud3.1006	214.751	54.44	vocalization
check_new_3BB894AD_URCompStim2014-01-15_0000002	amud3.1007	214.857	56.39	vocalization
check_new_3BB894AD_URCompStim2014-01-15_0000002	amud3.1008	215.781	9	Noise
check_new_3BB894AD_URCompStim2014-01-15_0000002	amud3.1009	215.804	38.09	vocalization
check_new_3BB894AD_URCompStim2014-01-15_0000002	amud3.1010	216.114	47.64	vocalization
check_new_3BB894AD_URCompStim2014-01-15_0000002	amud3.1011	216.262	14	Noise
check_new_3BB894AD_URCompStim2014-01-15_0000002	amud3.1012	216.702	72	vocalization
check_new_3BB894AD_URCompStim2014-01-15_0000002	amud3.1013	217.081	56.2	vocalization
check_new_3BB894AD_URCompStim2014-01-15_0000002	amud3.1014	217.203	21.61	vocalization
check_new_3BB894AD_URCompStim2014-01-15_0000002	amud3.1015	217.303	8	Noise
check_new_3BB894AD_URCompStim2014-01-15_0000002	amud3.1016	217.324	52.86	vocalization
check_new_3BB894AD_URCompStim2014-01-15_0000002	amud3.1017	217.427	24	Noise
check_new_3BB894AD_URCompStim2014-01-15_0000002	amud3.1018	217.468	34.8	vocalization
check_new_3BB894AD_URCompStim2014-01-15_0000002	amud3.1019	217.965	16	Noise
check_new_3BB894AD_URCompStim2014-01-15_0000002	amud3.1020	218.104	13	Noise
check_new_3BB894AD_URCompStim2014-01-15_0000002	amud3.1021	218.165	66.19	vocalization
check_new_3BB894AD_URCompStim2014-01-15_0000002	amud3.1022	218.375	72.37	vocalization
check_new_3BB894AD_URCompStim2014-01-15_0000002	amud3.1023	218.498	34	Noise
check_new_3BB894AD_URCompStim2014-01-15_0000002	amud3.1024	218.553	24	Noise
check_new_3BB894AD_URCompStim2014-01-15_0000002	amud3.1025	218.6	12	Noise
check_new_3BB894AD_URCompStim2014-01-15_0000002	amud3.1026	218.667	10	Noise
check_new_3BB894AD_URCompStim2014-01-15_0000002	amud3.1027	218.794	99.78	vocalization
check_new_3BB894AD_URCompStim2014-01-15_0000002	amud3.1028	218.923	6	Noise
check_new_3BB894AD_URCompStim2014-01-15_0000002	amud3.1029	218.948	22	Noise
check_new_3BB894AD_URCompStim2014-01-15_0000002	amud3.1030	219.058	10	Noise
check_new_3BB894AD_URCompStim2014-01-15_0000002	amud3.1031	219.1	54	vocalization
check_new_3BB894AD_URCompStim2014-01-15_0000002	amud3.1032	219.189	7	Noise
check_new_3BB894AD_URCompStim2014-01-15_0000002	amud3.1033	219.255	62.66	vocalization
check_new_3BB894AD_URCompStim2014-01-15_0000002	amud3.1034	219.372	60.32	vocalization
check_new_3BB894AD_URCompStim2014-01-15_0000002	amud3.1035	219.485	5	Noise
check_new_3BB894AD_URCompStim2014-01-15_0000002	amud3.1036	219.561	18	Noise
check_new_3BB894AD_URCompStim2014-01-15_0000002	amud3.1037	219.82	98.22	vocalization
check_new_3BB894AD_URCompStim2014-01-15_0000002	amud3.1038	219.959	56.02	vocalization
check_new_3BB894AD_URCompStim2014-01-15_0000002	amud3.1040	220.065	75.02	vocalization
check_new_3BB894AD_URCompStim2014-01-15_0000002	amud3.1041	220.185	11	Noise
check_new_3BB894AD_URCompStim2014-01-15_0000002	amud3.1042	220.254	31.7	vocalization
check_new_3BB894AD_URCompStim2014-01-15_0000002	amud3.1043	220.41	67.43	vocalization
check_new_3BB894AD_URCompStim2014-01-15_0000002	amud3.1044	220.523	92.59	vocalization
check_new_3BB894AD_URCompStim2014-01-15_0000002	amud3.1045	220.651	91.17	vocalization
check_new_3BB894AD_URCompStim2014-01-15_0000002	amud3.1046	220.809	23	Noise
check_new_3BB894AD_URCompStim2014-01-15_0000002	amud3.1047	220.938	47.89	vocalization
check_new_3BB894AD_URCompStim2014-01-15_0000002	amud3.1048	221.065	121.08	vocalization
check_new_3BB894AD_URCompStim2014-01-15_0000002	amud3.1049	221.23	99.87	vocalization
check_new_3BB894AD_URCompStim2014-01-15_0000002	amud3.1050	221.379	84.59	vocalization
check_new_3BB894AD_URCompStim2014-01-15_0000002	amud3.1051	221.512	78.95	vocalization
check_new_3BB894AD_URCompStim2014-01-15_0000002	amud3.1052	221.636	69.81	vocalization
check_new_3BB894AD_URCompStim2014-01-15_0000002	amud3.1053	221.75	51.68	vocalization
check_new_3BB894AD_URCompStim2014-01-15_0000002	amud3.1054	222.751	67.6	vocalization
check_new_3BB894AD_URCompStim2014-01-15_0000002	amud3.1055	222.875	55.44	vocalization
check_new_3BB894AD_URCompStim2014-01-15_0000002	amud3.1056	222.992	69.08	vocalization
check_new_3BB894AD_URCompStim2014-01-15_0000002	amud3.1057	223.179	10	Noise
check_new_3BB894AD_URCompStim2014-01-15_0000002	amud3.1058	223.212	50.2	vocalization
check_new_3BB894AD_URCompStim2014-01-15_0000002	amud3.1059	223.417	81.11	vocalization
check_new_3BB894AD_URCompStim2014-01-15_0000002	amud3.1060	223.646	73.31	vocalization
check_new_3BB894AD_URCompStim2014-01-15_0000002	amud3.1061	223.782	74.25	vocalization
check_new_3BB894AD_URCompStim2014-01-15_0000002	amud3.1062	223.892	55	vocalization
check_new_3BB894AD_URCompStim2014-01-15_0000002	amud3.1063	223.994	135.68	vocalization
check_new_3BB894AD_URCompStim2014-01-15_0000002	amud3.1064	224.28	35.46	vocalization
check_new_3BB894AD_URCompStim2014-01-15_0000002	amud3.1065	224.715	34.05	vocalization
check_new_3BB894AD_URCompStim2014-01-15_0000002	amud3.1066	225.161	11	vocalization
check_new_3BB894AD_URCompStim2014-01-15_0000002	amud3.1067	225.62	89.57	vocalization
check_new_3BB894AD_URCompStim2014-01-15_0000002	amud3.1068	225.752	106.07	vocalization
check_new_3BB894AD_URCompStim2014-01-15_0000002	amud3.1069	225.911	125.64	vocalization
check_new_3BB894AD_URCompStim2014-01-15_0000002	amud3.1070	226.076	54.62	vocalization
check_new_3BB894AD_URCompStim2014-01-15_0000002	amud3.1071	226.179	57.83	vocalization
check_new_3BB894AD_URCompStim2014-01-15_0000002	amud3.1072	226.294	80.05	vocalization
check_new_3BB894AD_URCompStim2014-01-15_0000002	amud3.1073	226.412	49.45	vocalization
check_new_3BB894AD_URCompStim2014-01-15_0000002	amud3.1074	226.514	74.33	vocalization
check_new_3BB894AD_URCompStim2014-01-15_0000002	amud3.1075	226.633	29	vocalization
check_new_3BB894AD_URCompStim2014-01-15_0000002	amud3.1076	226.709	60.72	vocalization
check_new_3BB894AD_URCompStim2014-01-15_0000002	amud3.1077	226.814	52.53	vocalization
check_new_3BB894AD_URCompStim2014-01-15_0000002	amud3.1078	226.921	60.19	vocalization
check_new_3BB894AD_URCompStim2014-01-15_0000002	amud3.1079	227.029	19	vocalization
check_new_3BB894AD_URCompStim2014-01-15_0000002	amud3.1080	227.199	6	Noise
check_new_3BB894AD_URCompStim2014-01-15_0000002	amud3.1081	227.477	45.54	vocalization
check_new_3BB894AD_URCompStim2014-01-15_0000002	amud3.1082	227.561	79.02	vocalization
check_new_3BB894AD_URCompStim2014-01-15_0000002	amud3.1083	227.671	46.05	vocalization
check_new_3BB894AD_URCompStim2014-01-15_0000002	amud3.1084	227.755	60.78	vocalization
check_new_3BB894AD_URCompStim2014-01-15_0000002	amud3.1085	227.847	70.28	vocalization
check_new_3BB894AD_URCompStim2014-01-15_0000002	amud3.1086	227.951	41.47	vocalization
check_new_3BB894AD_URCompStim2014-01-15_0000002	amud3.1087	228.026	66.09	vocalization
check_new_3BB894AD_URCompStim2014-01-15_0000002	amud3.1088	228.125	13	vocalization
check_new_3BB894AD_URCompStim2014-01-15_0000002	amud3.1089	232.286	42.93	vocalization
check_new_3BB894AD_URCompStim2014-01-15_0000002	amud3.1090	232.39	37	vocalization
check_new_3BB894AD_URCompStim2014-01-15_0000002	amud3.1091	232.75	47.93	vocalization
check_new_3BB894AD_URCompStim2014-01-15_0000002	amud3.1092	232.87	83.93	vocalization
check_new_3BB894AD_URCompStim2014-01-15_0000002	amud3.1093	233.171	51.73	vocalization
check_new_3BB894AD_URCompStim2014-01-15_0000002	amud3.1094	233.269	82.22	vocalization
check_new_3BB894AD_URCompStim2014-01-15_0000002	amud3.1095	233.386	70.75	vocalization
check_new_3BB894AD_URCompStim2014-01-15_0000002	amud3.1096	233.506	56.96	vocalization
check_new_3BB894AD_URCompStim2014-01-15_0000002	amud3.1097	234.387	24	vocalization
check_new_3BB894AD_URCompStim2014-01-15_0000002	amud3.1098	234.475	40.96	vocalization
check_new_3BB894AD_URCompStim2014-01-15_0000002	amud3.1099	234.572	60.5	vocalization
check_new_3BB894AD_URCompStim2014-01-15_0000002	amud3.1100	234.683	58.53	vocalization
check_new_3BB894AD_URCompStim2014-01-15_0000002	amud3.1101	234.804	26.81	vocalization
check_new_3BB894AD_URCompStim2014-01-15_0000002	amud3.1102	235.112	107.91	vocalization
check_new_3BB894AD_URCompStim2014-01-15_0000002	amud3.1103	235.258	87.5	vocalization
check_new_3BB894AD_URCompStim2014-01-15_0000002	amud3.1104	235.377	82.7	vocalization
check_new_3BB894AD_URCompStim2014-01-15_0000002	amud3.1105	235.494	94.3	vocalization
check_new_3BB894AD_URCompStim2014-01-15_0000002	amud3.1106	235.631	79.5	vocalization
check_new_3BB894AD_URCompStim2014-01-15_0000002	amud3.1107	235.76	75.5	vocalization
check_new_3BB894AD_URCompStim2014-01-15_0000002	amud3.1108	235.888	166.4	vocalization
check_new_3BB894AD_URCompStim2014-01-15_0000002	amud3.1109	236.097	120.1	vocalization
check_new_3BB894AD_URCompStim2014-01-15_0000002	amud3.1110	236.267	50.7	vocalization
check_new_3BB894AD_URCompStim2014-01-15_0000002	amud3.1111	236.367	68.1	vocalization
check_new_3BB894AD_URCompStim2014-01-15_0000002	amud3.1112	236.486	46.9	vocalization
check_new_3BB894AD_URCompStim2014-01-15_0000002	amud3.1113	236.585	14	vocalization
check_new_3BB894AD_URCompStim2014-01-15_0000002	amud3.1114	236.66	37.4	vocalization
check_new_3BB894AD_URCompStim2014-01-15_0000002	amud3.1115	237.18	66.2	vocalization
check_new_3BB894AD_URCompStim2014-01-15_0000002	amud3.1116	238.001	34	vocalization
check_new_3BB894AD_URCompStim2014-01-15_0000002	amud3.1117	238.18	70.92	vocalization
check_new_3BB894AD_URCompStim2014-01-15_0000002	amud3.1118	238.302	15	vocalization
check_new_3BB894AD_URCompStim2014-01-15_0000002	amud3.1119	238.376	63.84	vocalization
check_new_3BB894AD_URCompStim2014-01-15_0000002	amud3.1120	238.495	10.62	vocalization
check_new_3BB894AD_URCompStim2014-01-15_0000002	amud3.1121	238.642	41.26	vocalization
check_new_3BB894AD_URCompStim2014-01-15_0000002	amud3.1122	238.725	54.12	vocalization
check_new_3BB894AD_URCompStim2014-01-15_0000002	amud3.1123	238.816	92.82	vocalization
check_new_3BB894AD_URCompStim2014-01-15_0000002	amud3.1124	238.952	61.14	vocalization
check_new_3BB894AD_URCompStim2014-01-15_0000002	amud3.1125	239.054	117.48	vocalization
check_new_3BB894AD_URCompStim2014-01-15_0000002	amud3.1126	239.219	59.18	vocalization
check_new_3BB894AD_URCompStim2014-01-15_0000002	amud3.1127	239.325	51.86	vocalization
check_new_3BB894AD_URCompStim2014-01-15_0000002	amud3.1128	239.432	53.89	vocalization
check_new_3BB894AD_URCompStim2014-01-15_0000002	amud3.1129	239.535	47.69	vocalization
check_new_3BB894AD_URCompStim2014-01-15_0000002	amud3.1130	239.729	39.78	vocalization
check_new_3BB894AD_URCompStim2014-01-15_0000002	amud3.1131	239.83	29.95	vocalization
check_new_3BB894AD_URCompStim2014-01-15_0000002	amud3.1132	239.988	83.42	vocalization
check_new_3BB894AD_URCompStim2014-01-15_0000002	amud3.1134	240.126	88.27	vocalization
check_new_3BB894AD_URCompStim2014-01-15_0000002	amud3.1135	240.266	76.09	vocalization
check_new_3BB894AD_URCompStim2014-01-15_0000002	amud3.1136	240.41	63.67	vocalization
check_new_3BB894AD_URCompStim2014-01-15_0000002	amud3.1137	240.512	7	Noise
check_new_3BB894AD_URCompStim2014-01-15_0000002	amud3.1138	240.617	66.73	vocalization
check_new_3BB894AD_URCompStim2014-01-15_0000002	amud3.1139	241.049	104.18	vocalization
check_new_3BB894AD_URCompStim2014-01-15_0000002	amud3.1140	241.22	84.53	vocalization
check_new_3BB894AD_URCompStim2014-01-15_0000002	amud3.1141	241.362	73.14	vocalization
check_new_3BB894AD_URCompStim2014-01-15_0000002	amud3.1142	241.491	59.74	vocalization
check_new_3BB894AD_URCompStim2014-01-15_0000002	amud3.1143	241.613	52.4	vocalization
check_new_3BB894AD_URCompStim2014-01-15_0000002	amud3.1144	241.74	72.02	vocalization
check_new_3BB894AD_URCompStim2014-01-15_0000002	amud3.1145	241.877	88.21	vocalization
check_new_3BB894AD_URCompStim2014-01-15_0000002	amud3.1146	242.018	35.56	vocalization
check_new_3BB894AD_URCompStim2014-01-15_0000002	amud3.1147	242.979	54.82	vocalization
check_new_3BB894AD_URCompStim2014-01-15_0000002	amud3.1148	243.069	42.83	vocalization
check_new_3BB894AD_URCompStim2014-01-15_0000002	amud3.1149	243.165	50.21	vocalization
check_new_3BB894AD_URCompStim2014-01-15_0000002	amud3.1150	243.264	53.66	vocalization
check_new_3BB894AD_URCompStim2014-01-15_0000002	amud3.1151	243.369	55.8	vocalization
check_new_3BB894AD_URCompStim2014-01-15_0000002	amud3.1152	243.469	59.21	vocalization
check_new_3BB894AD_URCompStim2014-01-15_0000002	amud3.1153	243.569	54.11	vocalization
check_new_3BB894AD_URCompStim2014-01-15_0000002	amud3.1154	243.661	52.33	vocalization
check_new_3BB894AD_URCompStim2014-01-15_0000002	amud3.1155	243.915	60.15	vocalization
check_new_3BB894AD_URCompStim2014-01-15_0000002	amud3.1156	244.441	43.95	vocalization
check_new_3BB894AD_URCompStim2014-01-15_0000002	amud3.1157	244.543	45.33	vocalization
check_new_3BB894AD_URCompStim2014-01-15_0000002	amud3.1158	244.718	13	vocalization
check_new_3BB894AD_URCompStim2014-01-15_0000002	amud3.1159	244.811	40	vocalization
check_new_3BB894AD_URCompStim2014-01-15_0000002	amud3.1160	244.913	10	vocalization
check_new_3BB894AD_URCompStim2014-01-15_0000002	amud3.1161	245	20.66	vocalization
check_new_3BB894AD_URCompStim2014-01-15_0000002	amud3.1162	245.572	13.51	vocalization
check_new_3BB894AD_URCompStim2014-01-15_0000002	amud3.1163	245.994	42.64	vocalization
check_new_3BB894AD_URCompStim2014-01-15_0000002	amud3.1164	246.143	43	vocalization
check_new_3BB894AD_URCompStim2014-01-15_0000002	amud3.1165	246.892	33	vocalization
check_new_3BB894AD_URCompStim2014-01-15_0000002	amud3.1166	246.99	45.7	vocalization
check_new_3BB894AD_URCompStim2014-01-15_0000002	amud3.1167	247.101	56.39	vocalization
check_new_3BB894AD_URCompStim2014-01-15_0000002	amud3.1168	248.267	19	vocalization
check_new_3BB894AD_URCompStim2014-01-15_0000002	amud3.1169	248.353	48.3	vocalization
check_new_3BB894AD_URCompStim2014-01-15_0000002	amud3.1170	248.707	84.34	vocalization
check_new_3BB894AD_URCompStim2014-01-15_0000002	amud3.1171	248.841	67.82	vocalization
check_new_3BB894AD_URCompStim2014-01-15_0000002	amud3.1172	248.955	99.5	vocalization
check_new_3BB894AD_URCompStim2014-01-15_0000002	amud3.1173	249.799	47.79	vocalization
check_new_3BB894AD_URCompStim2014-01-15_0000002	amud3.1174	249.897	48.48	vocalization
check_new_3BB894AD_URCompStim2014-01-15_0000002	amud3.1175	250.328	96.8	vocalization
check_new_3BB894AD_URCompStim2014-01-15_0000002	amud3.1176	250.467	82.8	vocalization
check_new_3BB894AD_URCompStim2014-01-15_0000002	amud3.1177	250.624	147.56	vocalization
check_new_3BB894AD_URCompStim2014-01-15_0000002	amud3.1178	250.823	105.56	vocalization
check_new_3BB894AD_URCompStim2014-01-15_0000002	amud3.1179	250.971	103.24	vocalization
check_new_3BB894AD_URCompStim2014-01-15_0000002	amud3.1180	251.11	69	vocalization
check_new_3BB894AD_URCompStim2014-01-15_0000002	amud3.1181	251.204	81.7	vocalization
check_new_3BB894AD_URCompStim2014-01-15_0000002	amud3.1182	251.341	77.07	vocalization
check_new_3BB894AD_URCompStim2014-01-15_0000002	amud3.1183	251.469	77.98	vocalization
check_new_3BB894AD_URCompStim2014-01-15_0000002	amud3.1184	251.862	153.96	vocalization
check_new_3BB894AD_URCompStim2014-01-15_0000002	amud3.1185	252.072	95.28	vocalization
check_new_3BB894AD_URCompStim2014-01-15_0000002	amud3.1186	252.242	103.38	vocalization
check_new_3BB894AD_URCompStim2014-01-15_0000002	amud3.1187	252.46	77.58	vocalization
check_new_3BB894AD_URCompStim2014-01-15_0000002	amud3.1188	253.089	95.2	vocalization
check_new_3BB894AD_URCompStim2014-01-15_0000002	amud3.1189	253.235	58.22	vocalization
check_new_3BB894AD_URCompStim2014-01-15_0000002	amud3.1190	255.106	5	Noise
check_new_3BB894AD_URCompStim2014-01-15_0000002	amud3.1191	256.149	47.42	vocalization
check_new_3BB894AD_URCompStim2014-01-15_0000002	amud3.1192	256.258	88.35	vocalization
check_new_3BB894AD_URCompStim2014-01-15_0000002	amud3.1193	256.382	54.08	vocalization
check_new_3BB894AD_URCompStim2014-01-15_0000002	amud3.1194	258.483	10	vocalization
check_new_3BB894AD_URCompStim2014-01-15_0000002	amud3.1195	259.643	39.16	vocalization
check_new_3BB894AD_URCompStim2014-01-15_0000002	amud3.1196	260.799	74	vocalization
check_new_3BB894AD_URCompStim2014-01-15_0000002	amud3.1197	261.087	37.04	vocalization
check_new_3BB894AD_URCompStim2014-01-15_0000002	amud3.1198	261.179	34.33	vocalization
check_new_3BB894AD_URCompStim2014-01-15_0000002	amud3.1199	261.337	35.16	vocalization
check_new_3BB894AD_URCompStim2014-01-15_0000002	amud3.1200	261.442	50.46	vocalization
check_new_3BB894AD_URCompStim2014-01-15_0000002	amud3.1201	265.945	21	vocalization
check_new_3BB894AD_URCompStim2014-01-15_0000002	amud3.1202	268.327	21.62	vocalization
check_new_3BB894AD_URCompStim2014-01-15_0000002	amud3.1203	268.471	14.88	vocalization
check_new_3BB894AD_URCompStim2014-01-15_0000002	amud3.1204	268.604	32.9	vocalization
check_new_3BB894AD_URCompStim2014-01-15_0000002	amud3.1205	268.726	46.54	vocalization
check_new_3BB894AD_URCompStim2014-01-15_0000002	amud3.1206	268.856	56.57	vocalization
check_new_3BB894AD_URCompStim2014-01-15_0000002	amud3.1207	268.994	71.77	vocalization
check_new_3BB894AD_URCompStim2014-01-15_0000002	amud3.1208	269.135	55.77	vocalization
check_new_3BB894AD_URCompStim2014-01-15_0000002	amud3.1209	269.265	46.05	vocalization
check_new_3BB894AD_URCompStim2014-01-15_0000002	amud3.1210	269.735	15.92	vocalization
check_new_3BB894AD_URCompStim2014-01-15_0000002	amud3.1211	270.018	20.68	vocalization
check_new_3BB894AD_URCompStim2014-01-15_0000002	amud3.1212	270.757	16	vocalization
check_new_3BB894AD_URCompStim2014-01-15_0000002	amud3.1213	270.865	49.45	vocalization
check_new_3BB894AD_URCompStim2014-01-15_0000002	amud3.1214	270.999	61.13	vocalization
check_new_3BB894AD_URCompStim2014-01-15_0000002	amud3.1215	271.149	59.62	vocalization
check_new_3BB894AD_URCompStim2014-01-15_0000002	amud3.1216	271.286	47.62	vocalization
check_new_3BB894AD_URCompStim2014-01-15_0000002	amud3.1217	271.589	23.76	vocalization
check_new_3BB894AD_URCompStim2014-01-15_0000002	amud3.1218	272.486	62.85	vocalization
check_new_3BB894AD_URCompStim2014-01-15_0000002	amud3.1219	272.599	62.63	vocalization
check_new_3BB894AD_URCompStim2014-01-15_0000002	amud3.1220	273.923	34.68	vocalization
check_new_3BB894AD_URCompStim2014-01-15_0000002	amud3.1221	274.152	6	vocalization
check_new_3BB894AD_URCompStim2014-01-15_0000002	amud3.1222	274.243	58.67	vocalization
check_new_3BB894AD_URCompStim2014-01-15_0000002	amud3.1223	274.354	55.75	vocalization
check_new_3BB894AD_URCompStim2014-01-15_0000002	amud3.1224	274.459	82.33	vocalization
check_new_3BB894AD_URCompStim2014-01-15_0000002	amud3.1225	274.584	67.29	vocalization
check_new_3BB894AD_URCompStim2014-01-15_0000002	amud3.1226	274.702	56.44	vocalization
check_new_3BB894AD_URCompStim2014-01-15_0000002	amud3.1227	274.817	31.66	vocalization
check_new_3BB894AD_URCompStim2014-01-15_0000002	amud3.1228	274.906	41.35	vocalization
check_new_3BB894AD_URCompStim2014-01-15_0000002	amud3.1229	275.113	38.29	vocalization
check_new_3BB894AD_URCompStim2014-01-15_0000002	amud3.1230	276.116	23.5	vocalization
check_new_3BB894AD_URCompStim2014-01-15_0000002	amud3.1231	276.657	30.01	vocalization
check_new_3BB894AD_URCompStim2014-01-15_0000002	amud3.1232	277.272	57.86	vocalization
check_new_3BB894AD_URCompStim2014-01-15_0000002	amud3.1233	277.558	5	Noise
check_new_3BB894AD_URCompStim2014-01-15_0000002	amud3.1234	277.581	47.74	vocalization
check_new_3BB894AD_URCompStim2014-01-15_0000002	amud3.1235	277.763	62.97	vocalization
check_new_3BB894AD_URCompStim2014-01-15_0000002	amud3.1236	278.349	43.34	vocalization
check_new_3BB894AD_URCompStim2014-01-15_0000002	amud3.1237	278.406	13	Noise
check_new_3BB894AD_URCompStim2014-01-15_0000002	amud3.1238	278.964	9	Noise
check_new_3BB894AD_URCompStim2014-01-15_0000002	amud3.1239	279.312	12	vocalization
check_new_3BB894AD_URCompStim2014-01-15_0000002	amud3.1240	279.419	42.44	vocalization
check_new_3BB894AD_URCompStim2014-01-15_0000002	amud3.1241	279.975	15.58	vocalization
check_new_3BB894AD_URCompStim2014-01-15_0000002	amud3.1242	280.003	30	Noise
check_new_3BB894AD_URCompStim2014-01-15_0000002	amud3.1243	280.183	35.02	vocalization
check_new_3BB894AD_URCompStim2014-01-15_0000002	amud3.1244	280.406	20	Noise
check_new_3BB894AD_URCompStim2014-01-15_0000002	amud3.1245	281.026	5	Noise
check_new_3BB894AD_URCompStim2014-01-15_0000002	amud3.1246	281.317	50.46	vocalization
check_new_3BB894AD_URCompStim2014-01-15_0000002	amud3.1247	281.433	35.96	vocalization
check_new_3BB894AD_URCompStim2014-01-15_0000002	amud3.1248	281.705	23	Noise
check_new_3BB894AD_URCompStim2014-01-15_0000002	amud3.1249	282.053	14	Noise
check_new_3BB894AD_URCompStim2014-01-15_0000002	amud3.1250	282.316	6	Noise
check_new_3BB894AD_URCompStim2014-01-15_0000002	amud3.1251	282.374	29.13	vocalization
check_new_3BB894AD_URCompStim2014-01-15_0000002	amud3.1252	282.697	15	Noise
check_new_3BB894AD_URCompStim2014-01-15_0000002	amud3.1253	282.831	46.8	vocalization
check_new_3BB894AD_URCompStim2014-01-15_0000002	amud3.1254	283.022	42.83	vocalization
check_new_3BB894AD_URCompStim2014-01-15_0000002	amud3.1255	283.127	34.63	vocalization
check_new_3BB894AD_URCompStim2014-01-15_0000002	amud3.1256	283.238	145.44	vocalization
check_new_3BB894AD_URCompStim2014-01-15_0000002	amud3.1257	283.543	31.23	vocalization
check_new_3BB894AD_URCompStim2014-01-15_0000002	amud3.1258	283.603	9	Noise
check_new_3BB894AD_URCompStim2014-01-15_0000002	amud3.1259	283.659	66.54	vocalization
check_new_3BB894AD_URCompStim2014-01-15_0000002	amud3.1260	283.878	67.47	vocalization
check_new_3BB894AD_URCompStim2014-01-15_0000002	amud3.1261	284.178	54.12	vocalization
check_new_3BB894AD_URCompStim2014-01-15_0000002	amud3.1262	284.305	34.26	vocalization
check_new_3BB894AD_URCompStim2014-01-15_0000002	amud3.1263	284.586	73.75	vocalization
check_new_3BB894AD_URCompStim2014-01-15_0000002	amud3.1264	284.842	19	Noise
check_new_3BB894AD_URCompStim2014-01-15_0000002	amud3.1265	285.072	26.19	vocalization
check_new_3BB894AD_URCompStim2014-01-15_0000002	amud3.1266	285.257	48	vocalization
check_new_3BB894AD_URCompStim2014-01-15_0000002	amud3.1267	285.438	35.66	vocalization
check_new_3BB894AD_URCompStim2014-01-15_0000002	amud3.1268	285.819	7	Noise
check_new_3BB894AD_URCompStim2014-01-15_0000002	amud3.1269	285.918	15	Noise
check_new_3BB894AD_URCompStim2014-01-15_0000002	amud3.1270	285.955	5	vocalization
check_new_3BB894AD_URCompStim2014-01-15_0000002	amud3.1271	286.022	7	Noise
check_new_3BB894AD_URCompStim2014-01-15_0000002	amud3.1272	286.623	9	Noise
check_new_3BB894AD_URCompStim2014-01-15_0000002	amud3.1273	286.695	12	Noise
check_new_3BB894AD_URCompStim2014-01-15_0000002	amud3.1274	286.778	18	Noise
check_new_3BB894AD_URCompStim2014-01-15_0000002	amud3.1275	287.51	5	Noise
check_new_3BB894AD_URCompStim2014-01-15_0000002	amud3.1276	287.659	5	Noise
check_new_3BB894AD_URCompStim2014-01-15_0000002	amud3.1277	288.308	34	Noise
check_new_3BB894AD_URCompStim2014-01-15_0000002	amud3.1278	288.43	15	Noise
check_new_3BB894AD_URCompStim2014-01-15_0000002	amud3.1279	288.802	87.08	vocalization
check_new_3BB894AD_URCompStim2014-01-15_0000002	amud3.1280	288.956	52.44	vocalization
check_new_3BB894AD_URCompStim2014-01-15_0000002	amud3.1281	289.084	14.66	vocalization
check_new_3BB894AD_URCompStim2014-01-15_0000002	amud3.1282	289.189	55.45	vocalization
check_new_3BB894AD_URCompStim2014-01-15_0000002	amud3.1283	289.31	7	Noise
check_new_3BB894AD_URCompStim2014-01-15_0000002	amud3.1284	289.572	7	Noise
check_new_3BB894AD_URCompStim2014-01-15_0000002	amud3.1285	289.686	39.54	vocalization
check_new_3BB894AD_URCompStim2014-01-15_0000002	amud3.1286	289.842	61.17	vocalization
check_new_3BB894AD_URCompStim2014-01-15_0000002	amud3.1287	289.976	26	Noise
check_new_3BB894AD_URCompStim2014-01-15_0000002	amud3.1288	290.159	41.16	vocalization
check_new_3BB894AD_URCompStim2014-01-15_0000002	amud3.1289	290.459	18	Noise
check_new_3BB894AD_URCompStim2014-01-15_0000002	amud3.1290	290.788	21.62	vocalization
check_new_3BB894AD_URCompStim2014-01-15_0000002	amud3.1291	291.168	5	Noise
check_new_3BB894AD_URCompStim2014-01-15_0000002	amud3.1292	291.442	12	Noise
check_new_3BB894AD_URCompStim2014-01-15_0000002	amud3.1293	291.614	14.3	vocalization
check_new_3BB894AD_URCompStim2014-01-15_0000002	amud3.1294	292.514	5	Noise
check_new_3BB894AD_URCompStim2014-01-15_0000002	amud3.1295	292.704	15	Noise
check_new_3BB894AD_URCompStim2014-01-15_0000002	amud3.1296	293.003	38.33	vocalization
check_new_3BB894AD_URCompStim2014-01-15_0000002	amud3.1297	293.134	43.61	vocalization
check_new_3BB894AD_URCompStim2014-01-15_0000002	amud3.1298	293.452	64.9	vocalization
check_new_3BB894AD_URCompStim2014-01-15_0000002	amud3.1299	293.627	55.31	vocalization
check_new_3BB894AD_URCompStim2014-01-15_0000002	amud3.1300	294.048	45.96	vocalization
check_new_3BB894AD_URCompStim2014-01-15_0000002	amud3.1301	294.144	109.74	vocalization
check_new_3BB894AD_URCompStim2014-01-15_0000002	amud3.1302	294.399	48.35	vocalization
check_new_3BB894AD_URCompStim2014-01-15_0000002	amud3.1303	294.51	122.5	vocalization
check_new_3BB894AD_URCompStim2014-01-15_0000002	amud3.1304	294.677	50.42	vocalization
check_new_3BB894AD_URCompStim2014-01-15_0000002	amud3.1305	294.805	5	Noise
check_new_3BB894AD_URCompStim2014-01-15_0000002	amud3.1306	294.845	47.93	vocalization
check_new_3BB894AD_URCompStim2014-01-15_0000002	amud3.1307	294.954	92.97	vocalization
check_new_3BB894AD_URCompStim2014-01-15_0000002	amud3.1308	295.096	87.25	vocalization
check_new_3BB894AD_URCompStim2014-01-15_0000002	amud3.1309	295.224	68.27	vocalization
check_new_3BB894AD_URCompStim2014-01-15_0000002	amud3.1310	295.343	39.47	vocalization
check_new_3BB894AD_URCompStim2014-01-15_0000002	amud3.1311	295.43	45.54	vocalization
check_new_3BB894AD_URCompStim2014-01-15_0000002	amud3.1312	295.523	70.02	vocalization
check_new_3BB894AD_URCompStim2014-01-15_0000002	amud3.1313	295.671	62.06	vocalization
check_new_3BB894AD_URCompStim2014-01-15_0000002	amud3.1314	296.672	64.82	vocalization
check_new_3BB894AD_URCompStim2014-01-15_0000002	amud3.1315	296.782	45.04	vocalization
check_new_3BB894AD_URCompStim2014-01-15_0000002	amud3.1316	296.873	31.11	vocalization
check_new_3BB894AD_URCompStim2014-01-15_0000002	amud3.1317	296.952	24.44	vocalization
check_new_3BB894AD_URCompStim2014-01-15_0000002	amud3.1318	297.033	35.59	vocalization
check_new_3BB894AD_URCompStim2014-01-15_0000002	amud3.1319	297.123	13.26	vocalization
check_new_3BB894AD_URCompStim2014-01-15_0000002	amud3.1320	297.268	35.71	vocalization
check_new_3BB894AD_URCompStim2014-01-15_0000002	amud3.1321	297.345	46.9	vocalization
check_new_3BB894AD_URCompStim2014-01-15_0000002	amud3.1322	297.428	44.72	vocalization
check_new_3BB894AD_URCompStim2014-01-15_0000002	amud3.1323	297.502	50.2	vocalization
check_new_3BB894AD_URCompStim2014-01-15_0000002	amud3.1324	297.59	54.72	vocalization
check_new_3BB894AD_URCompStim2014-01-15_0000002	amud3.1325	297.68	47.42	vocalization
check_new_3BB894AD_URCompStim2014-01-15_0000002	amud3.1326	297.76	52.95	vocalization
check_new_3BB894AD_URCompStim2014-01-15_0000002	amud3.1327	297.848	41.08	vocalization
check_new_3BB894AD_URCompStim2014-01-15_0000002	amud3.1328	297.932	14.41	vocalization
check_new_3BB894AD_URCompStim2014-01-15_0000002	amud3.1329	298.029	82.82	vocalization
check_new_3BB894AD_URCompStim2014-01-15_0000002	amud3.1330	298.151	44.47	vocalization
check_new_3BB894AD_URCompStim2014-01-15_0000002	amud3.1331	298.233	27.32	vocalization
check_new_3BB894AD_URCompStim2014-01-15_0000002	amud3.1332	299.192	32	vocalization

## Sheet: MUPET
Syllable number	Syllable start time (sec)	Syllable end time (sec)
1	0.0368	0.0432
2	0.0784	0.1344
3	0.1968	0.2144
4	0.8592	0.8656
5	0.9456	0.9568
6	0.9744	1.0784
7	1.304	1.3232
8	1.5216	1.5328
9	1.792	1.8128
10	1.872	1.9072
11	3.1072	3.1584
12	3.5968	3.6352
13	4.1568	4.1952
14	9.8592	9.9808
15	10.0976	10.1104
16	10.432	10.4416
17	10.7872	10.8576
18	10.8944	10.9792
19	11.0224	11.1152
20	11.16	11.2816
21	11.328	11.44
22	11.4784	11.6048
23	11.6464	11.752
24	11.7936	11.8944
25	11.936	12.0432
26	12.056	12.0864
27	12.1296	12.2656
28	12.3184	12.4352
29	12.4816	12.584
30	12.6192	12.7952
31	12.8464	12.944
32	12.992	13.056
33	13.1024	13.1696
34	13.2224	13.3456
35	13.3968	13.5008
36	13.544	13.6464
37	13.7056	13.7888
38	13.84	14
39	14.0528	14.1296
40	14.1872	14.3136
41	14.376	14.4608
42	14.5168	14.6752
43	14.7456	14.84
44	14.8752	15.0288
45	15.0784	15.1904
46	15.256	15.3584
47	15.4176	15.5504
48	15.6096	15.72
49	15.768	15.8624
50	15.904	16
51	16.0368	16.1312
52	16.1808	16.256
53	16.304	16.36
54	16.416	16.5312
55	16.5856	16.7152
56	16.7712	16.832
57	16.8864	16.9744
58	17.0352	17.048
59	17.1344	17.2464
60	17.3008	17.4192
61	17.4704	17.5872
62	17.6272	17.7328
63	17.7792	17.8976
64	17.9408	17.952
65	18.184	18.216
66	18.2736	18.3184
67	18.3712	18.4256
68	18.7616	18.7808
69	18.8784	18.9248
70	19.2368	19.272
71	25.144	25.1568
72	27.5584	27.5696
73	27.592	27.6064
74	27.8272	27.8624
75	28.3856	28.3984
76	28.4976	28.568
77	28.5984	28.6464
78	28.6816	28.7408
79	28.9472	28.9616
80	29.0368	29.1344
81	29.16	29.2896
82	29.3056	29.4064
83	29.4192	29.608
84	29.624	29.6704
85	29.6944	29.8544
86	29.8848	29.9504
87	30.0528	30.1504
88	30.1648	30.2544
89	30.2656	30.3344
90	30.3632	30.4208
91	30.4448	30.512
92	30.5456	30.592
93	30.6224	30.688
94	32.1824	32.192
95	32.264	32.352
96	32.3696	32.4336
97	32.4592	32.504
98	32.6992	32.736
99	32.8592	32.8848
100	33.0848	33.1088
101	34.2608	34.2928
102	34.3408	34.4352
103	34.4528	34.5696
104	34.5872	34.7504
105	34.7648	34.8512
106	34.8688	34.9504
107	34.9616	35.072
108	35.2384	35.2656
109	35.3264	35.3888
110	35.4224	35.4784
111	35.5168	35.5648
112	35.6176	35.6784
113	35.7104	35.784
114	35.8048	35.8576
115	35.8864	35.9984
116	36.0208	36.0944
117	36.1136	36.1968
118	36.648	36.7504
119	36.7616	36.8704
120	36.8864	36.9808
121	37.0016	37.1408
122	37.1536	37.272
123	37.2848	37.4048
124	37.424	37.5552
125	37.5744	37.6864
126	38.0752	38.2112
127	38.2368	38.4336
128	38.4464	38.5776
129	38.5968	38.7104
130	38.7376	38.8816
131	38.9104	38.9776
132	39.0208	39.064
133	39.432	39.4976
134	39.5392	39.6624
135	39.6944	39.7584
136	39.7984	39.8672
137	40.0336	40.1008
138	40.1696	40.272
139	40.3056	40.3616
140	40.3984	40.4848
141	40.5232	40.5888
142	40.648	40.6976
143	40.7488	40.8144
144	40.8496	40.9104
145	40.9392	40.9968
146	41.0272	41.136
147	41.1712	41.2624
148	41.296	41.4
149	41.4368	41.5632
150	41.5936	41.6736
151	41.7088	41.768
152	41.8048	41.9056
153	41.936	42.0112
154	42.0432	42.1728
155	42.2064	42.3104
156	42.3488	42.4464
157	42.4784	42.5488
158	42.6064	42.696
159	42.728	42.8368
160	42.8672	42.9888
161	43.0256	43.0992
162	43.1456	43.1776
163	43.3936	43.4864
164	43.5248	43.6384
165	43.6784	43.7216
166	43.776	43.808
167	44.032	44.1184
168	44.16	44.2656
169	44.2992	44.384
170	44.416	44.5184
171	44.552	44.6512
172	44.6848	44.7696
173	44.8192	44.8784
174	44.9232	44.992
175	45.0336	45.1072
176	45.1456	45.1872
177	45.24	45.2624
178	45.496	45.5488
179	45.6096	45.6992
180	45.7248	45.8096
181	45.8432	45.9616
182	45.9888	46.1024
183	46.1424	46.2464
184	46.2864	46.4144
185	46.4544	46.5216
186	46.5696	46.6544
187	46.7056	46.7824
188	46.824	46.9056
189	46.9424	47
190	47.04	47.0592
191	47.1248	47.184
192	47.776	47.8512
193	48.1008	48.176
194	48.2336	48.3184
195	48.3616	48.448
196	48.4896	48.584
197	48.624	48.7312
198	48.7664	48.824
199	49.312	49.344
200	49.4	49.4336
201	49.808	49.92
202	49.952	50.048
203	50.072	50.1696
204	50.1984	50.28
205	50.3072	50.3856
206	50.4208	50.504
207	50.5376	50.6032
208	50.6416	50.7072
209	50.7424	50.8032
210	50.9312	51.0352
211	51.0672	51.1504
212	51.1872	51.2816
213	51.3184	51.3296
214	51.4096	51.4288
215	51.5744	51.64
216	51.6816	51.7408
217	51.864	51.9856
218	52.0176	52.0848
219	52.1232	52.1984
220	52.2416	52.3104
221	52.3456	52.4128
222	52.4528	52.5264
223	52.5664	52.6384
224	52.7616	52.8368
225	52.8928	52.9504
226	53.0032	53.0784
227	53.1152	53.2016
228	53.2688	53.344
229	53.384	53.4656
230	53.5104	53.6112
231	53.8128	53.8752
232	53.9168	54.0208
233	54.0592	54.1472
234	54.1808	54.24
235	54.3648	54.3888
236	54.4496	54.5136
237	54.56	54.5968
238	54.6512	54.6752
239	54.7408	54.7984
240	55.0208	55.0336
241	55.1072	55.1632
242	55.2128	55.2752
243	55.3104	55.4336
244	55.4592	55.56
245	55.5936	55.6576
246	55.8752	55.9024
247	55.9088	55.9312
248	55.9776	56.048
249	56.0816	56.1168
250	56.1632	56.2176
251	56.3632	56.3792
252	56.5328	56.5776
253	56.656	56.7808
254	57.0016	57.0528
255	57.3776	57.4016
256	57.4816	57.6
257	57.6336	57.7248
258	57.7616	57.856
259	57.9136	57.9856
260	58.0208	58.0912
261	58.1248	58.2128
262	58.2512	58.3424
263	58.3664	58.4688
264	58.4896	58.6
265	58.64	58.7728
266	58.8144	58.9184
267	58.952	59
268	59.0544	59.1456
269	59.1808	59.2416
270	59.2864	59.3856
271	59.4224	59.5008
272	59.5408	59.6032
273	59.6512	59.6944
274	59.8384	59.896
275	59.9376	59.9952
276	60.2976	60.3936
277	60.6384	60.7856
278	60.8096	60.888
279	61.312	61.3376
280	61.8656	61.96
281	61.9824	62.0416
282	62.1648	62.2592
283	62.3504	62.4592
284	63.1808	63.288
285	63.32	63.3616
286	63.3808	63.488
287	63.8128	63.9248
288	63.9872	64.0192
289	64.0464	64.1216
290	64.1984	64.2992
291	64.3424	64.4352
292	64.472	64.6288
293	64.6368	64.8144
294	64.8352	64.9056
295	64.9536	65.0352
296	65.1984	65.296
297	65.3472	65.4128
298	66.5008	66.5664
299	66.8672	66.92
300	66.9552	66.992
301	67.0336	67.112
302	75.6384	75.6608
303	75.6672	75.7072
304	75.7552	75.8208
305	75.8576	75.952
306	75.9776	76.096
307	76.1184	76.2432
308	76.2528	76.3392
309	76.3648	76.44
310	76.5696	76.6976
311	76.7104	76.8144
312	76.8416	76.88
313	76.9168	77.0032
314	77.0304	77.2448
315	77.272	77.3616
316	77.3904	77.4672
317	77.5072	77.5328
318	77.6896	77.8848
319	77.9184	78.024
320	78.0496	78.1808
321	78.2112	78.3328
322	78.3552	78.4
323	78.4432	78.4608
324	78.5232	78.6368
325	78.6544	78.7728
326	78.7968	78.8976
327	78.9184	79.0208
328	79.0432	79.112
329	79.1392	79.216
330	79.2544	79.32
331	79.7568	79.7776
332	79.8256	79.8928
333	79.9104	79.9952
334	80.0288	80.0976
335	80.288	80.3696
336	80.9584	81.0432
337	81.0848	81.1696
338	81.2032	81.2656
339	81.312	81.416
340	81.4496	81.5184
341	81.5696	81.632
342	81.6768	81.7456
343	81.7984	81.856
344	81.896	81.96
345	82	82.1104
346	82.152	82.2128
347	82.2576	82.3312
348	82.3808	82.4576
349	82.5136	82.64
350	82.6896	82.8032
351	82.8464	82.9248
352	82.9744	83.0528
353	83.0944	83.1536
354	83.2	83.2576
355	83.304	83.408
356	83.4656	83.6112
357	83.6672	83.7296
358	83.7872	83.9424
359	84.072	84.1344
360	84.1856	84.3152
361	84.368	84.4768
362	84.528	84.6048
363	84.752	84.8064
364	84.8592	84.9744
365	85.0336	85.104
366	85.1552	85.2544
367	85.304	85.4096
368	85.4672	85.5184
369	85.5664	85.6624
370	85.7296	85.8096
371	85.8784	85.9568
372	86.0224	86.0928
373	86.1632	86.2352
374	86.2992	86.3616
375	86.4272	86.504
376	86.5152	86.5232
377	86.6352	86.6896
378	87.0288	87.1312
379	87.1968	87.2848
380	87.4672	87.544
381	87.6	87.7072
382	87.7584	87.8624
383	87.9792	88.0368
384	88.1056	88.2208
385	88.2816	88.3664
386	88.5168	88.6464
387	88.6848	88.824
388	88.88	88.96
389	89.0128	89.1008
390	89.1584	89.2544
391	89.304	89.3856
392	89.4624	89.5312
393	89.5984	89.648
394	89.8944	89.9664
395	90.2048	90.2192
396	90.3936	90.5232
397	90.5408	90.6288
398	90.7824	90.872
399	91.4432	91.4704
400	91.5312	91.5664
401	91.6928	91.7632
402	91.8224	91.904
403	92.4784	92.6224
404	92.6496	92.7568
405	92.7776	92.8768
406	92.9072	93.0016
407	93.0592	93.2
408	93.3872	93.5248
409	93.5456	93.6528
410	93.6912	93.8448
411	93.8736	93.9216
412	93.984	94.0384
413	94.0896	94.1488
414	94.6512	94.68
415	94.8176	94.8432
416	94.9056	94.9504
417	95.5536	95.5808
418	95.7264	95.8704
419	95.8832	96.0096
420	96.0336	96.0912
421	96.2208	96.2656
422	96.3136	96.4064
423	96.44	96.4736
424	96.5424	96.5968
425	96.648	96.7104
426	96.7632	96.7904
427	96.8832	96.9008
428	97.0576	97.072
429	97.1424	97.2864
430	97.2944	97.4048
431	97.424	97.5328
432	97.5552	97.672
433	97.68	97.808
434	97.8288	97.8768
435	98.008	98.1328
436	98.152	98.2576
437	98.296	98.3664
438	98.3872	98.504
439	98.5312	98.6176
440	98.8	98.8752
441	98.9056	98.9856
442	99.0128	99.144
443	99.1584	99.256
444	99.304	99.4368
445	99.4672	99.5264
446	99.6592	99.7472
447	99.8688	99.936
448	99.9712	100.046
449	100.08	100.222
450	100.246	100.31
451	100.338	100.427
452	100.461	100.563
453	100.586	100.714
454	100.741	100.875
455	100.982	101.075
456	101.174	101.237
457	101.347	101.418
458	101.448	101.547
459	101.726	101.813
460	102.07	102.136
461	102.168	102.251
462	102.434	102.501
463	102.531	102.584
464	102.613	102.731
465	102.835	102.864
466	103.152	103.232
467	103.256	103.328
468	103.354	103.456
469	104.045	104.144
470	104.864	105.07
471	105.088	105.258
472	105.341	105.442
473	105.6	105.637
474	105.827	105.848
475	105.928	106.006
476	106.051	106.085
477	106.133	106.179
478	106.432	106.534
479	106.571	106.592
480	106.637	106.712
481	107.286	107.474
482	107.509	107.594
483	107.808	107.867
484	107.981	108.098
485	108.123	108.237
486	108.27	108.402
487	108.43	108.538
488	108.566	108.69
489	108.725	108.819
490	108.859	108.962
491	109	109.085
492	109.757	109.813
493	110.52	110.595
494	110.634	110.68
495	110.73	110.805
496	110.843	110.928
497	111.021	111.098
498	111.152	111.242
499	111.272	111.397
500	111.419	111.536
501	111.563	111.653
502	111.968	112.019
503	112.064	112.077
504	112.138	112.27
505	112.302	112.402
506	112.442	112.59
507	112.627	112.71
508	112.821	112.918
509	112.958	112.978
510	113.154	113.234
511	113.272	113.358
512	113.397	113.494
513	113.534	113.672
514	113.734	113.843
515	113.981	114.002
516	114.034	114.11
517	114.67	114.798
518	114.826	114.91
519	114.941	115.051
520	115.08	115.174
521	115.206	115.317
522	115.355	115.462
523	115.869	115.96
524	115.997	116.082
525	116.109	116.128
526	116.222	116.358
527	116.482	116.57
528	116.613	116.685
529	116.734	116.816
530	116.883	116.994
531	117.114	117.221
532	117.272	117.386
533	117.429	117.568
534	117.605	117.752
535	117.794	117.909
536	117.984	118.136
537	118.347	118.454
538	118.47	118.494
539	118.515	118.6
540	118.709	118.866
541	118.918	118.99
542	119.202	119.277
543	119.47	119.565
544	119.787	119.8
545	120.011	120.058
546	120.102	120.123
547	120.133	120.168
548	120.267	120.317
549	120.37	120.395
550	120.546	120.632
551	120.77	120.787
552	121.002	121.026
553	121.045	121.16
554	121.176	121.235
555	121.326	121.355
556	121.47	121.562
557	121.637	121.722
558	121.818	121.926
559	122.069	122.098
560	122.219	122.285
561	122.326	122.379
562	122.389	122.419
563	122.474	122.51
564	122.555	122.571
565	122.643	122.656
566	122.691	122.733
567	122.824	122.899
568	123.117	123.181
569	123.226	123.294
570	123.357	123.478
571	123.554	123.646
572	123.693	123.762
573	123.768	123.786
574	123.805	123.893
575	123.926	124.043
576	124.083	124.165
577	124.258	124.466
578	124.478	124.558
579	124.579	124.606
580	124.779	124.888
581	124.933	125.09
582	125.101	125.253
583	125.278	125.349
584	125.387	125.498
585	125.538	125.664
586	125.702	125.76
587	126.566	126.643
588	126.685	126.805
589	126.832	126.912
590	126.957	127.061
591	127.096	127.187
592	127.69	127.752
593	127.792	127.869
594	127.89	127.952
595	127.981	128.01
596	128.056	128.117
597	128.142	128.213
598	128.234	128.331
599	128.347	128.402
600	128.771	128.861
601	128.878	128.954
602	128.978	129.042
603	129.136	129.192
604	129.229	129.259
605	129.379	129.454
606	129.47	129.587
607	129.605	129.67
608	129.68	129.76
609	129.776	129.846
610	129.854	129.939
611	129.963	130.006
612	130.029	130.094
613	130.12	130.195
614	130.277	130.307
615	130.682	130.698
616	130.922	130.939
617	135.856	135.891
618	136.99	137.027
619	137.037	137.117
620	137.354	137.414
621	138.288	138.339
622	138.378	138.451
623	138.477	138.568
624	138.595	138.717
625	138.75	138.814
626	138.848	138.915
627	138.946	139.018
628	139.046	139.112
629	139.133	139.184
630	139.392	139.467
631	139.52	139.626
632	139.643	139.725
633	139.741	139.859
634	139.87	139.976
635	139.984	140.098
636	140.118	140.234
637	140.25	140.37
638	140.408	140.518
639	140.554	140.637
640	140.675	140.758
641	140.787	140.854
642	140.888	140.97
643	140.994	141.07
644	141.091	141.166
645	141.2	141.285
646	141.578	141.707
647	141.731	141.827
648	141.848	141.928
649	141.963	142.069
650	142.21	142.31
651	142.549	142.661
652	142.699	142.835
653	142.883	143.061
654	143.094	143.189
655	143.243	143.293
656	143.416	143.515
657	143.581	143.669
658	143.709	143.795
659	143.914	144.018
660	144.064	144.138
661	144.331	144.347
662	144.845	144.902
663	144.998	145.066
664	145.248	145.309
665	145.674	145.738
666	145.816	145.874
667	145.944	146.011
668	146.058	146.114
669	146.982	147
670	147.384	147.443
671	147.656	147.706
672	148.034	148.104
673	148.302	148.408
674	148.493	148.594
675	148.688	148.778
676	148.827	148.901
677	148.952	149.034
678	149.088	149.171
679	149.238	149.309
680	149.379	149.494
681	149.52	149.634
682	149.688	149.752
683	149.779	149.907
684	150.04	150.051
685	150.093	150.165
686	150.418	150.459
687	150.658	150.728
688	150.773	150.869
689	150.92	151.018
690	151.059	151.144
691	151.195	151.264
692	151.331	151.397
693	151.47	151.546
694	151.626	151.69
695	151.709	151.806
696	153.059	153.075
697	153.47	153.491
698	153.901	153.938
699	154.05	154.091
700	154.173	154.218
701	154.326	154.357
702	155.573	155.581
703	156.758	156.794
704	156.885	156.936
705	156.986	157.002
706	157.28	157.331
707	157.523	157.584
708	157.621	157.698
709	157.822	157.862
710	157.907	157.941
711	158	158.048
712	158.098	158.152
713	158.2	158.219
714	158.867	158.954
715	159.064	159.075
716	159.242	159.325
717	159.358	159.424
718	159.456	159.533
719	159.979	160.056
720	161.422	161.474
721	161.499	161.528
722	162.77	162.781
723	167.152	167.187
724	167.256	167.314
725	167.366	167.429
726	167.808	167.826
727	167.84	167.856
728	167.898	167.912
729	168.07	168.094
730	168.229	168.248
731	168.531	168.547
732	168.554	168.632
733	168.677	168.802
734	168.816	168.93
735	168.939	169.05
736	169.067	169.165
737	169.189	169.309
738	169.35	169.394
739	169.453	169.542
740	169.57	169.706
741	169.738	169.814
742	169.821	169.931
743	169.952	170.034
744	170.062	170.17
745	170.197	170.248
746	170.29	170.397
747	170.432	170.518
748	170.55	170.63
749	170.67	170.73
750	170.781	170.864
751	170.914	170.992
752	171.04	171.171
753	171.202	171.27
754	171.309	171.44
755	171.477	171.565
756	171.6	171.685
757	171.715	171.771
758	171.821	171.878
759	171.922	171.982
760	172.027	172.088
761	172.637	172.762
762	172.866	172.936
763	172.965	173.027
764	173.067	173.134
765	173.166	173.232
766	173.269	173.334
767	173.448	173.462
768	173.47	173.557
769	173.587	173.661
770	173.688	173.792
771	173.834	173.981
772	174.011	174.112
773	174.621	174.718
774	174.77	174.872
775	174.917	175.006
776	175.059	175.163
777	175.197	175.302
778	175.331	175.4
779	175.446	175.534
780	175.573	175.65
781	175.778	175.864
782	175.899	175.965
783	176.314	176.384
784	176.442	176.562
785	176.606	176.698
786	176.723	176.824
787	176.862	176.942
788	176.974	177.05
789	177.082	177.166
790	177.202	177.282
791	177.317	177.411
792	177.446	177.542
793	177.578	177.658
794	177.776	177.856
795	177.899	177.982
796	178.115	178.19
797	178.629	178.686
798	179.032	179.139
799	179.187	179.294
800	179.339	179.427
801	179.734	179.747
802	179.912	179.949
803	180.074	180.141
804	180.302	180.424
805	180.454	180.618
806	180.64	180.731
807	180.918	181.024
808	181.11	181.211
809	181.226	181.371
810	181.384	181.568
811	181.67	181.749
812	182.038	182.178
813	182.224	182.352
814	182.405	182.515
815	182.566	182.706
816	182.797	182.896
817	182.952	183.053
818	183.128	183.144
819	183.163	183.218
820	183.286	183.371
821	183.55	183.635
822	183.746	183.859
823	183.997	184.04
824	184.274	184.296
825	184.314	184.408
826	184.422	184.432
827	184.485	184.507
828	184.515	184.557
829	184.584	184.602
830	184.674	184.712
831	184.76	184.87
832	184.902	184.962
833	185.006	185.07
834	185.194	185.282
835	185.32	185.426
836	185.461	185.594
837	185.634	185.664
838	185.698	185.714
839	185.72	185.816
840	185.851	185.976
841	186.005	186.106
842	186.139	186.264
843	186.386	186.467
844	186.49	186.501
845	186.707	186.738
846	186.798	186.818
847	186.89	186.949
848	186.994	187.136
849	187.194	187.315
850	187.512	187.541
851	187.621	187.642
852	188.022	188.042
853	188.136	188.195
854	188.386	188.458
855	188.542	188.618
856	188.763	188.779
857	188.811	188.835
858	188.942	188.96
859	188.973	189.027
860	189.088	189.342
861	189.392	189.437
862	189.68	189.786
863	189.875	189.99
864	190	190.019
865	190.05	190.112
866	190.118	190.136
867	190.142	190.296
868	190.326	190.354
869	190.424	190.541
870	190.578	190.688
871	190.731	190.778
872	190.8	190.848
873	191.013	191.027
874	191.552	191.629
875	191.717	191.819
876	191.85	191.866
877	191.883	191.989
878	192.064	192.15
879	192.301	192.365
880	192.382	192.402
881	192.47	192.581
882	192.613	192.714
883	192.818	192.877
884	192.933	192.957
885	193.008	193.029
886	193.04	193.147
887	193.198	193.331
888	193.342	193.376
889	193.57	193.589
890	193.755	193.806
891	193.822	193.837
892	193.97	194.021
893	194.037	194.082
894	194.139	194.163
895	194.21	194.274
896	194.302	194.39
897	194.44	194.546
898	194.826	194.952
899	194.96	195.034
900	195.07	195.112
901	195.685	195.739
902	195.771	195.835
903	195.862	195.93
904	195.941	196.019
905	196.027	196.123
906	196.142	196.246
907	196.254	196.322
908	196.334	196.408
909	196.426	196.51
910	196.523	196.613
911	196.638	196.709
912	196.728	196.782
913	196.821	196.843
914	196.973	197.002
915	197.048	197.106
916	197.286	197.326
917	197.371	197.379
918	197.59	197.613
919	198.088	198.163
920	198.341	198.376
921	198.496	198.574
922	198.754	198.842
923	198.874	198.942
924	198.963	199.027
925	199.043	199.115
926	199.134	199.214
927	203.606	203.616
928	203.76	203.821
929	203.858	203.901
930	204.582	204.656
931	204.686	204.749
932	204.797	204.883
933	204.909	205.021
934	205.037	205.123
935	205.157	205.25
936	205.282	205.408
937	205.427	205.546
938	205.571	205.648
939	205.682	205.779
940	205.803	205.923
941	205.942	206.048
942	206.066	206.152
943	206.184	206.278
944	206.312	206.434
945	206.542	206.584
946	206.637	206.728
947	206.762	206.826
948	206.869	206.942
949	207.267	207.349
950	207.838	207.946
951	207.99	208.109
952	208.144	208.283
953	208.309	208.416
954	208.645	208.669
955	208.792	208.861
956	208.88	208.938
957	209.235	209.334
958	209.344	209.461
959	209.485	209.51
960	209.571	209.646
961	209.682	209.758
962	209.805	209.824
963	210.162	210.232
964	210.517	210.557
965	210.92	210.973
966	211.026	211.098
967	211.224	211.338
968	211.363	211.483
969	211.507	211.619
970	211.651	211.789
971	211.813	211.829
972	211.942	212.005
973	212.032	212.138
974	212.165	212.253
975	212.288	212.365
976	212.378	212.475
977	212.52	212.538
978	212.605	212.709
979	212.75	212.781
980	212.904	213.003
981	213.322	213.437
982	213.464	213.582
983	213.611	213.694
984	213.733	213.797
985	213.829	213.896
986	214.056	214.085
987	214.35	214.411
988	214.638	214.706
989	214.742	214.814
990	214.838	214.918
991	215.637	215.67
992	215.795	215.846
993	216.107	216.163
994	216.254	216.267
995	216.693	216.766
996	217.072	217.136
997	217.182	217.226
998	217.293	217.494
999	217.518	217.541
1000	217.936	218.107
1001	218.158	218.272
1002	218.358	218.47
1003	218.488	218.523
1004	218.542	218.597
1005	218.642	218.707
1006	218.786	219.003
1007	219.048	219.189
1008	219.206	219.242
1009	219.248	219.318
1010	219.363	219.44
1011	219.539	219.576
1012	219.626	219.651
1013	219.813	219.926
1014	219.952	220.027
1015	220.037	220.146
1016	220.245	220.314
1017	220.4	220.483
1018	220.798	220.822
1019	220.93	220.99
1020	221.058	221.192
1021	221.221	221.338
1022	221.37	221.474
1023	221.502	221.715
1024	221.738	221.811
1025	222.742	222.821
1026	222.866	222.931
1027	222.984	223.107
1028	223.202	223.261
1029	223.411	223.498
1030	223.542	223.582
1031	223.598	223.728
1032	224.274	224.331
1033	224.706	224.755
1034	225.611	225.712
1035	225.742	225.862
1036	225.901	226.042
1037	226.067	226.141
1038	226.17	226.245
1039	226.285	226.373
1040	226.403	226.464
1041	226.506	226.597
1042	226.624	226.658
1043	226.699	226.781
1044	226.805	226.878
1045	226.912	226.987
1046	227.019	227.042
1047	227.187	227.208
1048	227.469	227.53
1049	227.552	227.65
1050	227.662	227.728
1051	227.746	227.826
1052	227.837	227.92
1053	227.942	227.99
1054	228.018	228.096
1055	228.117	228.131
1056	232.275	232.328
1057	232.379	232.424
1058	232.741	232.794
1059	232.861	232.957
1060	233.162	233.222
1061	233.259	233.352
1062	233.376	233.464
1063	233.496	233.571
1064	234.376	234.408
1065	234.464	234.526
1066	234.562	234.635
1067	234.672	234.747
1068	234.794	234.835
1069	235.101	235.237
1070	235.248	235.357
1071	235.368	235.469
1072	235.483	235.6
1073	235.621	235.72
1074	235.749	235.85
1075	235.878	236.048
1076	236.088	236.224
1077	236.256	236.323
1078	236.357	236.446
1079	236.475	236.539
1080	236.576	236.59
1081	236.65	236.704
1082	237.024	237.04
1083	237.154	237.256
1084	237.374	237.389
1085	237.992	238.027
1086	238.17	238.253
1087	238.291	238.31
1088	238.368	238.448
1089	238.486	238.502
1090	238.637	238.69
1091	238.698	238.787
1092	238.806	238.918
1093	238.941	239.034
1094	239.043	239.179
1095	239.208	239.283
1096	239.315	239.386
1097	239.422	239.49
1098	239.526	239.587
1099	239.718	239.768
1100	239.822	239.851
1101	239.982	240.09
1102	240.115	240.226
1103	240.254	240.355
1104	240.4	240.482
1105	240.494	240.53
1106	240.578	240.691
1107	241.038	241.168
1108	241.211	241.322
1109	241.352	241.45
1110	241.482	241.565
1111	241.603	241.674
1112	241.73	241.822
1113	241.867	241.968
1114	242.01	242.061
1115	242.968	243.037
1116	243.059	243.122
1117	243.155	243.222
1118	243.254	243.325
1119	243.36	243.429
1120	243.459	243.534
1121	243.558	243.627
1122	243.651	243.71
1123	243.906	243.984
1124	244.432	244.496
1125	244.533	244.582
1126	244.709	244.725
1127	244.803	244.845
1128	244.902	244.918
1129	244.99	245.013
1130	245.562	245.582
1131	245.982	246.042
1132	246.134	246.178
1133	246.885	246.917
1134	246.981	247.046
1135	247.096	247.16
1136	248.258	248.28
1137	248.346	248.402
1138	248.696	248.803
1139	248.83	248.918
1140	248.946	249.058
1141	249.792	249.846
1142	249.888	249.944
1143	250.32	250.438
1144	250.456	250.557
1145	250.619	250.784
1146	250.813	250.939
1147	250.96	251.074
1148	251.099	251.173
1149	251.195	251.298
1150	251.33	251.432
1151	251.458	251.579
1152	251.851	252.027
1153	252.061	252.189
1154	252.235	252.35
1155	252.45	252.541
1156	253.083	253.189
1157	253.224	253.298
1158	256.141	256.194
1159	256.248	256.346
1160	256.371	256.435
1161	259.221	259.23
1162	259.638	259.677
1163	260.258	260.277
1164	260.789	260.886
1165	261.078	261.122
1166	261.173	261.211
1167	261.326	261.376
1168	261.434	261.499
1169	265.936	265.96
1170	266.386	266.406
1171	266.656	266.682
1172	266.962	266.995
1173	267.197	267.206
1174	267.318	267.342
1175	268.08	268.102
1176	268.112	268.131
1177	268.139	268.149
1178	268.317	268.35
1179	268.461	268.48
1180	268.597	268.637
1181	268.717	268.774
1182	268.846	268.918
1183	268.986	269.07
1184	269.126	269.192
1185	269.256	269.32
1186	269.733	269.744
1187	270.014	270.024
1188	270.749	270.763
1189	270.854	270.915
1190	270.99	271.064
1191	271.141	271.213
1192	271.277	271.341
1193	271.579	271.611
1194	272.477	272.546
1195	272.589	272.667
1196	273.912	273.957
1197	274.232	274.307
1198	274.342	274.416
1199	274.448	274.554
1200	274.573	274.664
1201	274.691	274.765
1202	274.806	274.854
1203	274.896	274.955
1204	275.104	275.15
1205	276.109	276.141
1206	276.648	276.683
1207	277.266	277.33
1208	277.57	277.661
1209	277.707	277.835
1210	277.944	277.965
1211	278.13	278.224
1212	278.259	278.286
1213	278.309	278.414
1214	278.595	278.614
1215	278.853	278.872
1216	278.907	279.014
1217	279.048	279.085
1218	279.194	279.251
1219	279.288	279.322
1220	279.381	279.4
1221	279.408	279.493
1222	279.784	279.83
1223	279.963	279.987
1224	279.994	280.096
1225	280.171	280.248
1226	280.278	280.296
1227	280.37	280.478
1228	280.667	280.69
1229	280.997	281.021
1230	281.117	281.142
1231	281.309	281.376
1232	281.421	281.475
1233	281.63	281.654
1234	281.693	281.714
1235	282.006	282.059
1236	282.117	282.131
1237	282.283	282.32
1238	282.339	282.427
1239	282.667	282.71
1240	282.75	282.786
1241	282.8	282.875
1242	283.011	283.088
1243	283.096	283.192
1244	283.221	283.384
1245	283.52	283.626
1246	283.648	283.742
1247	283.867	283.966
1248	284.101	284.114
1249	284.166	284.242
1250	284.285	284.366
1251	284.496	284.507
1252	284.558	284.674
1253	284.69	284.723
1254	284.83	284.846
1255	285.04	285.09
1256	285.234	285.291
1257	285.334	285.354
1258	285.406	285.477
1259	285.696	285.718
1260	285.906	285.93
1261	286.008	286.035
1262	286.125	286.146
1263	286.155	286.17
1264	286.55	286.573
1265	286.68	286.717
1266	286.763	286.798
1267	287.152	287.166
1268	287.264	287.282
1269	287.395	287.408
1270	287.498	287.528
1271	287.579	287.597
1272	287.638	287.677
1273	287.835	287.853
1274	287.976	288.003
1275	288.122	288.149
1276	288.294	288.344
1277	288.411	288.442
1278	288.478	288.494
1279	288.776	288.917
1280	288.944	289.024
1281	289.072	289.098
1282	289.166	289.282
1283	289.459	289.485
1284	289.552	289.581
1285	289.659	289.744
1286	289.792	289.805
1287	289.834	289.907
1288	289.92	289.95
1289	289.96	289.987
1290	290.024	290.048
1291	290.147	290.202
1292	290.272	290.307
1293	290.376	290.429
1294	290.437	290.464
1295	290.65	290.669
1296	290.758	290.805
1297	290.842	290.875
1298	290.96	290.986
1299	291.194	291.211
1300	291.365	291.414
1301	291.427	291.482
1302	291.498	291.509
1303	291.61	291.629
1304	291.688	291.714
1305	291.8	291.832
1306	291.923	291.946
1307	292.246	292.27
1308	292.326	292.341
1309	292.368	292.39
1310	292.56	292.582
1311	292.637	292.65
1312	292.688	292.723
1313	292.755	292.79
1314	292.848	292.859
1315	292.894	292.925
1316	292.986	293.07
1317	293.123	293.194
1318	293.35	293.379
1319	293.406	293.434
1320	293.44	293.517
1321	293.536	293.566
1322	293.595	293.682
1323	293.768	293.798
1324	293.864	293.896
1325	294.013	294.096
1326	294.131	294.266
1327	294.286	294.304
1328	294.37	294.467
1329	294.499	294.637
1330	294.664	294.733
1331	294.792	294.901
1332	294.944	295.058
1333	295.512	295.597
1334	295.659	295.736
1335	295.864	295.886
1336	296.662	296.744
1337	296.77	296.824
1338	296.864	296.906
1339	296.942	296.979
1340	297.022	297.074
1341	297.11	297.136
1342	297.258	297.309
1343	297.334	297.397
1344	297.418	297.478
1345	297.49	297.555
1346	297.578	297.651
1347	297.669	297.734
1348	297.749	297.816
1349	297.837	297.894
1350	297.923	297.947
1351	298.019	298.112
1352	298.138	298.194
1353	298.224	298.256
1354	299.184	299.214

## Sheet: AMUD
ID	Begin	Length
Signal.All	0	300027
amud3.0001	0.335	21
amud3.0002	0.384	5
amud3.0003	0.419	5.5
amud3.0004	0.829	53
amud3.0005	0.927	26
amud3.0006	0.975	8
amud3.0007	1.071	10
amud3.0008	1.162	19.5
amud3.0009	1.226	4.5
amud3.0010	1.28	11.5
amud3.0011	2.034	7
amud3.0012	9.861	118
amud3.0013	10.008	42.5
amud3.0014	10.088	43.5
amud3.0015	10.173	14
amud3.0016	10.243	36
amud3.0017	10.332	22.5
amud3.0018	10.418	34.5
amud3.0019	10.786	92
amud3.0020	11.158	144.5
amud3.0021	11.326	132
amud3.0022	11.479	146
amud3.0023	11.647	120.5
amud3.0024	11.792	124
amud3.0025	11.934	157
amud3.0026	12.13	155.5
amud3.0027	12.313	145.5
amud3.0028	12.479	121
amud3.0029	12.618	197
amud3.0030	12.845	114
amud3.0031	12.992	90.5
amud3.0032	13.102	89
amud3.0033	13.223	144
amud3.0034	13.396	126
amud3.0035	13.543	117
amud3.0036	13.702	100
amud3.0037	13.837	178
amud3.0038	14.05	96.5
amud3.0039	14.184	144.5
amud3.0040	14.373	111
amud3.0041	14.514	163.5
amud3.0042	15.076	140.5
amud3.0043	15.246	134
amud3.0044	15.416	157.5
amud3.0045	15.608	126.5
amud3.0046	15.767	112.5
amud3.0047	15.905	116
amud3.0048	16.035	117
amud3.0049	16.177	103.5
amud3.0050	16.302	77
amud3.0051	16.414	143
amud3.0052	16.584	156
amud3.0053	16.762	99.5
amud3.0054	16.887	106.5
amud3.0055	17.032	52.5
amud3.0056	17.133	129
amud3.0057	17.299	143.5
amud3.0058	17.47	147
amud3.0059	17.628	123.5
amud3.0060	17.78	148.5
amud3.0061	17.939	35.5
amud3.0062	18.183	48
amud3.0063	18.274	63.5
amud3.0064	18.372	74
amud3.0065	18.669	31
amud3.0066	18.741	58
amud3.0067	18.864	82
amud3.0068	18.977	41.5
amud3.0069	19.224	70.5
amud3.0070	19.328	27.5
amud3.0071	19.406	23.5
amud3.0072	27.596	14
amud3.0073	27.831	33
amud3.0074	28.501	65.5
amud3.0075	28.604	44
amud3.0076	28.686	55
amud3.0077	28.95	12
amud3.0078	29.041	96.5
amud3.0079	29.166	118
amud3.0080	29.319	84.5
amud3.0081	29.433	170
amud3.0082	29.628	45
amud3.0083	29.7	152
amud3.0084	29.89	54
amud3.0085	29.969	67.5
amud3.0086	30.057	100
amud3.0087	30.169	87.5
amud3.0088	30.27	69
amud3.0089	30.366	57.5
amud3.0090	30.451	62.5
amud3.0091	30.549	46
amud3.0092	30.628	68
amud3.0093	32.03	8
amud3.0094	32.184	12
amud3.0095	32.269	60.5
amud3.0096	32.373	57
amud3.0097	32.464	39.5
amud3.0098	32.624	8.5
amud3.0099	32.704	31
amud3.0100	32.864	20
amud3.0101	34.264	32
amud3.0102	34.346	90.5
amud3.0103	34.458	113.5
amud3.0104	34.593	159
amud3.0105	34.769	85
amud3.0106	34.873	74
amud3.0107	34.968	107
amud3.0108	35.243	25
amud3.0109	35.331	60
amud3.0110	35.427	56.5
amud3.0111	35.522	47.5
amud3.0112	35.623	57.5
amud3.0113	35.715	73.5
amud3.0114	35.809	54.5
amud3.0115	35.892	109.5
amud3.0116	36.025	74.5
amud3.0117	36.118	88
amud3.0118	36.653	100
amud3.0119	36.767	104.5
amud3.0120	36.891	94
amud3.0121	37.006	123.5
amud3.0122	37.161	111.5
amud3.0123	37.291	115.5
amud3.0124	37.428	129.5
amud3.0125	37.58	111.5
amud3.0126	38.081	136
amud3.0127	38.242	190.5
amud3.0128	38.453	129.5
amud3.0129	38.603	110
amud3.0130	38.742	144
amud3.0131	38.915	64.5
amud3.0132	39.026	40.5
amud3.0133	39.436	64
amud3.0134	39.544	122.5
amud3.0135	39.699	64.5
amud3.0136	39.803	72.5
amud3.0137	40.036	60
amud3.0138	40.172	115.5
amud3.0139	40.308	65
amud3.0140	40.402	92.5
amud3.0141	40.526	78
amud3.0142	40.65	66.5
amud3.0143	40.752	71
amud3.0144	40.854	65
amud3.0145	40.943	56.5
amud3.0146	41.031	106.5
amud3.0147	41.175	102.5
amud3.0148	41.3	109
amud3.0149	41.44	131
amud3.0150	41.597	87
amud3.0151	41.712	70.5
amud3.0152	41.808	107
amud3.0153	41.94	76.5
amud3.0154	42.047	133
amud3.0155	42.211	110
amud3.0156	42.354	103
amud3.0157	42.483	73.5
amud3.0158	42.611	92
amud3.0159	42.731	119
amud3.0160	42.871	124.5
amud3.0161	43.028	88.5
amud3.0162	43.148	40
amud3.0163	43.397	100
amud3.0164	43.529	113
amud3.0165	43.681	50.5
amud3.0166	43.779	42.5
amud3.0167	44.028	96
amud3.0168	44.164	106
amud3.0169	44.303	90
amud3.0170	44.422	99
amud3.0171	44.556	111
amud3.0172	44.69	93.5
amud3.0173	44.822	66.5
amud3.0174	44.928	72.5
amud3.0175	45.037	81
amud3.0176	45.148	51.5
amud3.0177	45.243	31
amud3.0178	45.497	62.5
amud3.0179	45.612	92.5
amud3.0180	45.728	90
amud3.0181	45.846	126.5
amud3.0182	45.992	118.5
amud3.0183	46.147	112.5
amud3.0184	46.291	132.5
amud3.0185	46.457	73.5
amud3.0186	46.573	89.5
amud3.0187	46.706	84
amud3.0188	46.828	86
amud3.0189	46.946	65.5
amud3.0190	47.042	32
amud3.0191	47.127	71.5
amud3.0192	47.777	79
amud3.0193	48.103	86
amud3.0194	48.235	84.5
amud3.0195	48.365	86
amud3.0196	48.493	101.5
amud3.0197	48.626	118.5
amud3.0198	48.77	64
amud3.0199	49.311	38
amud3.0200	49.399	50.5
amud3.0201	49.813	116.5
amud3.0202	49.955	103
amud3.0203	50.075	103
amud3.0204	50.202	90
amud3.0205	50.312	85.5
amud3.0206	50.425	95.5
amud3.0207	50.541	76.5
amud3.0208	50.645	69
amud3.0209	50.745	68.5
amud3.0210	50.852	23.5
amud3.0211	50.931	113
amud3.0212	51.072	87.5
amud3.0213	51.191	100.5
amud3.0214	51.322	20
amud3.0215	51.356	4
amud3.0216	51.412	31.5
amud3.0217	51.578	71
amud3.0218	51.686	71
amud3.0219	51.865	130.5
amud3.0220	52.02	76.5
amud3.0221	52.125	87
amud3.0222	52.243	80
amud3.0223	52.348	78
amud3.0224	52.457	78
amud3.0225	52.569	83
amud3.0226	52.763	86.5
amud3.0227	52.893	70
amud3.0228	53.005	79
amud3.0229	53.118	93.5
amud3.0230	53.27	88.5
amud3.0231	53.386	91
amud3.0232	53.513	112
amud3.0233	53.813	74.5
amud3.0234	53.92	111.5
amud3.0235	54.063	90
amud3.0236	54.183	78.5
amud3.0237	54.365	33.5
amud3.0238	54.452	76.5
amud3.0239	54.562	43
amud3.0240	54.652	38.5
amud3.0241	54.741	70
amud3.0242	55.023	22
amud3.0243	55.111	60
amud3.0244	55.215	73
amud3.0245	55.314	134
amud3.0246	55.463	110.5
amud3.0247	55.597	73
amud3.0248	55.879	61.5
amud3.0249	55.98	80.5
amud3.0250	56.084	43.5
amud3.0251	56.167	60
amud3.0252	56.364	23
amud3.0253	56.535	51.5
amud3.0254	56.62	6.5
amud3.0255	56.66	137
amud3.0256	57.005	61.5
amud3.0257	57.379	34.5
amud3.0258	57.481	128.5
amud3.0259	57.637	102.5
amud3.0260	57.761	109
amud3.0261	57.915	83.5
amud3.0262	58.024	78.5
amud3.0263	58.127	102
amud3.0264	58.255	97.5
amud3.0265	58.37	113.5
amud3.0266	58.494	119
amud3.0267	58.644	139
amud3.0268	58.818	111.5
amud3.0269	58.956	55
amud3.0270	59.057	91.5
amud3.0271	59.182	75
amud3.0272	59.29	104.5
amud3.0273	59.426	77.5
amud3.0274	59.543	65
amud3.0275	59.654	47
amud3.0276	59.839	71
amud3.0277	59.941	58.5
amud3.0278	60	5.5
amud3.0279	60.042	71.5
amud3.0280	60.154	108
amud3.0281	60.304	87.5
amud3.0282	60.644	136.5
amud3.0283	60.797	89.5
amud3.0284	61.166	10.5
amud3.0285	61.315	18.5
amud3.0286	61.454	71.5
amud3.0287	61.568	118.5
amud3.0288	61.739	88.5
amud3.0289	61.871	89
amud3.0290	62.176	84
amud3.0291	62.356	102
amud3.0292	62.481	101
amud3.0293	62.626	81
amud3.0294	62.744	76
amud3.0295	62.861	157.5
amud3.0296	63.048	114.5
amud3.0297	63.187	105
amud3.0298	63.326	41.5
amud3.0299	63.403	4.5
amud3.0300	63.438	55.5
amud3.0301	63.819	108
amud3.0302	63.986	4.5
amud3.0303	64.006	9.5
amud3.0304	64.056	5.5
amud3.0305	64.204	94.5
amud3.0306	64.349	88.5
amud3.0307	64.477	149
amud3.0308	64.643	133.5
amud3.0309	64.84	73
amud3.0310	64.96	86
amud3.0311	65.204	92
amud3.0312	65.353	63
amud3.0313	66.507	55.5
amud3.0314	66.743	10.5
amud3.0315	66.873	48
amud3.0316	66.96	36.5
amud3.0317	67.038	74
amud3.0318	71.564	4
amud3.0319	73.733	5.5
amud3.0320	75.673	31.5
amud3.0321	75.761	63.5
amud3.0322	75.865	89
amud3.0323	75.984	112.5
amud3.0324	76.124	120
amud3.0325	76.27	69
amud3.0326	76.371	69
amud3.0327	76.575	118.5
amud3.0328	76.722	99
amud3.0329	76.847	40.5
amud3.0330	76.923	87.5
amud3.0331	77.037	94
amud3.0332	77.164	84
amud3.0333	77.28	78.5
amud3.0334	77.397	76
amud3.0335	77.514	23.5
amud3.0336	77.924	98.5
amud3.0337	78.055	127
amud3.0338	78.216	118
amud3.0339	78.362	39.5
amud3.0340	78.448	17.5
amud3.0341	78.529	108.5
amud3.0342	78.661	113
amud3.0343	78.802	96
amud3.0344	78.924	96
amud3.0345	79.05	71.5
amud3.0346	79.145	75
amud3.0347	79.261	61
amud3.0348	79.761	22
amud3.0349	79.832	65
amud3.0350	79.916	83.5
amud3.0351	80.034	81.5
amud3.0352	80.15	20.5
amud3.0353	80.213	19
amud3.0354	80.29	99
amud3.0355	80.961	97.5
amud3.0356	81.088	108.5
amud3.0357	81.207	75.5
amud3.0358	81.313	123.5
amud3.0359	81.453	79.5
amud3.0360	81.571	77
amud3.0361	81.678	83.5
amud3.0362	81.801	70.5
amud3.0363	81.9	69
amud3.0364	82.002	125
amud3.0365	82.154	73
amud3.0366	82.26	81.5
amud3.0367	82.383	81.5
amud3.0368	82.517	135.5
amud3.0369	82.693	132.5
amud3.0370	82.851	84
amud3.0371	82.977	97.5
amud3.0372	83.096	75.5
amud3.0373	83.202	69
amud3.0374	83.296	130
amud3.0375	83.466	164
amud3.0376	83.671	74.5
amud3.0377	83.787	175
amud3.0378	84.076	80.5
amud3.0379	84.188	146.5
amud3.0380	84.368	131.5
amud3.0381	84.529	75.5
amud3.0382	84.763	65.5
amud3.0383	84.861	163
amud3.0384	85.037	70
amud3.0385	85.159	102.5
amud3.0386	85.308	116
amud3.0387	85.471	60
amud3.0388	85.567	105
amud3.0389	85.698	8.5
amud3.0390	85.731	96
amud3.0391	85.88	95.5
amud3.0392	86.009	100.5
amud3.0393	86.165	77
amud3.0394	86.299	66.5
amud3.0395	86.383	22.5
amud3.0396	86.429	107
amud3.0397	86.633	75.5
amud3.0398	86.858	7
amud3.0399	87.011	136.5
amud3.0400	87.199	96
amud3.0401	87.463	96.5
amud3.0402	87.603	113
amud3.0403	87.757	118.5
amud3.0404	87.966	31.5
amud3.0405	88.028	40.5
amud3.0406	88.083	11.5
amud3.0407	88.106	132.5
amud3.0408	88.281	106.5
amud3.0409	88.518	144
amud3.0410	88.683	163
amud3.0411	88.879	98.5
amud3.0412	89.014	98.5
amud3.0413	89.16	103
amud3.0414	89.305	99.5
amud3.0415	89.461	81.5
amud3.0416	89.599	63.5
amud3.0417	89.743	25.5
amud3.0418	89.894	85
amud3.0419	90.207	20
amud3.0420	90.415	115.5
amud3.0421	90.547	88.5
amud3.0422	90.79	85
amud3.0423	91.45	33
amud3.0424	91.537	31
amud3.0425	91.699	67.5
amud3.0426	91.823	90
amud3.0427	92.483	146.5
amud3.0428	92.656	102
amud3.0429	92.785	94.5
amud3.0430	92.913	95
amud3.0431	93.066	139.5
amud3.0432	93.394	138
amud3.0433	93.562	96
amud3.0434	93.698	155.5
amud3.0435	93.879	46
amud3.0436	93.99	50.5
amud3.0437	94.093	55
amud3.0438	94.658	25
amud3.0439	94.824	24.5
amud3.0440	94.912	42
amud3.0441	95.56	22
amud3.0442	95.732	143
amud3.0443	95.89	123.5
amud3.0444	96.04	52
amud3.0445	96.228	35
amud3.0446	96.321	95.5
amud3.0447	96.449	25.5
amud3.0448	96.549	51
amud3.0449	96.654	61
amud3.0450	96.774	19
amud3.0451	96.89	14
amud3.0452	97.064	9
amud3.0453	97.148	138
amud3.0454	97.305	112.5
amud3.0455	97.431	107.5
amud3.0456	97.563	113.5
amud3.0457	97.688	121.5
amud3.0458	97.836	46
amud3.0459	98.015	120
amud3.0460	98.16	94.5
amud3.0461	98.302	75
amud3.0462	98.394	110
amud3.0463	98.538	86
amud3.0464	98.806	71.5
amud3.0465	98.912	77.5
amud3.0466	99.02	128.5
amud3.0467	99.165	94
amud3.0468	99.31	134.5
amud3.0469	99.474	66
amud3.0470	99.665	87.5
amud3.0471	99.876	64.5
amud3.0472	99.978	22.5
amud3.0473	100	53
amud3.0474	100.088	137
amud3.0475	100.254	67
amud3.0476	100.344	94
amud3.0477	100.468	102
amud3.0478	100.592	127
amud3.0479	100.747	136
amud3.0480	100.988	91
amud3.0481	101.18	54
amud3.0482	101.352	75
amud3.0483	101.454	96
amud3.0484	101.732	87
amud3.0485	102.082	56
amud3.0486	102.175	82
amud3.0487	102.44	70
amud3.0488	102.537	57
amud3.0489	102.63	106
amud3.0490	102.84	33
amud3.0491	103.159	65
amud3.0492	103.263	76
amud3.0493	103.359	95
amud3.0494	104.051	92
amud3.0495	104.318	5
amud3.0496	104.626	4
amud3.0497	104.87	89
amud3.0498	104.989	72
amud3.0499	105.094	161
amud3.0500	105.347	58
amud3.0501	105.606	36
amud3.0502	105.838	12
amud3.0503	105.933	81
amud3.0504	106.056	7
amud3.0505	106.078	7
amud3.0506	106.141	22
amud3.0507	106.466	64
amud3.0508	106.578	7
amud3.0509	106.644	72
amud3.0510	107.293	72
amud3.0511	107.394	78
amud3.0512	107.515	84
amud3.0513	107.814	54
amud3.0514	107.988	117
amud3.0515	108.13	112
amud3.0516	108.277	133
amud3.0517	108.436	104
amud3.0518	108.573	120
amud3.0519	108.73	98
amud3.0520	108.865	97
amud3.0521	109.005	91
amud3.0522	109.763	60
amud3.0523	110.137	14
amud3.0524	110.526	76
amud3.0525	110.638	50
amud3.0526	110.736	77
amud3.0527	110.849	85
amud3.0528	110.96	6
amud3.0529	111.027	79
amud3.0530	111.157	92
amud3.0531	111.279	126
amud3.0532	111.425	121
amud3.0533	111.57	91
amud3.0534	111.974	57
amud3.0535	112.07	11
amud3.0536	112.143	141
amud3.0537	112.309	100
amud3.0538	112.448	155
amud3.0539	112.633	90
amud3.0540	112.826	102
amud3.0541	112.942	7
amud3.0542	112.962	21
amud3.0543	113.063	13
amud3.0544	113.159	84
amud3.0545	113.279	75
amud3.0546	113.403	95
amud3.0547	113.541	134
amud3.0548	113.779	89
amud3.0549	113.987	14
amud3.0550	114.04	83
amud3.0551	114.375	11
amud3.0552	114.662	146
amud3.0553	114.83	91
amud3.0554	114.951	92
amud3.0555	115.088	90
amud3.0556	115.214	103
amud3.0557	115.36	114
amud3.0558	115.586	104
amud3.0559	115.701	9
amud3.0560	115.728	106
amud3.0561	115.873	95
amud3.0562	116.004	75
amud3.0563	116.209	159
amud3.0564	116.498	82
amud3.0565	116.618	70
amud3.0566	116.742	88
amud3.0567	116.888	117
amud3.0568	117.12	110
amud3.0569	117.24	27
amud3.0570	117.279	117
amud3.0571	117.435	118
amud3.0572	117.573	21
amud3.0573	117.613	144
amud3.0574	117.802	104
amud3.0575	117.969	148
amud3.0576	118.355	108
amud3.0577	118.48	20
amud3.0578	118.522	83
amud3.0579	118.715	123
amud3.0580	118.864	5
amud3.0581	119.201	82
amud3.0582	119.478	68
amud3.0583	120.018	46
amud3.0584	120.109	11
amud3.0585	120.14	31
amud3.0586	120.552	89
amud3.0587	120.707	11
amud3.0588	121.019	9
amud3.0589	121.051	10
amud3.0590	121.075	45
amud3.0591	121.132	15
amud3.0592	121.158	6
amud3.0593	121.334	28
amud3.0594	121.487	89
amud3.0595	121.644	82
amud3.0596	121.824	113
amud3.0597	122.082	17
amud3.0598	122.225	46
amud3.0599	122.336	42
amud3.0600	122.409	4
amud3.0601	122.588	32
amud3.0602	122.831	80
amud3.0603	122.928	10
amud3.0604	123.105	81
amud3.0605	123.232	70
amud3.0606	123.365	116
amud3.0607	123.558	98
amud3.0608	123.698	68
amud3.0609	123.778	14
amud3.0610	123.812	83
amud3.0611	123.933	124
amud3.0612	124.091	82
amud3.0613	124.266	11
amud3.0614	124.301	85
amud3.0615	124.412	50
amud3.0616	124.585	4
amud3.0617	124.6	11
amud3.0618	124.786	114
amud3.0619	124.94	146
amud3.0620	125.107	155
amud3.0621	125.284	70
amud3.0622	125.394	111
amud3.0623	125.543	127
amud3.0624	125.71	57
amud3.0625	126.574	74
amud3.0626	126.692	126
amud3.0627	126.839	86
amud3.0628	126.963	109
amud3.0629	127.103	94
amud3.0630	127.697	59
amud3.0631	127.799	71
amud3.0632	127.897	63
amud3.0633	127.987	30
amud3.0634	128.062	64
amud3.0635	128.15	69
amud3.0636	128.242	96
amud3.0637	128.355	51
amud3.0638	128.776	95
amud3.0639	128.886	72
amud3.0640	128.985	69
amud3.0641	129.144	53
amud3.0642	129.237	31
amud3.0643	129.385	74
amud3.0644	129.478	113
amud3.0645	129.613	64
amud3.0646	129.689	80
amud3.0647	129.784	67
amud3.0648	129.862	83
amud3.0649	129.969	43
amud3.0650	130.037	60
amud3.0651	130.128	72
amud3.0652	130.284	38
amud3.0653	130.686	18
amud3.0654	135.864	33
amud3.0655	136.996	35
amud3.0656	137.073	42
amud3.0657	137.36	58
amud3.0658	138.295	43
amud3.0659	138.385	67
amud3.0660	138.485	85
amud3.0661	138.603	116
amud3.0662	138.757	59
amud3.0663	138.857	59
amud3.0664	138.952	71
amud3.0665	139.054	57
amud3.0666	139.142	47
amud3.0667	139.399	70
amud3.0668	139.527	102
amud3.0669	139.651	71
amud3.0670	139.75	113
amud3.0671	139.879	95
amud3.0672	139.992	8
amud3.0673	140	107
amud3.0674	140.127	105
amud3.0675	140.258	116
amud3.0676	140.417	109
amud3.0677	140.56	87
amud3.0678	140.683	85
amud3.0679	140.796	64
amud3.0680	140.895	81
amud3.0681	141.001	74
amud3.0682	141.1	74
amud3.0683	141.208	78
amud3.0684	141.31	111
amud3.0685	141.448	110
amud3.0686	141.585	132
amud3.0687	141.739	92
amud3.0688	141.845	87
amud3.0689	141.97	106
amud3.0690	142.217	94
amud3.0691	142.554	109
amud3.0692	142.707	141
amud3.0693	142.891	159
amud3.0694	143.102	90
amud3.0695	143.249	45
amud3.0696	143.423	97
amud3.0697	143.587	87
amud3.0698	143.716	81
amud3.0699	143.876	9
amud3.0700	143.919	111
amud3.0701	144.072	72
amud3.0702	144.859	48
amud3.0703	145.005	67
amud3.0704	145.256	67
amud3.0705	145.678	64
amud3.0706	145.822	61
amud3.0707	145.952	59
amud3.0708	146.063	54
amud3.0709	147.407	43
amud3.0710	147.66	53
amud3.0711	148.035	74
amud3.0712	148.304	113
amud3.0713	148.495	105
amud3.0714	148.692	94
amud3.0715	148.834	78
amud3.0716	148.958	82
amud3.0717	149.094	89
amud3.0718	149.246	72
amud3.0719	149.385	79
amud3.0720	149.483	23
amud3.0721	149.525	117
amud3.0722	149.696	62
amud3.0723	149.784	121
amud3.0724	150.042	14
amud3.0725	150.101	67
amud3.0726	150.425	39
amud3.0727	150.662	70
amud3.0728	150.796	68
amud3.0729	150.928	98
amud3.0730	151.068	25
amud3.0731	151.105	42
amud3.0732	151.202	66
amud3.0733	151.337	67
amud3.0734	151.478	75
amud3.0735	151.63	60
amud3.0736	151.746	58
amud3.0737	153.898	31
amud3.0738	154.06	37
amud3.0739	154.181	31
amud3.0740	154.328	28
amud3.0741	154.468	10
amud3.0742	154.61	4
amud3.0743	156.766	22
amud3.0744	156.895	47
amud3.0745	157.294	35
amud3.0746	157.533	56
amud3.0747	157.629	75
amud3.0748	157.831	33
amud3.0749	157.916	24
amud3.0750	158.009	40
amud3.0751	158.106	48
amud3.0752	158.208	11
amud3.0753	158.876	81
amud3.0754	159.248	85
amud3.0755	159.367	69
amud3.0756	159.464	72
amud3.0757	159.986	14
amud3.0758	160	64
amud3.0759	160.761	10
amud3.0760	161.429	51
amud3.0761	161.507	23
amud3.0762	162.779	8
amud3.0763	167.16	27
amud3.0764	167.265	52
amud3.0765	167.375	54
amud3.0766	168.561	75
amud3.0767	168.685	117
amud3.0768	168.839	96
amud3.0769	168.95	101
amud3.0770	169.077	90
amud3.0771	169.197	123
amud3.0772	169.359	34
amud3.0773	169.46	96
amud3.0774	169.577	134
amud3.0775	169.745	75
amud3.0776	169.846	82
amud3.0777	169.958	79
amud3.0778	170.068	113
amud3.0779	170.202	54
amud3.0780	170.296	119
amud3.0781	170.438	91
amud3.0782	170.556	91
amud3.0783	170.676	57
amud3.0784	170.785	85
amud3.0785	170.919	81
amud3.0786	171.046	134
amud3.0787	171.208	72
amud3.0788	171.315	128
amud3.0789	171.483	90
amud3.0790	171.606	85
amud3.0791	171.722	64
amud3.0792	171.827	62
amud3.0793	171.928	66
amud3.0794	172.035	58
amud3.0795	172.134	5
amud3.0796	172.642	133
amud3.0797	172.871	68
amud3.0798	172.971	70
amud3.0799	173.072	68
amud3.0800	173.173	72
amud3.0801	173.276	71
amud3.0802	173.455	102
amud3.0803	173.593	76
amud3.0804	173.681	9
amud3.0805	173.706	96
amud3.0806	173.839	155
amud3.0807	174.017	103
amud3.0808	174.162	5
amud3.0809	174.341	155
amud3.0810	174.517	92
amud3.0811	174.619	111
amud3.0812	174.773	108
amud3.0813	174.922	94
amud3.0814	175.04	11
amud3.0815	175.066	104
amud3.0816	175.203	85
amud3.0817	175.338	75
amud3.0818	175.453	94
amud3.0819	175.579	82
amud3.0820	175.782	97
amud3.0821	175.906	66
amud3.0822	176.317	82
amud3.0823	176.447	125
amud3.0824	176.611	93
amud3.0825	176.73	105
amud3.0826	176.868	84
amud3.0827	176.979	74
amud3.0828	177.089	84
amud3.0829	177.209	79
amud3.0830	177.323	100
amud3.0831	177.453	97
amud3.0832	177.584	85
amud3.0833	177.779	89
amud3.0834	177.905	84
amud3.0835	178.121	80
amud3.0836	178.637	60
amud3.0837	179.038	115
amud3.0838	179.192	99
amud3.0839	179.345	94
amud3.0840	179.742	8
amud3.0841	179.866	7
amud3.0842	180.012	19
amud3.0843	180.082	67
amud3.0844	180.308	123
amud3.0845	180.463	134
amud3.0846	180.648	96
amud3.0847	180.939	94
amud3.0848	181.124	84
amud3.0849	181.238	7
amud3.0850	181.272	109
amud3.0851	181.397	107
amud3.0852	181.678	74
amud3.0853	182.046	143
amud3.0854	182.232	129
amud3.0855	182.413	107
amud3.0856	182.575	140
amud3.0857	182.804	91
amud3.0858	182.961	87
amud3.0859	183.167	46
amud3.0860	183.302	4
amud3.0861	183.321	79
amud3.0862	183.55	92
amud3.0863	183.751	117
amud3.0864	184	47
amud3.0865	184.32	86
amud3.0866	184.43	14
amud3.0867	184.681	42
amud3.0868	184.772	113
amud3.0869	184.911	61
amud3.0870	184.988	4
amud3.0871	185.012	71
amud3.0872	185.201	92
amud3.0873	185.326	95
amud3.0874	185.468	137
amud3.0875	185.728	100
amud3.0876	185.858	100
amud3.0877	186.012	81
amud3.0878	186.145	121
amud3.0879	186.393	78
amud3.0880	186.713	29
amud3.0881	187.014	101
amud3.0882	187.174	10
amud3.0883	187.2	123
amud3.0884	187.526	11
amud3.0885	187.632	12
amud3.0886	187.828	22
amud3.0887	188.147	66
amud3.0888	188.386	85
amud3.0889	188.55	77
amud3.0890	188.98	58
amud3.0891	189.096	78
amud3.0892	189.218	68
amud3.0893	189.333	16
amud3.0894	189.4	33
amud3.0895	189.687	106
amud3.0896	189.882	118
amud3.0897	190.059	53
amud3.0898	190.177	95
amud3.0899	190.336	21
amud3.0900	190.46	84
amud3.0901	190.59	102
amud3.0902	191.559	77
amud3.0903	191.726	98
amud3.0904	191.891	99
amud3.0905	192.072	81
amud3.0906	192.291	83
amud3.0907	192.39	10
amud3.0908	192.476	97
amud3.0909	192.623	6
amud3.0910	192.644	78
amud3.0911	192.824	63
amud3.0912	192.941	5
amud3.0913	193.04	80
amud3.0914	193.207	138
amud3.0915	193.769	42
amud3.0916	193.978	53
amud3.0917	194.071	14
amud3.0918	194.144	30
amud3.0919	194.219	64
amud3.0920	194.31	85
amud3.0921	194.449	103
amud3.0922	194.584	126
amud3.0923	194.745	57
amud3.0924	194.835	113
amud3.0925	194.969	73
amud3.0926	195.08	39
amud3.0927	195.691	57
amud3.0928	195.78	65
amud3.0929	195.871	64
amud3.0930	195.95	175
amud3.0931	196.149	101
amud3.0932	196.266	66
amud3.0933	196.345	72
amud3.0934	196.435	78
amud3.0935	196.532	89
amud3.0936	196.648	66
amud3.0937	196.737	59
amud3.0938	196.827	26
amud3.0939	196.981	33
amud3.0940	197.055	60
amud3.0941	197.293	40
amud3.0942	197.376	11
amud3.0943	197.597	23
amud3.0944	198.091	81
amud3.0945	198.347	36
amud3.0946	198.504	77
amud3.0947	198.762	88
amud3.0948	198.881	65
amud3.0949	198.972	65
amud3.0950	199.049	70
amud3.0951	199.143	83
amud3.0952	203.613	10
amud3.0953	203.768	62
amud3.0954	203.867	39
amud3.0955	204.591	69
amud3.0956	204.698	58
amud3.0957	204.806	81
amud3.0958	204.918	101
amud3.0959	205.046	88
amud3.0960	205.166	88
amud3.0961	205.292	125
amud3.0962	205.437	117
amud3.0963	205.581	75
amud3.0964	205.691	101
amud3.0965	205.819	112
amud3.0966	205.953	96
amud3.0967	206.076	80
amud3.0968	206.193	93
amud3.0969	206.322	114
amud3.0970	206.55	41
amud3.0971	206.645	87
amud3.0972	206.772	55
amud3.0973	206.877	73
amud3.0974	206.994	4
amud3.0975	207.28	77
amud3.0976	207.846	107
amud3.0977	208	108
amud3.0978	208.153	140
amud3.0979	208.319	105
amud3.0980	208.653	20
amud3.0981	208.802	61
amud3.0982	208.889	55
amud3.0983	209.244	94
amud3.0984	209.363	101
amud3.0985	209.494	17
amud3.0986	209.581	68
amud3.0987	209.691	81
amud3.0988	209.812	25
amud3.0989	210.168	68
amud3.0990	210.524	42
amud3.0991	210.926	58
amud3.0992	211.034	65
amud3.0993	211.233	106
amud3.0994	211.373	110
amud3.0995	211.517	110
amud3.0996	211.66	136
amud3.0997	211.821	16
amud3.0998	211.952	57
amud3.0999	212.042	106
amud3.1000	212.174	86
amud3.1001	212.298	53
amud3.1002	212.386	98
amud3.1003	212.529	19
amud3.1004	212.618	100
amud3.1005	212.759	33
amud3.1006	212.911	97
amud3.1007	213.058	5
amud3.1008	213.329	102
amud3.1009	213.472	122
amud3.1010	213.62	80
amud3.1011	213.742	60
amud3.1012	213.839	62
amud3.1013	214.061	28
amud3.1014	214.356	61
amud3.1015	214.648	55
amud3.1016	214.751	71
amud3.1017	214.85	77
amud3.1018	215.674	4
amud3.1019	215.781	9
amud3.1020	215.804	45
amud3.1021	216.114	53
amud3.1022	216.262	14
amud3.1023	216.702	72
amud3.1024	217.081	63
amud3.1025	217.203	26
amud3.1026	217.303	8
amud3.1027	217.324	71
amud3.1028	217.427	24
amud3.1029	217.468	38
amud3.1030	217.576	4
amud3.1031	217.965	16
amud3.1032	218.104	13
amud3.1033	218.165	97
amud3.1034	218.274	4
amud3.1035	218.369	101
amud3.1036	218.498	34
amud3.1037	218.553	24
amud3.1038	218.6	12
amud3.1039	218.667	10
amud3.1040	218.794	115
amud3.1041	218.923	6
amud3.1042	218.948	22
amud3.1043	219.058	10
amud3.1044	219.1	54
amud3.1045	219.189	7
amud3.1046	219.255	69
amud3.1047	219.372	73
amud3.1048	219.485	5
amud3.1049	219.501	5
amud3.1050	219.561	18
amud3.1051	219.681	5
amud3.1052	219.82	118
amud3.1053	219.959	41
amud3.1054	220	23
amud3.1055	220.065	85
amud3.1056	220.185	11
amud3.1057	220.254	38
amud3.1058	220.41	79
amud3.1059	220.523	114
amud3.1060	220.649	107
amud3.1061	220.809	23
amud3.1062	220.938	56
amud3.1063	221.065	133
amud3.1064	221.23	115
amud3.1065	221.378	104
amud3.1066	221.512	91
amud3.1067	221.636	78
amud3.1068	221.75	66
amud3.1069	222.751	80
amud3.1070	222.875	65
amud3.1071	222.992	131
amud3.1072	223.179	10
amud3.1073	223.212	55
amud3.1074	223.417	95
amud3.1075	223.644	88
amud3.1076	223.781	80
amud3.1077	223.892	55
amud3.1078	223.994	151
amud3.1079	224.281	52
amud3.1080	224.715	49
amud3.1081	225.161	11
amud3.1082	225.62	102
amud3.1083	225.752	127
amud3.1084	225.911	143
amud3.1085	226.076	67
amud3.1086	226.179	74
amud3.1087	226.294	88
amud3.1088	226.412	58
amud3.1089	226.514	87
amud3.1090	226.633	29
amud3.1091	226.709	74
amud3.1092	226.814	67
amud3.1093	226.921	69
amud3.1094	227.029	19
amud3.1095	227.199	6
amud3.1096	227.477	57
amud3.1097	227.561	92
amud3.1098	227.672	58
amud3.1099	227.755	76
amud3.1100	227.847	81
amud3.1101	227.951	53
amud3.1102	228.026	76
amud3.1103	228.125	13
amud3.1104	232.286	47
amud3.1105	232.39	37
amud3.1106	232.752	50
amud3.1107	232.87	95
amud3.1108	233.171	58
amud3.1109	233.268	83
amud3.1110	233.386	85
amud3.1111	233.506	66
amud3.1112	234.387	24
amud3.1113	234.475	60
amud3.1114	234.572	65
amud3.1115	234.683	78
amud3.1116	234.804	39
amud3.1117	235.112	122
amud3.1118	235.26	100
amud3.1119	235.379	94
amud3.1120	235.494	115
amud3.1121	235.631	95
amud3.1122	235.76	93
amud3.1123	235.889	169
amud3.1124	236.097	135
amud3.1125	236.267	61
amud3.1126	236.367	86
amud3.1127	236.486	62
amud3.1128	236.585	14
amud3.1129	236.66	49
amud3.1130	237.18	75
amud3.1131	238.001	34
amud3.1132	238.18	82
amud3.1133	238.302	15
amud3.1134	238.376	76
amud3.1135	238.495	13
amud3.1136	238.642	61
amud3.1137	238.725	61
amud3.1138	238.816	111
amud3.1139	238.952	77
amud3.1140	239.059	132
amud3.1141	239.219	74
amud3.1142	239.325	68
amud3.1143	239.432	63
amud3.1144	239.535	53
amud3.1145	239.729	45
amud3.1146	239.83	32
amud3.1147	239.988	12
amud3.1148	240	91
amud3.1149	240.126	102
amud3.1150	240.266	94
amud3.1151	240.41	76
amud3.1152	240.512	7
amud3.1153	240.587	122
amud3.1154	241.049	125
amud3.1155	241.22	104
amud3.1156	241.362	91
amud3.1157	241.491	79
amud3.1158	241.613	55
amud3.1159	241.74	87
amud3.1160	241.877	100
amud3.1161	242.018	48
amud3.1162	242.979	65
amud3.1163	243.069	56
amud3.1164	243.165	61
amud3.1165	243.264	69
amud3.1166	243.369	66
amud3.1167	243.471	72
amud3.1168	243.569	65
amud3.1169	243.661	53
amud3.1170	243.916	72
amud3.1171	244.441	61
amud3.1172	244.543	46
amud3.1173	244.718	13
amud3.1174	244.811	40
amud3.1175	244.913	10
amud3.1176	245	26
amud3.1177	245.572	20
amud3.1178	245.994	49
amud3.1179	246.143	43
amud3.1180	246.892	33
amud3.1181	246.99	62
amud3.1182	247.101	71
amud3.1183	248.267	19
amud3.1184	248.353	55
amud3.1185	248.707	101
amud3.1186	248.841	82
amud3.1187	248.955	109
amud3.1188	249.799	59
amud3.1189	249.897	55
amud3.1190	250.328	114
amud3.1191	250.467	97
amud3.1192	250.625	161
amud3.1193	250.823	124
amud3.1194	250.971	107
amud3.1195	251.11	69
amud3.1196	251.204	99
amud3.1197	251.341	88
amud3.1198	251.469	94
amud3.1199	251.862	175
amud3.1200	252.072	112
amud3.1201	252.244	105
amud3.1202	252.46	89
amud3.1203	253.089	108
amud3.1204	253.235	63
amud3.1205	253.556	4
amud3.1206	255.106	5
amud3.1207	256.149	53
amud3.1208	256.259	94
amud3.1209	256.382	59
amud3.1210	258.483	10
amud3.1211	259.651	31
amud3.1212	260.799	74
amud3.1213	261.087	45
amud3.1214	261.179	36
amud3.1215	261.337	44
amud3.1216	261.442	63
amud3.1217	265.945	21
amud3.1218	268.325	19
amud3.1219	268.471	17
amud3.1220	268.601	39
amud3.1221	268.726	53
amud3.1222	268.856	65
amud3.1223	268.994	88
amud3.1224	269.135	62
amud3.1225	269.265	60
amud3.1226	269.735	13
amud3.1227	270.019	19
amud3.1228	270.757	16
amud3.1229	270.865	56
amud3.1230	270.999	76
amud3.1231	271.149	75
amud3.1232	271.286	62
amud3.1233	271.589	27
amud3.1234	272.486	69
amud3.1235	272.599	74
amud3.1236	273.923	39
amud3.1237	274.152	6
amud3.1238	274.243	72
amud3.1239	274.354	67
amud3.1240	274.459	99
amud3.1241	274.584	83
amud3.1242	274.702	72
amud3.1243	274.817	45
amud3.1244	274.906	52
amud3.1245	275.113	48
amud3.1246	276.118	29
amud3.1247	276.657	33
amud3.1248	277.272	66
amud3.1249	277.558	5
amud3.1250	277.581	61
amud3.1251	277.748	91
amud3.1252	278.343	49
amud3.1253	278.406	13
amud3.1254	278.964	9
amud3.1255	279.167	4
amud3.1256	279.312	12
amud3.1257	279.419	64
amud3.1258	279.975	17
amud3.1259	280.003	30
amud3.1260	280.183	56
amud3.1261	280.406	20
amud3.1262	280.44	3
amud3.1263	281.026	5
amud3.1264	281.317	68
amud3.1265	281.433	48
amud3.1266	281.705	23
amud3.1267	282.053	14
amud3.1268	282.129	5
amud3.1269	282.209	4
amud3.1270	282.316	6
amud3.1271	282.366	49
amud3.1272	282.697	15
amud3.1273	282.831	55
amud3.1274	283.022	55
amud3.1275	283.127	48
amud3.1276	283.238	156
amud3.1277	283.543	34
amud3.1278	283.603	9
amud3.1279	283.659	79
amud3.1280	283.878	86
amud3.1281	284.178	72
amud3.1282	284.305	48
amud3.1283	284.586	85
amud3.1284	284.842	19
amud3.1285	285.053	51
amud3.1286	285.257	48
amud3.1287	285.438	48
amud3.1288	285.819	7
amud3.1289	285.918	15
amud3.1290	285.955	5
amud3.1291	286.022	7
amud3.1292	286.623	9
amud3.1293	286.695	12
amud3.1294	286.717	4
amud3.1295	286.778	18
amud3.1296	287.327	4
amud3.1297	287.51	5
amud3.1298	287.659	5
amud3.1299	288.308	34
amud3.1300	288.43	15
amud3.1301	288.489	4
amud3.1302	288.802	95
amud3.1303	288.956	74
amud3.1304	289.084	20
amud3.1305	289.188	87
amud3.1306	289.31	7
amud3.1307	289.572	7
amud3.1308	289.686	63
amud3.1309	289.842	71
amud3.1310	289.976	26
amud3.1311	290.159	53
amud3.1312	290.459	18
amud3.1313	290.774	42
amud3.1314	291.168	5
amud3.1315	291.442	12
amud3.1316	291.615	13
amud3.1317	292.514	5
amud3.1318	292.704	15
amud3.1319	292.782	4
amud3.1320	293.003	45
amud3.1321	293.134	61
amud3.1322	293.432	5
amud3.1323	293.452	79
amud3.1324	293.627	66
amud3.1325	294.048	58
amud3.1326	294.144	128
amud3.1327	294.303	5
amud3.1328	294.399	62
amud3.1329	294.51	134
amud3.1330	294.677	62
amud3.1331	294.805	5
amud3.1332	294.829	78
amud3.1333	294.954	113
amud3.1334	295.096	101
amud3.1335	295.224	76
amud3.1336	295.336	58
amud3.1337	295.43	64
amud3.1338	295.523	88
amud3.1339	295.671	73
amud3.1340	296.672	78
amud3.1341	296.782	59
amud3.1342	296.873	38
amud3.1343	296.954	35
amud3.1344	297.033	46
amud3.1345	297.123	22
amud3.1346	297.272	44
amud3.1347	297.345	64
amud3.1348	297.428	54
amud3.1349	297.504	61
amud3.1350	297.59	71
amud3.1351	297.68	68
amud3.1352	297.76	69
amud3.1353	297.848	53
amud3.1354	297.932	24
amud3.1355	298.029	94
amud3.1356	298.151	54
amud3.1357	298.233	36
amud3.1358	299.192	32

## Sheet: DSQ
Syllable number	Begin	End
1	0.351876	0.354276
2	0.384293	0.389493
3	0.419247	0.424847
4	0.828363	0.886363
5	0.925935	0.954335
6	0.9806	0.9826
7	1.0714	1.077
8	1.1624	1.1816
9	1.28139	1.29339
10	2.0344	2.0388
11	9.86396	9.97676
12	10.0078	10.041
13	10.0892	10.1256
14	10.1734	10.1802
15	10.2442	10.2774
16	10.3328	10.354
17	10.4179	10.4539
18	10.7845	10.8677
19	10.8944	10.9944
20	11.1611	11.2959
21	11.3266	11.453
22	11.4791	11.6131
23	11.6455	11.7655
24	11.7916	11.91
25	11.934	12.0956
26	12.1269	12.2781
27	12.3135	12.4483
28	12.4792	12.5976
29	12.6196	12.808
30	12.8452	12.9564
31	12.9933	13.0665
32	13.1033	13.1821
33	13.2234	13.3606
34	13.3966	13.5162
35	13.543	13.6586
36	13.7027	13.8019
37	13.8374	14.0126
38	14.0503	14.1427
39	14.1846	14.3274
40	14.3735	14.4727
41	14.5161	14.6801
42	15.0764	15.2036
43	15.247	15.3722
44	15.4169	15.5641
45	15.6089	15.7341
46	15.7689	15.8757
47	15.9046	16.0146
48	16.0356	16.1444
49	16.1784	16.2716
50	16.3043	16.3751
51	16.4144	16.5468
52	16.5844	16.7364
53	16.7628	16.8572
54	16.8874	16.9894
55	17.0328	17.0816
56	17.134	17.2604
57	17.3066	17.431
58	17.4698	17.6022
59	17.6276	17.746
60	17.78	17.9132
61	17.9408	17.9548
62	18.183	18.2286
63	18.2742	18.3314
64	18.372	18.4412
65	18.6702	18.6946
66	18.7426	18.7982
67	18.8657	18.9421
68	18.9782	19.0166
69	19.2248	19.2904
70	19.3284	19.352
71	19.4072	19.4216
72	27.5965	27.6101
73	27.8322	27.8634
74	28.5022	28.5658
75	28.6048	28.6448
76	28.6876	28.7396
77	28.952	28.9608
78	29.0414	29.129
79	29.1664	29.2808
80	29.3198	29.4014
81	29.4343	29.5951
82	29.6292	29.6704
83	29.7008	29.85
84	29.8912	29.9416
85	29.9694	30.0294
86	30.0592	30.1448
87	30.1707	30.2455
88	30.2704	30.3328
89	30.3672	30.4212
90	30.4514	30.5086
91	30.5498	30.593
92	30.6288	30.6868
93	32.0304	32.0352
94	32.1856	32.1952
95	32.2698	32.3298
96	32.3745	32.4297
97	32.4644	32.502
98	32.6244	32.632
99	32.7044	32.7332
100	32.8644	32.8804
101	34.2652	34.2928
102	34.3464	34.4328
103	34.4581	34.5629
104	34.5931	34.7455
105	34.7699	34.8467
106	34.8738	34.9442
107	34.9677	35.0645
108	35.2442	35.2586
109	35.3318	35.3894
110	35.4274	35.4786
111	35.5224	35.566
112	35.6242	35.6754
113	35.7158	35.785
114	35.8102	35.8558
115	35.8933	35.9917
116	36.0258	36.0906
117	36.1196	36.198
118	36.654	36.7424
119	36.7682	36.8622
120	36.8913	36.9749
121	37.0068	37.13
122	37.1613	37.2653
123	37.2909	37.3981
124	37.429	37.5498
125	37.5808	37.6824
126	38.0814	38.2094
127	38.2424	38.4264
128	38.4536	38.5696
129	38.6034	38.7038
130	38.7428	38.8788
131	38.9154	38.9746
132	39.0268	39.064
133	39.4368	39.4964
134	39.5448	39.66
135	39.703	39.7578
136	39.8038	39.869
137	40.0372	40.0964
138	40.1728	40.2792
139	40.3088	40.366
140	40.4028	40.492
141	40.5272	40.5952
142	40.6504	40.7168
143	40.7524	40.8204
144	40.8545	40.9113
145	40.9433	40.9973
146	41.0314	41.137
147	41.1753	41.2649
148	41.3012	41.4044
149	41.4408	41.564
150	41.5982	41.6778
151	41.715	41.7702
152	41.8092	41.9068
153	41.9397	42.0145
154	42.0478	42.175
155	42.2107	42.3115
156	42.3545	42.4477
157	42.4835	42.5507
158	42.6108	42.6976
159	42.7319	42.8399
160	42.8715	42.9891
161	43.0288	43.0988
162	43.1496	43.1824
163	43.3978	43.4954
164	43.5296	43.6416
165	43.6818	43.7286
166	43.7794	43.8206
167	44.0304	44.1244
168	44.1656	44.2664
169	44.3032	44.3864
170	44.422	44.5184
171	44.5579	44.6535
172	44.6904	44.7716
173	44.8228	44.8828
174	44.9291	44.9931
175	45.0378	45.113
176	45.1492	45.192
177	45.2443	45.2691
178	45.5006	45.5546
179	45.6133	45.7025
180	45.7288	45.8136
181	45.8485	45.9653
182	45.9926	46.1034
183	46.1472	46.25
184	46.2914	46.4166
185	46.4582	46.5258
186	46.5737	46.6573
187	46.7072	46.786
188	46.8287	46.9063
189	46.9464	47.0068
190	47.0432	47.0648
191	47.1278	47.1966
192	47.7774	47.855
193	48.1038	48.1838
194	48.2368	48.3212
195	48.3658	48.4502
196	48.4953	48.5857
197	48.6268	48.7384
198	48.7708	48.834
199	49.3126	49.3494
200	49.3994	49.4486
201	49.8134	49.9218
202	49.9569	50.0513
203	50.0762	50.1758
204	50.2017	50.2821
205	50.311	50.389
206	50.4252	50.5084
207	50.5418	50.6074
208	50.6458	50.7122
209	50.7458	50.8074
210	50.8524	50.8712
211	50.9322	51.0382
212	51.0723	51.1543
213	51.1914	51.285
214	51.3227	51.3367
215	51.4132	51.4336
216	51.5792	51.6436
217	51.6859	51.7407
218	51.8662	51.9914
219	52.021	52.0882
220	52.1254	52.2054
221	52.2437	52.3149
222	52.3492	52.4168
223	52.4578	52.5306
224	52.5694	52.6402
225	52.7638	52.8446
226	52.895	52.955
227	53.0057	53.0825
228	53.1201	53.2101
229	53.2704	53.3508
230	53.3868	53.4752
231	53.5142	53.6142
232	53.8142	53.8834
233	53.9203	54.0243
234	54.0648	54.1508
235	54.1834	54.2494
236	54.3658	54.3934
237	54.4527	54.5223
238	54.5628	54.6028
239	54.6524	54.684
240	54.7418	54.8074
241	55.0237	55.0377
242	55.1118	55.1686
243	55.2162	55.283
244	55.3152	55.4376
245	55.4659	55.5655
246	55.5978	55.6642
247	55.8794	55.9362
248	55.9807	56.0519
249	56.0852	56.1216
250	56.1674	56.2254
251	56.3656	56.3856
252	56.5362	56.5866
253	56.6208	56.6268
254	56.6604	56.7872
255	57.0062	57.0594
256	57.3794	57.4078
257	57.4858	57.6034
258	57.6398	57.7286
259	57.7626	57.861
260	57.9158	57.9986
261	58.025	58.097
262	58.1274	58.2214
263	58.2557	58.3441
264	58.3694	58.4742
265	58.4944	58.6036
266	58.6448	58.7756
267	58.8184	58.9196
268	58.9564	59.0088
269	59.0582	59.1486
270	59.1832	59.2492
271	59.2914	59.3898
272	59.4264	59.504
273	59.5437	59.6065
274	59.6548	59.7012
275	59.8404	59.9012
276	59.9418	59.9998
277	60.0004	60.0044
278	60.0435	60.1083
279	60.1544	60.2624
280	60.3057	60.3869
281	60.6448	60.7776
282	60.8165	60.8849
283	61.1688	61.1744
284	61.3162	61.3338
285	61.4544	61.5248
286	61.5688	61.6852
287	61.7398	61.8278
288	61.8728	61.954
289	62.1788	62.2548
290	62.3566	62.4526
291	62.4814	62.5798
292	62.6267	62.6935
293	62.7448	62.8176
294	62.8625	63.0133
295	63.0492	63.1388
296	63.1877	63.2809
297	63.3267	63.3559
298	63.4388	63.4888
299	63.8194	63.917
300	64.0064	64.016
301	64.0564	64.0612
302	64.2058	64.2946
303	64.3494	64.4326
304	64.4793	64.6061
305	64.6444	64.774
306	64.8411	64.9035
307	64.9604	65.0308
308	65.2048	65.294
309	65.3534	65.4066
310	66.5074	66.563
311	66.7442	66.7538
312	66.8742	66.9202
313	66.9608	66.996
314	67.0392	67.1076
315	73.7346	73.7386
316	75.6738	75.6962
317	75.7618	75.8186
318	75.8654	75.9454
319	75.9848	76.0908
320	76.1252	76.2388
321	76.2706	76.3358
322	76.3718	76.4382
323	76.5758	76.689
324	76.7224	76.8092
325	76.8478	76.8866
326	76.9238	76.9998
327	77.0402	77.1246
328	77.1648	77.2404
329	77.2804	77.3536
330	77.397	77.4582
331	77.5147	77.5283
332	77.6972	77.8836
333	77.9252	78.0204
334	78.0564	78.1768
335	78.2172	78.3292
336	78.3621	78.3969
337	78.4496	78.4624
338	78.5304	78.6324
339	78.6616	78.7712
340	78.8032	78.892
341	78.9245	79.0129
342	79.0504	79.1084
343	79.1461	79.2093
344	79.2614	79.3186
345	79.7622	79.7822
346	79.8328	79.896
347	79.9172	79.9956
348	80.0364	80.1076
349	80.1512	80.164
350	80.2138	80.2226
351	80.2914	80.3818
352	80.9618	81.0574
353	81.0883	81.1827
354	81.2074	81.2734
355	81.3138	81.4262
356	81.4529	81.5301
357	81.5714	81.6466
358	81.6796	81.756
359	81.8014	81.8662
360	81.9004	81.9688
361	82.0031	82.1195
362	82.1565	82.2237
363	82.262	82.3384
364	82.3838	82.4642
365	82.5178	82.6506
366	82.6939	82.8143
367	82.8514	82.9354
368	82.9774	83.063
369	83.0968	83.1624
370	83.2031	83.2679
371	83.2982	83.4162
372	83.4663	83.6211
373	83.6714	83.743
374	83.7878	83.9538
375	84.076	84.1512
376	84.1889	84.3249
377	84.3693	84.4841
378	84.5318	84.6038
379	84.7541	84.8157
380	84.8625	85.0081
381	85.0386	85.1062
382	85.1604	85.2628
383	85.3118	85.4162
384	85.4714	85.5286
385	85.5678	85.6722
386	85.6984	85.7064
387	85.7322	85.8226
388	85.8812	85.9648
389	86.0238	86.1046
390	86.1654	86.2426
391	86.3018	86.3646
392	86.3834	86.4026
393	86.4294	86.5126
394	86.6374	86.7058
395	86.8584	86.8652
396	87.0158	87.1422
397	87.1998	87.295
398	87.4638	87.5558
399	87.6053	87.7105
400	87.761	87.8698
401	87.9688	87.9708
402	88.0296	88.064
403	88.0846	88.095
404	88.1072	88.2324
405	88.2822	88.3834
406	88.5196	88.6544
407	88.6878	88.8362
408	88.8801	88.9689
409	89.0144	89.1116
410	89.162	89.2632
411	89.3063	89.3939
412	89.4629	89.5401
413	89.5998	89.6586
414	89.7438	89.765
415	89.8948	89.9772
416	90.2074	90.225
417	90.4159	90.5195
418	90.5482	90.6286
419	90.7912	90.8648
420	91.4504	91.4784
421	91.5382	91.5658
422	91.6998	91.7618
423	91.8266	91.9038
424	92.4838	92.6234
425	92.658	92.7516
426	92.7857	92.8673
427	92.9136	93
428	93.0664	93.198
429	93.3944	93.5224
430	93.5632	93.6508
431	93.6996	93.8416
432	93.8794	93.9158
433	93.9914	94.0314
434	94.0966	94.1462
435	94.6584	94.682
436	94.8248	94.8432
437	94.914	94.944
438	95.5608	95.5788
439	95.7336	95.868
440	95.8906	96.0078
441	96.0408	96.0908
442	96.2292	96.26
443	96.3214	96.4002
444	96.4491	96.4707
445	96.5506	96.5962
446	96.6548	96.7052
447	96.7686	96.7874
448	96.8909	96.8977
449	97.0644	97.0728
450	97.1492	97.2808
451	97.3054	97.403
452	97.4314	97.5266
453	97.563	97.6682
454	97.6872	97.8024
455	97.8368	97.8756
456	98.0156	98.1308
457	98.1604	98.2548
458	98.3028	98.3732
459	98.3953	98.4981
460	98.5388	98.6176
461	98.8069	98.8705
462	98.9137	98.9825
463	99.0208	99.142
464	99.1683	99.2531
465	99.3108	99.4348
466	99.4748	99.532
467	99.6665	99.7457
468	99.8764	99.9336
469	99.9784	100.001
470	99.9808	100.044
471	100.088	100.223
472	100.254	100.318
473	100.344	100.424
474	100.468	100.56
475	100.593	100.712
476	100.748	100.874
477	100.989	101.076
478	101.182	101.212
479	101.353	101.418
480	101.454	101.542
481	101.734	101.811
482	102.081	102.135
483	102.175	102.25
484	102.44	102.502
485	102.537	102.593
486	102.631	102.728
487	102.841	102.863
488	103.16	103.224
489	103.263	103.326
490	103.361	103.453
491	104.053	104.143
492	104.319	104.323
493	104.627	104.63
494	104.87	104.959
495	104.99	105.057
496	105.095	105.243
497	105.347	105.405
498	105.608	105.641
499	105.84	105.849
500	105.935	106.011
501	106.056	106.06
502	106.079	106.084
503	106.142	106.163
504	106.468	106.523
505	106.578	106.584
506	106.645	106.714
507	106.748	106.961
508	107.294	107.365
509	107.406	107.472
510	107.516	107.592
511	107.815	107.867
512	107.988	108.098
513	108.13	108.236
514	108.278	108.399
515	108.438	108.537
516	108.574	108.688
517	108.732	108.816
518	108.866	108.96
519	109.006	109.085
520	109.765	109.823
521	110.137	110.145
522	110.526	110.598
523	110.638	110.686
524	110.736	110.81
525	110.851	110.931
526	110.962	110.966
527	111.028	111.101
528	111.158	111.243
529	111.28	111.398
530	111.425	111.538
531	111.571	111.654
532	111.974	112.024
533	112.07	112.078
534	112.144	112.273
535	112.31	112.404
536	112.448	112.593
537	112.634	112.715
538	112.827	112.923
539	112.942	112.949
540	112.966	112.981
541	113.064	113.066
542	113.159	113.239
543	113.28	113.354
544	113.404	113.496
545	113.541	113.666
546	113.78	113.863
547	113.989	114.001
548	114.042	114.111
549	114.378	114.382
550	114.678	114.801
551	114.833	114.91
552	114.952	115.033
553	115.09	115.172
554	115.215	115.316
555	115.361	115.464
556	115.589	115.69
557	115.704	115.708
558	115.733	115.834
559	115.876	115.958
560	116.005	116.069
561	116.229	116.359
562	116.503	116.571
563	116.621	116.687
564	116.742	116.818
565	116.89	116.993
566	117.121	117.223
567	117.24	117.265
568	117.279	117.392
569	117.436	117.553
570	117.573	117.593
571	117.613	117.745
572	117.802	117.905
573	117.994	118.118
574	118.356	118.454
575	118.485	118.492
576	118.522	118.601
577	118.716	118.825
578	118.867	118.869
579	119.208	119.28
580	119.479	119.534
581	120.019	120.057
582	120.11	120.12
583	120.141	120.163
584	120.553	120.636
585	120.708	120.718
586	121.022	121.028
587	121.052	121.059
588	121.076	121.113
589	121.132	121.146
590	121.158	121.164
591	121.335	121.356
592	121.487	121.566
593	121.645	121.722
594	121.826	121.927
595	122.084	122.098
596	122.228	122.27
597	122.337	122.377
598	122.59	122.62
599	122.832	122.9
600	122.93	122.938
601	123.122	123.183
602	123.233	123.296
603	123.367	123.478
604	123.56	123.648
605	123.7	123.764
606	123.781	123.785
607	123.813	123.893
608	123.934	124.041
609	124.091	124.168
610	124.267	124.274
611	124.311	124.375
612	124.421	124.461
613	124.6	124.611
614	124.787	124.892
615	124.944	125.084
616	125.109	125.255
617	125.285	125.345
618	125.394	125.499
619	125.545	125.666
620	125.711	125.761
621	126.575	126.643
622	126.693	126.81
623	126.84	126.91
624	126.964	127.063
625	127.104	127.192
626	127.697	127.753
627	127.8	127.867
628	127.897	127.952
629	127.988	128.014
630	128.063	128.118
631	128.151	128.214
632	128.243	128.331
633	128.355	128.405
634	128.779	128.86
635	128.886	128.957
636	128.986	129.047
637	129.144	129.196
638	129.237	129.261
639	129.386	129.459
640	129.479	129.589
641	129.614	129.675
642	129.69	129.759
643	129.784	129.849
644	129.862	129.94
645	129.969	130.011
646	130.038	130.092
647	130.129	130.198
648	130.285	130.31
649	130.687	130.702
650	135.865	135.889
651	136.997	137.029
652	137.074	137.111
653	137.363	137.411
654	138.3	138.335
655	138.386	138.448
656	138.485	138.568
657	138.604	138.718
658	138.758	138.814
659	138.857	138.914
660	138.953	139.017
661	139.055	139.11
662	139.142	139.186
663	139.4	139.462
664	139.528	139.626
665	139.651	139.722
666	139.75	139.86
667	139.881	139.962
668	139.993	140
669	140	140.094
670	140.127	140.223
671	140.259	140.367
672	140.417	140.516
673	140.561	140.636
674	140.683	140.754
675	140.796	140.858
676	140.896	140.972
677	141.002	141.07
678	141.1	141.163
679	141.208	141.286
680	141.311	141.42
681	141.448	141.554
682	141.586	141.709
683	141.74	141.827
684	141.857	141.931
685	141.972	142.068
686	142.218	142.311
687	142.558	142.661
688	142.707	142.838
689	142.891	143.047
690	143.103	143.188
691	143.25	143.294
692	143.424	143.514
693	143.588	143.671
694	143.717	143.793
695	143.876	143.884
696	143.92	144.022
697	144.072	144.138
698	144.861	144.903
699	145.006	145.069
700	145.256	145.322
701	145.683	145.74
702	145.823	145.882
703	145.952	146.011
704	146.064	146.117
705	147.408	147.448
706	147.663	147.705
707	148.041	148.107
708	148.307	148.411
709	148.496	148.595
710	148.695	148.777
711	148.835	148.9
712	148.96	149.038
713	149.096	149.17
714	149.247	149.312
715	149.387	149.476
716	149.483	149.506
717	149.528	149.633
718	149.697	149.751
719	149.785	149.903
720	150.044	150.053
721	150.101	150.166
722	150.425	150.459
723	150.665	150.729
724	150.796	150.86
725	150.93	151.015
726	151.069	151.085
727	151.106	151.144
728	151.203	151.264
729	151.342	151.398
730	151.478	151.547
731	151.634	151.69
732	151.747	151.802
733	153.9	153.927
734	154.064	154.093
735	154.182	154.211
736	154.339	154.355
737	154.47	154.478
738	156.769	156.788
739	156.897	156.936
740	157.294	157.327
741	157.533	157.585
742	157.63	157.696
743	157.831	157.863
744	157.917	157.933
745	158.01	158.046
746	158.107	158.152
747	158.209	158.214
748	158.876	158.953
749	159.25	159.326
750	159.367	159.424
751	159.465	159.532
752	159.987	160.01
753	159.988	160.056
754	160.767	160.769
755	161.431	161.474
756	161.507	161.529
757	162.779	162.785
758	167.16	167.185
759	167.267	167.315
760	167.379	167.428
761	168.561	168.63
762	168.685	168.799
763	168.835	168.925
764	168.95	169.046
765	169.077	169.161
766	169.199	169.305
767	169.36	169.391
768	169.462	169.535
769	169.578	169.704
770	169.746	169.813
771	169.847	169.926
772	169.96	170.035
773	170.069	170.175
774	170.202	170.249
775	170.296	170.401
776	170.44	170.523
777	170.56	170.634
778	170.677	170.732
779	170.786	170.868
780	170.92	170.996
781	171.047	171.178
782	171.209	171.274
783	171.316	171.441
784	171.484	171.569
785	171.606	171.688
786	171.722	171.778
787	171.827	171.881
788	171.929	171.987
789	172.035	172.092
790	172.134	172.14
791	172.643	172.764
792	172.873	172.939
793	172.972	173.032
794	173.074	173.142
795	173.174	173.239
796	173.276	173.346
797	173.46	173.557
798	173.594	173.665
799	173.683	173.689
800	173.708	173.796
801	173.839	173.971
802	174.019	174.115
803	174.162	174.167
804	174.343	174.496
805	174.518	174.599
806	174.631	174.722
807	174.776	174.875
808	174.924	175.013
809	175.04	175.051
810	175.067	175.164
811	175.204	175.292
812	175.339	175.408
813	175.454	175.538
814	175.581	175.654
815	175.783	175.87
816	175.907	175.97
817	176.318	176.393
818	176.448	176.569
819	176.612	176.701
820	176.731	176.827
821	176.869	176.947
822	176.98	177.053
823	177.092	177.169
824	177.211	177.282
825	177.324	177.413
826	177.453	177.548
827	177.584	177.661
828	177.781	177.861
829	177.906	177.983
830	178.122	178.196
831	178.638	178.69
832	179.038	179.144
833	179.194	179.293
834	179.346	179.431
835	179.743	179.748
836	179.87	179.873
837	180.013	180.027
838	180.082	180.142
839	180.31	180.427
840	180.463	180.598
841	180.649	180.736
842	180.94	181.028
843	181.125	181.206
844	181.239	181.245
845	181.273	181.373
846	181.398	181.503
847	181.679	181.748
848	182.047	182.176
849	182.233	182.354
850	182.414	182.514
851	182.576	182.706
852	182.804	182.895
853	182.973	183.046
854	183.173	183.195
855	183.322	183.391
856	183.556	183.64
857	183.753	183.861
858	184.009	184.042
859	184.321	184.39
860	184.43	184.444
861	184.682	184.718
862	184.772	184.875
863	184.911	184.966
864	185.013	185.074
865	185.202	185.286
866	185.328	185.421
867	185.47	185.595
868	185.729	185.823
869	185.859	185.959
870	186.013	186.088
871	186.159	186.26
872	186.395	186.471
873	186.714	186.74
874	187.015	187.109
875	187.174	187.184
876	187.202	187.322
877	187.526	187.535
878	187.633	187.644
879	187.831	187.849
880	188.147	188.199
881	188.394	188.464
882	188.551	188.622
883	188.981	189.036
884	189.097	189.172
885	189.218	189.283
886	189.333	189.349
887	189.401	189.418
888	189.688	189.793
889	189.884	189.996
890	190.059	190.106
891	190.193	190.269
892	190.337	190.352
893	190.461	190.543
894	190.604	190.686
895	191.559	191.631
896	191.727	191.82
897	191.892	191.98
898	192.072	192.152
899	192.315	192.364
900	192.39	192.399
901	192.478	192.57
902	192.623	192.629
903	192.645	192.718
904	192.827	192.878
905	193.06	193.114
906	193.207	193.341
907	193.77	193.804
908	193.979	194.024
909	194.072	194.083
910	194.146	194.174
911	194.22	194.276
912	194.312	194.392
913	194.449	194.545
914	194.585	194.71
915	194.746	194.798
916	194.836	194.944
917	194.969	195.033
918	195.081	195.114
919	195.691	195.745
920	195.78	195.836
921	195.872	195.931
922	195.95	196.124
923	196.152	196.246
924	196.266	196.322
925	196.347	196.407
926	196.435	196.507
927	196.532	196.613
928	196.648	196.713
929	196.737	196.785
930	196.829	196.853
931	196.981	197.014
932	197.056	197.111
933	197.295	197.329
934	197.376	197.38
935	197.598	197.619
936	198.093	198.166
937	198.349	198.383
938	198.504	198.581
939	198.763	198.845
940	198.882	198.944
941	198.973	199.035
942	199.053	199.117
943	199.144	199.221
944	203.612	203.618
945	203.769	203.822
946	203.868	203.901
947	204.593	204.657
948	204.699	204.747
949	204.807	204.883
950	204.919	205.018
951	205.047	205.122
952	205.167	205.243
953	205.292	205.401
954	205.437	205.54
955	205.582	205.649
956	205.692	205.779
957	205.82	205.924
958	205.953	206.041
959	206.076	206.149
960	206.193	206.279
961	206.322	206.43
962	206.552	206.584
963	206.646	206.73
964	206.772	206.826
965	206.878	206.946
966	207.28	207.34
967	207.848	207.948
968	208.001	208.105
969	208.154	208.281
970	208.319	208.415
971	208.654	208.669
972	208.802	208.861
973	208.89	208.937
974	209.246	209.333
975	209.364	209.459
976	209.495	209.51
977	209.582	209.646
978	209.692	209.757
979	209.816	209.826
980	210.17	210.235
981	210.526	210.565
982	210.928	210.979
983	211.034	211.099
984	211.234	211.336
985	211.374	211.482
986	211.517	211.62
987	211.661	211.789
988	211.823	211.833
989	211.953	212.007
990	212.044	212.139
991	212.175	212.251
992	212.298	212.348
993	212.387	212.478
994	212.529	212.546
995	212.619	212.713
996	212.76	212.786
997	212.925	213.005
998	213.331	213.426
999	213.473	213.586
1000	213.621	213.695
1001	213.743	213.795
1002	213.84	213.897
1003	214.064	214.086
1004	214.359	214.413
1005	214.648	214.703
1006	214.752	214.818
1007	214.859	214.918
1008	215.782	215.787
1009	215.804	215.835
1010	216.114	216.16
1011	216.262	216.274
1012	216.703	216.77
1013	217.082	217.14
1014	217.205	217.225
1015	217.304	217.311
1016	217.329	217.375
1017	217.431	217.437
1018	217.472	217.5
1019	217.967	217.978
1020	218.104	218.117
1021	218.166	218.242
1022	218.377	218.451
1023	218.499	218.522
1024	218.554	218.574
1025	218.6	218.612
1026	218.669	218.676
1027	218.795	218.902
1028	218.923	218.925
1029	218.949	218.952
1030	219.058	219.06
1031	219.103	219.145
1032	219.189	219.195
1033	219.257	219.322
1034	219.373	219.442
1035	219.485	219.49
1036	219.563	219.579
1037	219.822	219.923
1038	219.96	220.016
1039	220	220.013
1040	220.066	220.149
1041	220.186	220.195
1042	220.254	220.292
1043	220.411	220.487
1044	220.524	220.616
1045	220.653	220.755
1046	220.817	220.824
1047	220.94	220.994
1048	221.069	221.192
1049	221.231	221.335
1050	221.38	221.473
1051	221.514	221.597
1052	221.638	221.705
1053	221.751	221.809
1054	222.752	222.821
1055	222.875	222.933
1056	222.995	223.099
1057	223.181	223.187
1058	223.214	223.263
1059	223.422	223.5
1060	223.648	223.726
1061	223.783	223.859
1062	223.894	223.947
1063	223.995	224.141
1064	224.282	224.333
1065	224.715	224.755
1066	225.162	225.17
1067	225.621	225.712
1068	225.754	225.865
1069	225.912	226.042
1070	226.078	226.14
1071	226.18	226.242
1072	226.294	226.373
1073	226.413	226.466
1074	226.515	226.601
1075	226.634	226.66
1076	226.71	226.78
1077	226.815	226.879
1078	226.922	226.985
1079	227.03	227.042
1080	227.201	227.205
1081	227.478	227.532
1082	227.562	227.649
1083	227.672	227.727
1084	227.756	227.829
1085	227.847	227.918
1086	227.952	228.001
1087	228.027	228.098
1088	228.126	228.133
1089	232.286	232.33
1090	232.39	232.424
1091	232.753	232.795
1092	232.871	232.961
1093	233.172	233.223
1094	233.27	233.35
1095	233.387	233.461
1096	233.507	233.572
1097	234.388	234.409
1098	234.476	234.529
1099	234.573	234.633
1100	234.685	234.747
1101	234.805	234.84
1102	235.112	235.234
1103	235.26	235.354
1104	235.38	235.465
1105	235.495	235.598
1106	235.632	235.716
1107	235.76	235.849
1108	235.89	236.049
1109	236.097	236.226
1110	236.267	236.323
1111	236.368	236.448
1112	236.486	236.542
1113	236.586	236.599
1114	236.661	236.707
1115	237.181	237.247
1116	238.003	238.029
1117	238.182	238.253
1118	238.302	238.316
1119	238.376	238.451
1120	238.497	238.504
1121	238.644	238.694
1122	238.725	238.786
1123	238.817	238.917
1124	238.952	239.023
1125	239.058	239.177
1126	239.22	239.281
1127	239.326	239.385
1128	239.433	239.49
1129	239.537	239.583
1130	239.729	239.769
1131	239.831	239.857
1132	239.989	240.001
1133	240	240.086
1134	240.128	240.221
1135	240.266	240.35
1136	240.411	240.48
1137	240.515	240.518
1138	240.619	240.687
1139	241.05	241.17
1140	241.222	241.322
1141	241.363	241.45
1142	241.492	241.564
1143	241.614	241.665
1144	241.74	241.826
1145	241.878	241.976
1146	242.02	242.059
1147	242.98	243.036
1148	243.069	243.123
1149	243.166	243.223
1150	243.265	243.326
1151	243.371	243.431
1152	243.471	243.535
1153	243.569	243.621
1154	243.662	243.711
1155	243.917	243.983
1156	244.442	244.499
1157	244.544	244.586
1158	244.719	244.728
1159	244.814	244.845
1160	244.914	244.921
1161	245.001	245.02
1162	245.572	245.591
1163	245.995	246.042
1164	246.145	246.181
1165	246.893	246.918
1166	246.991	247.048
1167	247.104	247.162
1168	248.267	248.283
1169	248.356	248.403
1170	248.707	248.806
1171	248.842	248.918
1172	248.956	249.059
1173	249.8	249.852
1174	249.897	249.945
1175	250.33	250.433
1176	250.468	250.558
1177	250.626	250.784
1178	250.824	250.945
1179	250.973	251.073
1180	251.111	251.176
1181	251.206	251.296
1182	251.342	251.424
1183	251.469	251.559
1184	251.862	252.025
1185	252.073	252.181
1186	252.245	252.349
1187	252.462	252.542
1188	253.091	253.189
1189	253.236	253.296
1190	255.106	255.111
1191	256.153	256.201
1192	256.259	256.353
1193	256.382	256.438
1194	258.485	258.493
1195	259.651	259.678
1196	260.801	260.873
1197	261.089	261.129
1198	261.182	261.212
1199	261.339	261.379
1200	261.444	261.5
1201	265.945	265.965
1202	268.328	268.347
1203	268.471	268.48
1204	268.608	268.639
1205	268.734	268.778
1206	268.857	268.919
1207	268.996	269.07
1208	269.139	269.195
1209	269.267	269.321
1210	269.73	269.751
1211	270.02	270.028
1212	270.754	270.774
1213	270.867	270.918
1214	271.003	271.069
1215	271.151	271.219
1216	271.288	271.344
1217	271.59	271.616
1218	272.486	272.548
1219	272.6	272.665
1220	273.923	273.958
1221	274.154	274.156
1222	274.245	274.308
1223	274.354	274.417
1224	274.46	274.556
1225	274.585	274.665
1226	274.703	274.764
1227	274.818	274.857
1228	274.908	274.957
1229	275.114	275.157
1230	276.118	276.141
1231	276.658	276.686
1232	277.272	277.331
1233	277.558	277.562
1234	277.581	277.634
1235	277.764	277.836
1236	278.35	278.392
1237	278.406	278.419
1238	278.964	278.973
1239	279.312	279.324
1240	279.423	279.462
1241	279.976	279.988
1242	280.007	280.027
1243	280.184	280.219
1244	280.406	280.423
1245	281.027	281.031
1246	281.319	281.38
1247	281.434	281.478
1248	281.713	281.725
1249	282.053	282.067
1250	282.318	282.322
1251	282.377	282.404
1252	282.697	282.712
1253	282.832	282.886
1254	283.022	283.056
1255	283.129	283.171
1256	283.238	283.39
1257	283.544	283.569
1258	283.604	283.612
1259	283.659	283.732
1260	283.879	283.958
1261	284.178	284.242
1262	284.306	284.339
1263	284.586	284.665
1264	284.84	284.862
1265	285.086	285.09
1266	285.263	285.293
1267	285.44	285.482
1268	285.821	285.826
1269	285.922	285.933
1270	285.955	285.96
1271	286.023	286.028
1272	286.623	286.632
1273	286.696	286.707
1274	286.784	286.795
1275	287.51	287.515
1276	287.659	287.664
1277	288.31	288.337
1278	288.43	288.444
1279	288.803	288.888
1280	288.958	289.026
1281	289.084	289.1
1282	289.189	289.265
1283	289.31	289.313
1284	289.578	289.579
1285	289.74	289.75
1286	289.845	289.91
1287	289.977	290.002
1288	290.16	290.209
1289	290.461	290.462
1290	290.789	290.811
1291	291.168	291.173
1292	291.448	291.45
1293	291.617	291.627
1294	292.515	292.519
1295	292.705	292.719
1296	293.004	293.045
1297	293.135	293.181
1298	293.452	293.523
1299	293.628	293.692
1300	294.051	294.104
1301	294.145	294.27
1302	294.4	294.457
1303	294.514	294.641
1304	294.678	294.731
1305	294.805	294.809
1306	294.847	294.905
1307	294.955	295.063
1308	295.097	295.194
1309	295.225	295.298
1310	295.336	295.394
1311	295.43	295.49
1312	295.524	295.599
1313	295.672	295.741
1314	296.673	296.75
1315	296.782	296.833
1316	296.875	296.909
1317	296.954	296.985
1318	297.034	297.079
1319	297.123	297.14
1320	297.272	297.314
1321	297.346	297.401
1322	297.43	297.482
1323	297.504	297.558
1324	297.59	297.654
1325	297.682	297.739
1326	297.761	297.82
1327	297.848	297.9
1328	297.934	297.95
1329	298.032	298.119
1330	298.151	298.197
1331	298.233	298.269
1332	299.193	299.222

## Sheet: UVSEG
#	start	end
1	0.335	0.339
2	0.346	0.355
3	0.385	0.393
4	0.401	0.4075
5	0.564	0.568
6	0.7415	0.7485
7	0.8065	0.8155
8	0.8435	0.8675
9	0.8725	0.881
10	0.962	0.9665
11	9.8625	9.98
12	10.0075	10.0485
13	10.088	10.1315
14	10.173	10.1825
15	10.2435	10.2795
16	10.332	10.3575
17	10.4175	10.456
18	10.783	10.8765
19	10.894	11.0035
20	11.0205	11.139
21	11.158	11.3015
22	11.326	11.458
23	11.478	11.624
24	11.6455	11.7715
25	11.791	11.9145
26	11.9335	12.107
27	12.1265	12.284
28	12.3125	12.457
29	12.4775	12.606
30	12.618	12.8155
31	12.8445	12.965
32	12.993	13.0825
33	13.103	13.192
34	13.2225	13.3705
35	13.3965	13.5235
36	13.543	13.6645
37	13.702	13.8165
38	13.8365	14.0185
39	14.0505	14.157
40	14.1845	14.3355
41	14.3725	14.4835
42	14.5105	14.6975
43	14.7315	14.8655
44	14.873	15.0485
45	15.076	15.213
46	15.246	15.3795
47	15.4165	15.576
48	15.6085	15.745
49	15.767	15.886
50	15.9045	16.02
51	16.031	16.1575
52	16.178	16.282
53	16.3025	16.383
54	16.414	16.556
55	16.5835	16.739
56	16.762	16.863
57	16.886	16.9975
58	17.033	17.087
59	17.133	17.267
60	17.299	17.4405
61	17.4695	17.615
62	17.6275	17.757
63	17.7805	17.9295
64	17.9395	17.9745
65	18.1825	18.237
66	18.2745	18.3365
67	18.371	18.445
68	18.642	18.646
69	18.67	18.699
70	18.742	18.7985
71	18.864	18.9465
72	18.978	19.02
73	19.2245	19.2925
74	19.327	19.359
75	19.407	19.4245
76	25.1495	25.155
77	27.596	27.6085
78	27.832	27.863
79	28.501	28.57
80	28.604	28.6475
81	28.6865	28.74
82	28.951	28.964
83	29.0405	29.135
84	29.1655	29.287
85	29.316	29.4045
86	29.4335	29.603
87	29.6285	29.672
88	29.6995	29.859
89	29.8905	29.9435
90	29.9691	30.0351
91	30.0566	30.1551
92	30.1696	30.2561
93	30.2706	30.3381
94	30.3666	30.4226
95	30.4491	30.5141
96	30.5491	30.6016
97	30.6276	30.6941
98	32.0296	32.0376
99	32.1846	32.1966
100	32.2686	32.3446
101	32.3741	32.4346
102	32.4636	32.5071
103	32.6236	32.6321
104	32.7031	32.7361
105	32.8636	32.8836
106	33.0906	33.0981
107	34.2641	34.2941
108	34.3446	34.4366
109	34.4576	34.5711
110	34.5926	34.7506
111	34.7701	34.8531
112	34.8736	34.9526
113	34.9676	35.0736
114	35.2436	35.2686
115	35.3311	35.3901
116	35.4266	35.4806
117	35.5216	35.5676
118	35.6236	35.6801
119	35.7156	35.7881
120	35.8096	35.8631
121	35.8921	36.0071
122	36.0256	36.0981
123	36.1191	36.2051
124	36.6536	36.7511
125	36.7671	36.8736
126	36.8906	36.9861
127	37.0066	37.1406
128	37.1586	37.2726
129	37.2906	37.4101
130	37.4291	37.5571
131	37.5806	37.6911
132	38.0811	38.2161
133	38.2426	38.4361
134	38.4541	38.5821
135	38.6026	38.7121
136	38.7421	38.8911
137	38.9151	38.9796
138	39.0266	39.0721
139	39.4366	39.4986
140	39.5446	39.6671
141	39.6986	39.7641
142	39.8036	39.8746
143	40.037	40.108
144	40.1725	40.287
145	40.3085	40.3725
146	40.403	40.495
147	40.527	40.6035
148	40.65	40.7145
149	40.7495	40.8215
150	40.8535	40.9185
151	40.9435	41.0055
152	41.031	41.146
153	41.1755	41.2715
154	41.3015	41.4155
155	41.4405	41.57
156	41.597	41.6895
157	41.7125	41.777
158	41.8085	41.9145
159	41.94	42.024
160	42.048	42.1845
161	42.2105	42.3205
162	42.354	42.4595
163	42.483	42.5605
164	42.6105	42.7045
165	42.732	42.849
166	42.8705	43.0005
167	43.0285	43.107
168	43.1495	43.192
169	43.3975	43.4995
170	43.5295	43.6475
171	43.682	43.73
172	43.779	43.8225
173	43.9535	43.963
174	44.029	44.13
175	44.161	44.276
176	44.303	44.397
177	44.422	44.526
178	44.5555	44.667
179	44.6895	44.7825
180	44.8225	44.8865
181	44.9285	44.9985
182	45.038	45.12
183	45.1495	45.2005
184	45.2445	45.2735
185	45.4975	45.559
186	45.6125	45.7105
187	45.7285	45.8195
188	45.846	45.9745
189	45.9925	46.1115
190	46.147	46.258
191	46.291	46.4275
192	46.457	46.531
193	46.573	46.663
194	46.7065	46.792
195	46.828	46.916
196	46.9445	47.011
197	47.043	47.074
198	47.127	47.1985
199	47.7765	47.859
200	48.103	48.1865
201	48.236	48.328
202	48.365	48.4575
203	48.4945	48.5935
204	48.6265	48.74
205	48.7705	48.8345
206	49.3115	49.3505
207	49.3995	49.4485
208	49.8115	49.927
209	49.9551	50.0596
210	50.0761	50.1821
211	50.2021	50.2921
212	50.3116	50.3961
213	50.4256	50.5211
214	50.5416	50.6191
215	50.6461	50.7161
216	50.7456	50.8136
217	50.8516	50.8736
218	50.9311	51.0541
219	51.0721	51.1616
220	51.1916	51.2911
221	51.3226	51.3401
222	51.4131	51.4426
223	51.5796	51.6516
224	51.6866	51.7511
225	51.8656	52.0031
226	52.0191	52.0951
227	52.1251	52.2116
228	52.2431	52.3231
229	52.3481	52.4251
230	52.4576	52.5336
231	52.5686	52.6501
232	52.7636	52.8481
233	52.8946	52.9626
234	53.0056	53.0881
235	53.1186	53.2196
236	53.2696	53.3556
237	53.3861	53.4786
238	53.5136	53.6281
239	53.8141	53.8871
240	53.8936	53.9026
241	53.9201	54.0341
242	54.0621	54.1561
243	54.1836	54.2521
244	54.3651	54.4011
245	54.4521	54.5301
246	54.5626	54.6076
247	54.6521	54.6891
248	54.7416	54.8106
249	55.0231	55.0416
250	55.1106	55.1746
251	55.2156	55.2871
252	55.3151	55.4461
253	55.4636	55.5711
254	55.5976	55.6691
255	55.8781	55.9396
256	55.9791	56.0586
257	56.0851	56.1271
258	56.1671	56.2306
259	56.3641	56.3911
260	56.5361	56.5906
261	56.6601	56.7961
262	57.0061	57.0666
263	57.3786	57.4116
264	57.4831	57.6106
265	57.6371	57.7381
266	57.7621	57.8686
267	57.9151	57.9956
268	58.0241	58.1061
269	58.1271	58.2276
270	58.2551	58.3536
271	58.3696	58.4821
272	58.4941	58.6106
273	58.6401	58.7891
274	58.8181	58.9296
275	58.9556	59.0131
276	59.0576	59.1566
277	59.1831	59.2526
278	59.2896	59.3946
279	59.4261	59.5136
280	59.5436	59.6131
281	59.6546	59.7021
282	59.8386	59.9096
283	59.9416	60.0116
284	60.0436	60.1141
285	60.1546	60.2751
286	60.3051	60.3946
287	60.6441	60.7836
288	60.8151	60.8926
289	61.3146	61.3326
290	61.4541	61.5296
291	61.5686	61.6941
292	61.7401	61.8366
293	61.8721	61.9591
294	62.1776	62.2591
295	62.3566	62.4656
296	62.4811	62.5846
297	62.6256	62.7051
298	62.7441	62.8211
299	62.8616	63.0181
300	63.0481	63.1441
301	63.1871	63.2916
302	63.3266	63.3666
303	63.4381	63.4891
304	63.8186	63.9206
305	64.2051	64.3021
306	64.3471	64.4346
307	64.4771	64.6236
308	64.6431	64.7766
309	64.8401	64.9116
310	64.9601	65.0446
311	65.2046	65.2941
312	65.3526	65.4166
313	66.5071	66.5706
314	66.8736	66.9226
315	66.9601	66.9966
316	67.0381	67.1121
317	75.6455	75.6525
318	75.6735	75.7055
319	75.7615	75.823
320	75.865	75.9525
321	75.985	76.097
322	76.1245	76.246
323	76.2695	76.342
324	76.3715	76.444
325	76.575	76.6965
326	76.717	76.8185
327	76.847	76.886
328	76.9225	77.009
329	77.039	77.1335
330	77.1645	77.248
331	77.2785	77.359
332	77.396	77.472
333	77.5145	77.5355
334	77.6965	77.8915
335	77.924	78.027
336	78.056	78.182
337	78.2175	78.332
338	78.362	78.4005
339	78.4495	78.463
340	78.53	78.6395
341	78.6615	78.7735
342	78.803	78.8995
343	78.9245	79.0225
344	79.05	79.12
345	79.146	79.2185
346	79.2615	79.3225
347	79.761	79.7815
348	79.8325	79.8965
349	79.9166	80.0046
350	80.0296	80.1131
351	80.1506	80.1686
352	80.2126	80.2281
353	80.2911	80.3891
354	80.9616	81.0641
355	81.0876	81.1941
356	81.2071	81.2826
357	81.3136	81.4346
358	81.4526	81.5386
359	81.5706	81.6471
360	81.6791	81.7631
361	81.8016	81.8696
362	81.9001	81.9726
363	82.0031	82.1246
364	82.1566	82.2306
365	82.2611	82.3461
366	82.3831	82.4716
367	82.5176	82.6581
368	82.6926	82.8231
369	82.8511	82.9391
370	82.9766	83.0731
371	83.0966	83.1711
372	83.2016	83.2821
373	83.2951	83.4251
374	83.4656	83.6271
375	83.6696	83.7461
376	83.7871	83.9641
377	84.0761	84.1546
378	84.1701	84.1746
379	84.1886	84.3336
380	84.3691	84.4986
381	84.5306	84.6171
382	84.7001	84.7041
383	84.7536	84.8306
384	84.8611	84.9941
385	85.0331	85.1061
386	85.1606	85.2781
387	85.3096	85.4231
388	85.4711	85.5381
389	85.5681	85.6791
390	85.7311	85.8286
391	85.8811	85.9746
392	86.0071	86.0181
393	86.0241	86.1071
394	86.1651	86.2496
395	86.3001	86.3716
396	86.4266	86.5371
397	86.6371	86.7066
398	86.8566	86.8631
399	87.0086	87.0206
400	87.0286	87.1506
401	87.1996	87.3036
402	87.3371	87.3451
403	87.3866	87.3941
404	87.4631	87.5601
405	87.6016	87.7261
406	87.7606	87.8771
407	87.9616	87.9781
408	87.9846	88.0006
409	88.0296	88.0361
410	88.0421	88.0521
411	88.0826	88.0931
412	88.1061	88.2381
413	88.2816	88.3866
414	88.5196	88.6651
415	88.6841	88.8436
416	88.8791	88.9746
417	89.0136	89.1141
418	89.1596	89.2681
419	89.3036	89.4036
420	89.4616	89.5456
421	89.5991	89.6651
422	89.7431	89.7751
423	89.8946	89.9786
424	90.206	90.2255
425	90.401	90.407
426	90.415	90.5295
427	90.5475	90.6345
428	90.7905	90.876
429	91.4485	91.4785
430	91.5365	91.5665
431	91.699	91.77
432	91.8225	91.912
433	92.483	92.6275
434	92.656	92.7565
435	92.785	92.883
436	92.912	93.006
437	93.0655	93.2035
438	93.3935	93.5315
439	93.5625	93.657
440	93.699	93.8525
441	93.8785	93.9255
442	93.99	94.04
443	94.094	94.1545
444	94.658	94.683
445	94.824	94.847
446	94.912	94.953
447	95.56	95.586
448	95.732	95.875
449	95.89	96.0145
450	96.04	96.0915
451	96.2265	96.267
452	96.3205	96.416
453	96.447	96.4755
454	96.5485	96.598
455	96.654	96.714
456	96.7675	96.7915
457	96.89	96.904
458	97.064	97.075
459	97.1485	97.2895
460	97.3015	97.4165
461	97.4305	97.539
462	97.563	97.675
463	97.6875	97.809
464	97.8365	97.881
465	98.014	98.136
466	98.159	98.262
467	98.302	98.374
468	98.395	98.508
469	98.5385	98.6185
470	98.8065	98.882
471	98.913	98.9895
472	99.021	99.1485
473	99.1655	99.265
474	99.31	99.443
475	99.4745	99.532
476	99.6665	99.751
477	99.876	99.939
478	99.9776	100.051
479	100.088	100.227
480	100.254	100.318
481	100.344	100.436
482	100.468	100.57
483	100.592	100.724
484	100.746	100.882
485	100.989	101.077
486	101.181	101.24
487	101.352	101.426
488	101.453	101.553
489	101.732	101.818
490	102.075	102.142
491	102.175	102.257
492	102.44	102.506
493	102.537	102.593
494	102.63	102.736
495	102.841	102.868
496	103.159	103.235
497	103.263	103.338
498	103.361	103.46
499	104.052	104.149
500	104.319	104.326
501	104.668	104.672
502	104.87	104.958
503	104.968	104.972
504	104.989	105.061
505	105.095	105.257
506	105.347	105.424
507	105.607	105.642
508	105.838	105.849
509	105.934	106.015
510	106.056	106.07
511	106.467	106.531
512	106.579	106.588
513	106.644	106.721
514	106.727	106.856
515	106.863	106.967
516	106.993	107.153
517	107.172	107.265
518	107.293	107.37
519	107.406	107.479
520	107.517	107.599
521	107.815	107.87
522	107.987	108.104
523	108.13	108.241
524	108.278	108.409
525	108.437	108.543
526	108.574	108.7
527	108.73	108.827
528	108.864	108.967
529	109.006	109.092
530	109.751	109.757
531	109.764	109.819
532	110.136	110.145
533	110.526	110.602
534	110.638	110.686
535	110.736	110.816
536	110.848	110.94
537	110.96	110.966
538	111.028	111.107
539	111.158	111.249
540	111.28	111.404
541	111.425	111.546
542	111.57	111.662
543	111.975	112.029
544	112.07	112.082
545	112.144	112.281
546	112.31	112.409
547	112.448	112.603
548	112.633	112.722
549	112.826	112.927
550	112.961	112.986
551	113.062	113.073
552	113.159	113.242
553	113.279	113.358
554	113.403	113.504
555	113.541	113.681
556	113.74	113.865
557	114.04	114.125
558	114.677	114.808
559	114.829	114.923
560	114.951	115.037
561	115.082	115.178
562	115.214	115.323
563	115.36	115.472
564	115.586	115.688
565	115.694	115.702
566	115.733	115.841
567	115.873	115.974
568	116.004	116.075
569	116.23	116.367
570	116.496	116.585
571	116.621	116.693
572	116.742	116.826
573	116.888	117.005
574	117.12	117.244
575	117.257	117.266
576	117.279	117.395
577	117.436	117.564
578	117.613	117.754
579	117.802	117.909
580	117.993	118.099
581	118.106	118.115
582	118.355	118.462
583	118.48	118.499
584	118.521	118.608
585	118.716	118.838
586	118.947	118.959
587	118.983	118.989
588	119.156	119.162
589	119.201	119.288
590	119.331	119.337
591	119.478	119.544
592	119.552	119.558
593	120.017	120.066
594	120.14	120.174
595	120.377	120.389
596	120.552	120.638
597	120.778	120.783
598	121.01	121.032
599	121.052	121.059
600	121.075	121.118
601	121.127	121.144
602	121.213	121.233
603	121.332	121.362
604	121.487	121.571
605	121.644	121.728
606	121.826	121.936
607	122.078	122.082
608	122.225	122.276
609	122.334	122.364
610	122.394	122.398
611	122.483	122.508
612	122.562	122.574
613	122.605	122.615
614	122.719	122.733
615	122.832	122.91
616	123.059	123.068
617	123.12	123.185
618	123.233	123.3
619	123.365	123.487
620	123.559	123.652
621	123.698	123.766
622	123.776	123.789
623	123.811	123.899
624	123.933	124.049
625	124.09	124.172
626	124.266	124.273
627	124.308	124.376
628	124.419	124.466
629	124.601	124.606
630	124.787	124.897
631	124.941	125.092
632	125.108	125.263
633	125.284	125.353
634	125.392	125.508
635	125.543	125.672
636	125.71	125.763
637	126.574	126.648
638	126.692	126.816
639	126.84	126.924
640	126.963	127.07
641	127.103	127.201
642	127.697	127.757
643	127.799	127.876
644	127.897	127.96
645	127.988	128.018
646	128.062	128.125
647	128.15	128.22
648	128.242	128.337
649	128.355	128.41
650	128.777	128.87
651	128.886	128.963
652	128.986	129.053
653	129.144	129.197
654	129.237	129.266
655	129.383	129.458
656	129.479	129.595
657	129.613	129.68
658	129.689	129.768
659	129.784	129.95
660	129.969	130.011
661	130.037	130.096
662	130.128	130.207
663	130.284	130.314
664	130.687	130.702
665	130.931	130.937
666	135.864	135.89
667	136.996	137.035
668	137.043	137.052
669	137.073	137.115
670	137.36	137.418
671	138.295	138.34
672	138.385	138.451
673	138.485	138.573
674	138.604	138.719
675	138.758	138.822
676	138.856	138.919
677	138.954	139.022
678	139.055	139.119
679	139.142	139.188
680	139.4	139.468
681	139.528	139.627
682	139.651	139.726
683	139.749	139.862
684	139.879	139.973
685	139.991	140.106
686	140.127	140.228
687	140.258	140.373
688	140.417	140.525
689	140.561	140.645
690	140.683	140.767
691	140.796	140.859
692	140.896	140.978
693	141.002	141.078
694	141.1	141.175
695	141.208	141.29
696	141.311	141.422
697	141.446	141.56
698	141.586	141.714
699	141.74	141.83
700	141.857	141.937
701	141.971	142.074
702	142.218	142.314
703	142.555	142.668
704	142.707	142.844
705	142.891	143.048
706	143.102	143.193
707	143.25	143.294
708	143.424	143.522
709	143.588	143.678
710	143.717	143.801
711	143.879	143.884
712	143.919	144.024
713	144.072	144.143
714	144.339	144.352
715	144.722	144.726
716	144.853	144.91
717	145.005	145.071
718	145.13	145.137
719	145.255	145.321
720	145.379	145.39
721	145.661	145.672
722	145.678	145.745
723	145.822	145.881
724	145.951	146.018
725	146.064	146.119
726	146.21	146.217
727	146.329	146.333
728	146.868	146.874
729	146.99	147.005
730	147.125	147.138
731	147.392	147.449
732	147.662	147.712
733	147.896	147.907
734	148.034	148.109
735	148.304	148.415
736	148.495	148.598
737	148.693	148.785
738	148.834	148.91
739	148.95	149.038
740	149.096	149.179
741	149.246	149.316
742	149.385	149.501
743	149.526	149.64
744	149.696	149.757
745	149.783	149.904
746	150.043	150.054
747	150.087	150.091
748	150.101	150.168
749	150.425	150.464
750	150.662	150.73
751	150.781	150.79
752	150.794	150.862
753	150.929	151.024
754	151.068	151.093
755	151.103	151.148
756	151.202	151.267
757	151.336	151.401
758	151.477	151.552
759	151.63	151.696
760	151.746	151.807
761	152.792	152.799
762	152.934	152.94
763	153.068	153.079
764	153.48	153.496
765	153.754	153.76
766	153.885	153.888
767	153.899	153.934
768	154.052	154.094
769	154.181	154.218
770	154.251	154.255
771	154.328	154.361
772	154.459	154.478
773	154.609	154.613
774	154.888	154.899
775	155.023	155.029
776	155.15	155.163
777	155.577	155.584
778	156.155	156.161
779	156.719	156.724
780	156.764	156.797
781	156.891	156.941
782	156.992	157.008
783	157.284	157.333
784	157.525	157.586
785	157.63	157.702
786	157.83	157.864
787	157.916	157.941
788	158.009	158.049
789	158.106	158.156
790	158.208	158.219
791	158.876	158.957
792	159.248	159.332
793	159.367	159.427
794	159.464	159.536
795	159.987	160.063
796	160.761	160.772
797	161.43	161.48
798	161.508	161.533
799	162.775	162.786
800	167.16	167.189
801	167.265	167.316
802	167.375	167.431
803	167.818	167.828
804	168.559	168.635
805	168.685	168.805
806	168.824	168.932
807	168.948	169.052
808	169.077	169.171
809	169.197	169.317
810	169.358	169.396
811	169.461	169.551
812	169.577	169.71
813	169.746	169.819
814	169.847	169.932
815	169.957	170.041
816	170.068	170.184
817	170.202	170.255
818	170.296	170.413
819	170.437	170.531
820	170.556	170.642
821	170.676	170.739
822	170.785	170.874
823	170.919	171.003
824	171.046	171.184
825	171.208	171.279
826	171.316	171.455
827	171.483	171.575
828	171.606	171.698
829	171.722	171.786
830	171.826	171.888
831	171.928	171.993
832	172.034	172.098
833	172.133	172.137
834	172.642	172.774
835	172.872	172.947
836	172.971	173.04
837	173.072	173.145
838	173.174	173.244
839	173.275	173.346
840	173.452	173.47
841	173.476	173.565
842	173.592	173.668
843	173.706	173.804
844	173.839	173.983
845	174.018	174.121
846	174.161	174.169
847	174.342	174.495
848	174.517	174.609
849	174.62	174.625
850	174.637	174.729
851	174.772	174.881
852	174.924	175.02
853	175.067	175.171
854	175.204	175.289
855	175.339	175.414
856	175.454	175.545
857	175.58	175.66
858	175.782	175.877
859	175.907	175.972
860	176.318	176.398
861	176.448	176.57
862	176.611	176.705
863	176.73	176.836
864	176.868	176.951
865	176.98	177.057
866	177.085	177.175
867	177.207	177.288
868	177.324	177.421
869	177.453	177.557
870	177.584	177.668
871	177.78	177.866
872	177.906	177.993
873	178.122	178.2
874	178.354	178.37
875	178.384	178.395
876	178.48	178.485
877	178.636	178.697
878	179.039	179.147
879	179.193	179.304
880	179.344	179.438
881	179.742	179.756
882	180.018	180.025
883	180.081	180.149
884	180.308	180.434
885	180.464	180.605
886	180.648	180.743
887	180.939	181.034
888	181.123	181.207
889	181.237	181.245
890	181.272	181.381
891	181.408	181.511
892	181.53	181.549
893	181.678	181.75
894	182.039	182.185
895	182.206	182.21
896	182.233	182.361
897	182.414	182.519
898	182.576	182.712
899	182.804	182.904
900	182.97	183.049
901	183.167	183.21
902	183.308	183.315
903	183.321	183.399
904	183.428	183.443
905	183.552	183.647
906	183.654	183.66
907	183.716	183.726
908	183.752	183.867
909	183.924	183.938
910	184.001	184.046
911	184.32	184.404
912	184.428	184.44
913	184.493	184.507
914	184.682	184.722
915	184.769	184.876
916	184.911	184.981
917	185.013	185.082
918	185.202	185.293
919	185.339	185.44
920	185.47	185.607
921	185.703	185.709
922	185.728	185.824
923	185.858	185.959
924	186.012	186.093
925	186.159	186.263
926	186.394	186.473
927	186.496	186.5
928	186.712	186.744
929	186.899	186.918
930	187.006	187.113
931	187.172	187.18
932	187.201	187.327
933	187.519	187.536
934	187.629	187.648
935	187.684	187.688
936	187.828	187.849
937	187.885	187.889
938	187.989	187.999
939	188.03	188.038
940	188.147	188.212
941	188.393	188.475
942	188.55	188.629
943	188.664	188.668
944	188.981	189.037
945	189.095	189.172
946	189.196	189.208
947	189.218	189.288
948	189.399	189.427
949	189.688	189.796
950	189.857	189.862
951	189.883	190
952	190.059	190.116
953	190.193	190.275
954	190.336	190.361
955	190.43	190.436
956	190.46	190.545
957	190.59	190.597
958	190.602	190.696
959	191.554	191.638
960	191.727	191.827
961	191.892	191.989
962	192.072	192.155
963	192.164	192.169
964	192.305	192.373
965	192.476	192.574
966	192.644	192.722
967	192.823	192.891
968	192.976	192.98
969	193.039	193.125
970	193.131	193.14
971	193.206	193.344
972	193.352	193.37
973	193.421	193.425
974	193.77	193.808
975	193.978	194.031
976	194.071	194.087
977	194.145	194.172
978	194.22	194.282
979	194.31	194.395
980	194.449	194.55
981	194.585	194.724
982	194.746	194.801
983	194.836	194.948
984	194.969	195.041
985	195.08	195.117
986	195.69	195.747
987	195.78	195.843
988	195.872	195.936
989	195.949	196.027
990	196.037	196.128
991	196.151	196.256
992	196.264	196.33
993	196.343	196.414
994	196.435	196.513
995	196.533	196.621
996	196.649	196.714
997	196.737	196.793
998	196.827	196.852
999	196.98	197.014
1000	197.055	197.117
1001	197.294	197.333
1002	197.376	197.391
1003	197.596	197.62
1004	198.092	198.171
1005	198.21	198.214
1006	198.348	198.388
1007	198.503	198.583
1008	198.761	198.85
1009	198.882	198.949
1010	198.973	199.036
1011	199.053	199.119
1012	199.143	199.225
1013	203.611	203.624
1014	203.767	203.828
1015	203.867	203.907
1016	204.591	204.66
1017	204.695	204.755
1018	204.806	204.887
1019	204.918	205.023
1020	205.046	205.133
1021	205.166	205.253
1022	205.292	205.416
1023	205.436	205.552
1024	205.581	205.655
1025	205.69	205.79
1026	205.812	205.935
1027	205.952	206.048
1028	206.075	206.161
1029	206.192	206.286
1030	206.321	206.435
1031	206.551	206.59
1032	206.645	206.732
1033	206.771	206.828
1034	206.877	206.952
1035	207.275	207.355
1036	207.846	207.95
1037	208	208.113
1038	208.153	208.291
1039	208.317	208.42
1040	208.653	208.672
1041	208.8	208.864
1042	208.889	208.941
1043	209.244	209.34
1044	209.363	209.465
1045	209.494	209.513
1046	209.581	209.65
1047	209.691	209.768
1048	209.812	209.835
1049	210.168	210.238
1050	210.524	210.565
1051	210.926	210.983
1052	211.034	211.104
1053	211.166	211.17
1054	211.233	211.342
1055	211.373	211.492
1056	211.516	211.625
1057	211.66	211.794
1058	211.821	211.835
1059	211.951	212.012
1060	212.042	212.146
1061	212.174	212.257
1062	212.297	212.352
1063	212.386	212.482
1064	212.528	212.546
1065	212.617	212.716
1066	212.759	212.792
1067	212.924	213.012
1068	213.329	213.428
1069	213.472	213.59
1070	213.62	213.7
1071	213.742	213.801
1072	213.839	213.905
1073	214.061	214.09
1074	214.356	214.417
1075	214.648	214.713
1076	214.751	214.822
1077	214.858	214.927
1078	215.67	215.677
1079	215.804	215.851
1080	216.114	216.166
1081	216.262	216.274
1082	216.702	216.773
1083	217.082	217.143
1084	217.203	217.23
1085	217.303	217.308
1086	217.327	217.379
1087	217.428	217.44
1088	217.468	217.503
1089	218.164	218.247
1090	218.376	218.457
1091	218.553	218.561
1092	218.695	218.7
1093	218.795	218.906
1094	219.058	219.067
1095	219.099	219.153
1096	219.256	219.328
1097	219.371	219.446
1098	219.552	219.556
1099	219.561	219.577
1100	219.82	219.932
1101	219.959	220.026
1102	220.066	220.153
1103	220.19	220.197
1104	220.254	220.291
1105	220.411	220.491
1106	220.524	220.622
1107	220.629	220.635
1108	220.653	220.756
1109	220.938	220.998
1110	221.065	221.198
1111	221.23	221.349
1112	221.379	221.48
1113	221.512	221.608
1114	221.636	221.716
1115	221.75	221.816
1116	222.751	222.828
1117	222.875	222.94
1118	222.991	223.081
1119	223.091	223.104
1120	223.179	223.188
1121	223.212	223.268
1122	223.419	223.51
1123	223.646	223.733
1124	223.781	223.872
1125	223.893	223.955
1126	223.993	224.146
1127	224.193	224.198
1128	224.281	224.338
1129	224.715	224.765
1130	225.161	225.171
1131	225.62	225.722
1132	225.752	225.878
1133	225.911	226.053
1134	226.076	226.149
1135	226.179	226.251
1136	226.294	226.38
1137	226.413	226.47
1138	226.514	226.6
1139	226.634	226.663
1140	226.71	226.786
1141	226.815	226.885
1142	226.922	226.993
1143	227.028	227.048
1144	227.197	227.208
1145	227.478	227.539
1146	227.561	227.657
1147	227.672	227.733
1148	227.754	227.831
1149	227.847	227.927
1150	227.951	228.002
1151	228.027	228.1
1152	228.126	228.137
1153	228.439	228.443
1154	230.869	230.876
1155	230.892	230.898
1156	232.285	232.334
1157	232.389	232.424
1158	232.75	232.8
1159	232.87	232.964
1160	233.172	233.228
1161	233.27	233.361
1162	233.387	233.472
1163	233.506	233.579
1164	234.387	234.414
1165	234.475	234.534
1166	234.572	234.636
1167	234.683	234.758
1168	234.804	234.843
1169	235.112	235.24
1170	235.26	235.362
1171	235.378	235.473
1172	235.494	235.611
1173	235.631	235.726
1174	235.76	235.857
1175	235.889	236.054
1176	236.097	236.231
1177	236.267	236.327
1178	236.368	236.452
1179	236.486	236.548
1180	236.584	236.597
1181	236.66	236.709
1182	237.036	237.041
1183	237.181	237.254
1184	237.386	237.393
1185	237.996	238.035
1186	238.181	238.256
1187	238.302	238.316
1188	238.377	238.453
1189	238.495	238.507
1190	238.642	238.698
1191	238.725	238.792
1192	238.816	238.925
1193	238.952	239.03
1194	239.054	239.189
1195	239.219	239.286
1196	239.326	239.39
1197	239.431	239.494
1198	239.535	239.586
1199	239.728	239.773
1200	239.83	239.862
1201	239.988	240.092
1202	240.126	240.233
1203	240.266	240.359
1204	240.411	240.485
1205	240.514	240.521
1206	240.587	240.694
1207	241.049	241.172
1208	241.221	241.329
1209	241.363	241.456
1210	241.491	241.57
1211	241.614	241.678
1212	241.74	241.83
1213	241.878	241.977
1214	242.02	242.065
1215	242.979	243.045
1216	243.069	243.129
1217	243.165	243.228
1218	243.264	243.33
1219	243.369	243.435
1220	243.47	243.542
1221	243.568	243.635
1222	243.661	243.715
1223	243.916	243.99
1224	244.442	244.501
1225	244.544	244.588
1226	244.718	244.731
1227	244.811	244.851
1228	244.913	244.923
1229	245	245.019
1230	245.572	245.591
1231	245.994	246.043
1232	246.143	246.185
1233	246.892	246.924
1234	246.99	247.051
1235	247.1	247.167
1236	248.267	248.286
1237	248.353	248.405
1238	248.706	248.809
1239	248.841	248.923
1240	248.955	249.071
1241	249.8	249.857
1242	249.897	249.951
1243	250.328	250.44
1244	250.467	250.562
1245	250.625	250.791
1246	250.823	250.95
1247	250.97	251.085
1248	251.109	251.179
1249	251.205	251.304
1250	251.34	251.431
1251	251.468	251.561
1252	251.861	252.032
1253	252.071	252.185
1254	252.243	252.359
1255	252.46	252.548
1256	253.089	253.196
1257	253.236	253.302
1258	256.149	256.2
1259	256.257	256.353
1260	256.382	256.442
1261	258.483	258.493
1262	259.644	259.682
1263	260.798	260.882
1264	261.086	261.132
1265	261.178	261.213
1266	261.336	261.384
1267	261.442	261.504
1268	263.712	263.719
1269	265.943	265.967
1270	266.397	266.415
1271	266.521	266.531
1272	266.667	266.69
1273	266.806	266.813
1274	266.973	266.993
1275	268.325	268.351
1276	268.471	268.487
1277	268.603	268.644
1278	268.724	268.784
1279	268.856	268.923
1280	268.993	269.075
1281	269.135	269.202
1282	269.264	269.324
1283	269.736	269.749
1284	269.766	269.77
1285	270.016	270.036
1286	270.755	270.771
1287	270.865	270.923
1288	271	271.072
1289	271.149	271.222
1290	271.286	271.349
1291	271.589	271.616
1292	272.486	272.553
1293	272.599	272.673
1294	273.923	273.962
1295	274.152	274.161
1296	274.243	274.314
1297	274.353	274.425
1298	274.459	274.558
1299	274.584	274.672
1300	274.702	274.772
1301	274.816	274.861
1302	274.906	274.959
1303	275.113	275.164
1304	276.115	276.15
1305	276.658	276.69
1306	277.272	277.337
1307	277.559	277.563
1308	277.58	277.639
1309	277.764	277.839
1310	278.349	278.401
1311	278.408	278.42
1312	278.962	278.972
1313	279.061	279.072
1314	279.312	279.33
1315	279.419	279.471
1316	279.794	279.805
1317	279.975	279.992
1318	280.005	280.027
1319	280.036	280.04
1320	280.184	280.236
1321	280.288	280.299
1322	280.406	280.412
1323	281.127	281.132
1324	281.317	281.389
1325	281.433	281.485
1326	281.707	281.715
1327	281.722	281.726
1328	281.921	281.928
1329	282.016	282.024
1330	282.04	282.065
1331	282.308	282.32
1332	282.376	282.413
1333	282.832	282.885
1334	283.022	283.08
1335	283.127	283.172
1336	283.238	283.392
1337	283.543	283.575
1338	283.658	283.747
1339	283.878	283.962
1340	284.177	284.25
1341	284.305	284.342
1342	284.586	284.668
1343	284.702	284.705
1344	284.842	284.849
1345	284.853	284.859
1346	285.053	285.059
1347	285.072	285.103
1348	285.151	285.154
1349	285.257	285.304
1350	285.437	285.487
1351	285.916	285.923
1352	285.954	285.964
1353	286.135	286.139
1354	286.562	286.574
1355	286.692	286.719
1356	286.774	286.802
1357	287.276	287.286
1358	287.65	287.68
1359	287.75	287.76
1360	287.988	288.004
1361	288.103	288.113
1362	288.135	288.142
1363	288.307	288.337
1364	288.43	288.438
1365	288.803	288.894
1366	288.957	289.029
1367	289.084	289.108
1368	289.188	289.272
1369	289.471	289.478
1370	289.57	289.581
1371	289.685	289.743
1372	289.842	289.916
1373	289.977	290
1374	290.044	290.056
1375	290.159	290.212
1376	290.294	290.302
1377	290.423	290.427
1378	290.456	290.464
1379	290.77	290.781
1380	290.786	290.815
1381	291.374	291.38
1382	291.439	291.453
1383	291.615	291.636
1384	291.935	291.939
1385	292.082	292.086
1386	292.124	292.128
1387	292.259	292.264
1388	292.339	292.344
1389	292.768	292.787
1390	292.86	292.865
1391	292.908	292.916
1392	293	293.067
1393	293.135	293.195
1394	293.272	293.279
1395	293.42	293.436
1396	293.452	293.529
1397	293.548	293.563
1398	293.628	293.694
1399	293.78	293.791
1400	294.049	294.105
1401	294.144	294.271
1402	294.399	294.46
1403	294.51	294.646
1404	294.677	294.738
1405	294.805	294.813
1406	294.846	294.907
1407	294.954	295.07
1408	295.096	295.202
1409	295.224	295.306
1410	295.337	295.404
1411	295.43	295.494
1412	295.523	295.61
1413	295.671	295.747
1414	295.878	295.886
1415	296.673	296.754
1416	296.782	296.834
1417	296.874	296.912
1418	296.954	296.988
1419	297.031	297.08
1420	297.123	297.144
1421	297.268	297.316
1422	297.345	297.407
1423	297.429	297.487
1424	297.502	297.566
1425	297.59	297.66
1426	297.68	297.747
1427	297.761	297.828
1428	297.848	297.902
1429	297.933	297.956
1430	298.029	298.122
1431	298.151	298.204
1432	298.233	298.266
1433	299.19	299.223
