# Supplementary material for: Capturing the songs of mice with an improved detection and classification method for ultrasonic vocalizations (BootSnap)
Source: PLoS Comput Biol. 2022 May 12;18(5):e1010049. doi: 10.1371/journal.pcbi.1010049 (PMC9098080; doi:10.1371/journal.pcbi.1010049)
Supplement: S5 Data — (XLSX) [file pcbi.1010049.s019.xlsx]

## Sheet: S5_Data
id	manual_lab	bootsnap_prediction	pretrained_DSQ	retrained_DSQ
1	fp	fp	Rise	Rise
2	fp	fp	c3	fp
3	c2	Rise	c3	fp
4	Rise	Rise	c2	Rise
5	Rise	Rise	Rise	Rise
6	Rise	Rise	Rise	Rise
7	Rise	Rise	Rise	Rise
8	Rise	Rise	Rise	Rise
9	fp	fp	Rise	fp
10	fp	fp	Rise	fp
11	fp	fp	Rise	fp
12	fp	fp	Rise	fp
13	c2	c2	c2	c2
14	Rise	Rise	Rise	Rise
15	Rise	Rise	c2	Rise
16	Rise	Rise	Rise	Rise
17	Rise	Rise	Rise	Rise
18	Rise	Rise	Rise	Rise
19	Rise	Rise	Rise	Rise
20	Rise	Rise	ui	Rise
21	fp	fp	fp	fp
22	fp	fp	fp	fp
23	fp	fp	Rise	fp
24	fp	fp	fp	fp
25	fp	fp	fp	fp
26	fp	fp	fp	fp
27	fp	fp	Rise	fp
28	fp	fp	Rise	fp
29	fp	fp	Rise	fp
30	fp	fp	fp	fp
31	fp	fp	fp	fp
32	fp	fp	fp	fp
33	fp	fp	Rise	fp
34	fp	fp	fp	fp
35	fp	fp	fp	fp
36	fp	fp	fp	fp
37	fp	fp	Rise	fp
38	fp	fp	Rise	fp
39	fp	fp	fp	fp
40	fp	fp	fp	fp
41	fp	fp	fp	fp
42	Rise	Rise	Rise	Rise
43	c2	Rise	Rise	Rise
44	fp	fp	Rise	fp
45	Rise	Rise	Rise	Rise
46	Rise	Rise	Rise	Rise
47	Rise	Rise	Rise	Rise
48	Rise	Rise	Rise	Rise
49	ui	Rise	Rise	Rise
50	Rise	Rise	Rise	Rise
51	Rise	c	Rise	Rise
52	Rise	Rise	Rise	Rise
53	Rise	Rise	Rise	Rise
54	Rise	Rise	Rise	Rise
55	Rise	Rise	Rise	Rise
56	c3	c2	Rise	Rise
57	Rise	c	Rise	Rise
58	c3	c2	ui	c3
59	c2	Rise	Rise	Rise
60	fp	Rise	Rise	fp
61	Rise	Rise	fp	Rise
62	Rise	Rise	Rise	Rise
63	c3	c2	ui	c3
64	c2	c2	c2	c2
65	c	c	Rise	c
66	c2	c2	c2	Rise
67	c3	Rise	Rise	Rise
68	c3	c2	ui	c3
69	c2	c2	c2	c2
70	fp	fp	Rise	fp
71	Rise	Rise	Rise	Rise
72	c3	c2	ui	c3
73	c3	c2	ui	c3
74	Rise	Rise	Rise	Rise
75	c2	c2	c2	c2
76	Rise	Rise	Rise	Rise
77	fp	fp	Rise	fp
78	c3	c2	Rise	c2
79	Rise	Rise	Rise	Rise
80	fp	fp	fp	fp
81	Rise	Rise	Rise	Rise
82	Rise	Rise	Rise	Rise
83	c3	c2	c3	c3
84	c2	Rise	Rise	c3
85	Rise	Rise	Rise	Rise
86	Rise	Rise	Rise	Rise
87	c3	c2	c3	c3
88	c3	Rise	Rise	Rise
89	Rise	c	Rise	Rise
90	c3	c2	c3	c3
91	c2	c2	c2	Rise
92	ui	Rise	Rise	Rise
93	c3	c3	ui	c3
94	Rise	Rise	Rise	Rise
95	c2	c2	c2	c2
96	Rise	Rise	Rise	Rise
97	Rise	Rise	Rise	Rise
98	c3	c2	ui	c3
99	Rise	Rise	Rise	Rise
100	c2	c3	c3	c3
101	c2	c2	ui	c3
102	Rise	c	Rise	c3
103	c3	c2	ui	c3
104	c3	c2	ui	c3
105	c2	Rise	Rise	c2
106	Rise	c	Rise	Rise
107	c3	c2	c3	c3
108	Rise	Rise	Rise	Rise
109	Rise	Rise	Rise	Rise
110	Rise	ui	Rise	ui
111	Rise	Rise	Rise	Rise
112	Rise	Rise	Rise	Rise
113	Rise	c2	Rise	Rise
114	c3	c3	c3	c3
115	c3	c3	c3	c3
116	fp	fp	Rise	fp
117	Rise	Rise	c2	Rise
118	Rise	Rise	Rise	Rise
119	c3	c3	ui	c3
120	Rise	Rise	fp	Rise
121	Rise	Rise	Rise	Rise
122	c3	c3	c3	c3
123	c3	c3	c3	c3
124	c2	c2	Rise	Rise
125	c3	c2	ui	c3
126	c3	c2	ui	c3
127	Rise	Rise	Rise	Rise
128	c2	c2	fp	c3
129	ui	c	ui	c
130	c3	c3	ui	c3
131	Rise	Rise	Rise	Rise
132	c3	c2	ui	c3
133	c2	Rise	c2	c3
134	Rise	fp	Rise	fp
135	c3	c3	c3	c3
136	c2	c2	c3	c3
137	Rise	Rise	Rise	Rise
138	Rise	Rise	Rise	Rise
139	Rise	Rise	Rise	Rise
140	c2	c2	c2	c2
141	Rise	Rise	Rise	Rise
142	Rise	Rise	Rise	Rise
143	fp	fp	c3	fp
144	fp	fp	Rise	fp
145	Rise	Rise	Rise	Rise
146	fp	fp	fp	fp
147	Rise	Rise	c2	Rise
148	ui	Rise	Rise	Rise
149	c3	c2	c3	c2
150	Rise	Rise	Rise	Rise
151	ui	Rise	Rise	Rise
152	fp	fp	Rise	fp
153	Rise	c	Rise	Rise
154	fp	fp	Rise	fp
155	fp	fp	fp	fp
156	fp	fp	fp	fp
157	fp	fp	Rise	fp
158	fp	fp	c3	fp
159	Rise	c	Rise	c
160	c2	c2	c2	Rise
161	fp	fp	fp	fp
162	fp	fp	Rise	fp
163	fp	fp	Rise	fp
164	fp	fp	Rise	fp
165	ui	Rise	fp	c
166	Rise	Rise	Rise	Rise
167	Rise	Rise	Rise	Rise
168	c2	c2	c2	c2
169	c2	c2	Rise	Rise
170	Rise	Rise	Rise	Rise
171	c3	c2	ui	c3
172	Rise	Rise	c2	Rise
173	c2	c2	Rise	c2
174	Rise	Rise	Rise	Rise
175	Rise	Rise	Rise	Rise
176	fp	fp	Rise	fp
177	fp	fp	fp	fp
178	fp	fp	c3	fp
179	ui	c	ui	c
180	Rise	Rise	Rise	Rise
181	c3	c3	c3	c3
182	c2	c2	c3	c3
183	Rise	Rise	Rise	Rise
184	c3	c2	Rise	c3
185	Rise	Rise	Rise	Rise
186	c3	c3	ui	c3
187	Rise	Rise	Rise	Rise
188	Rise	c	Rise	Rise
189	fp	fp	Rise	fp
190	Rise	Rise	Rise	Rise
191	Rise	Rise	c2	c
192	Rise	Rise	Rise	c2
193	c	Rise	Rise	Rise
194	Rise	c	Rise	Rise
195	c3	c3	c3	c3
196	ui	ui	Rise	ui
197	Rise	Rise	ui	Rise
198	c3	c3	ui	c3
199	Rise	Rise	Rise	Rise
200	c3	c3	ui	c3
201	Rise	Rise	Rise	Rise
202	c2	c3	Rise	c3
203	Rise	Rise	Rise	Rise
204	ui	c3	Rise	Rise
205	Rise	Rise	Rise	Rise
206	c3	c3	c3	c3
207	c2	c2	Rise	c3
208	Rise	Rise	Rise	Rise
209	ui	ui	Rise	ui
210	Rise	Rise	fp	Rise
211	c3	c3	fp	c3
212	Rise	Rise	Rise	Rise
213	c3	c3	Rise	c3
214	c3	c3	c3	c3
215	Rise	Rise	c2	Rise
216	Rise	Rise	Rise	Rise
217	Rise	Rise	Rise	Rise
218	c2	c2	c2	Rise
219	c2	c2	c2	c2
220	c3	c2	Rise	c3
221	c	c	Rise	Rise
222	c3	c2	c3	c3
223	Rise	Rise	Rise	Rise
224	Rise	Rise	Rise	Rise
225	Rise	Rise	Rise	Rise
226	Rise	Rise	Rise	Rise
227	Rise	Rise	Rise	Rise
228	fp	fp	Rise	fp
229	Rise	Rise	Rise	Rise
230	Rise	Rise	Rise	Rise
231	Rise	Rise	Rise	Rise
232	Rise	Rise	Rise	Rise
233	c2	Rise	c2	Rise
234	Rise	Rise	Rise	Rise
235	c2	c2	Rise	c2
236	fp	Rise	fp	fp
237	Rise	Rise	Rise	Rise
238	c3	c3	c3	c3
239	c2	c3	c3	c3
240	c3	c2	ui	c3
241	c3	c3	ui	c3
242	c3	c3	ui	c3
243	Rise	Rise	Rise	Rise
244	c3	c3	ui	c3
245	c3	c3	ui	c3
246	Rise	Rise	Rise	Rise
247	c3	c3	c3	c3
248	c3	c2	c3	c3
249	c3	c2	ui	c3
250	Rise	Rise	Rise	Rise
251	c2	c2	ui	c3
252	Rise	Rise	Rise	Rise
253	Rise	Rise	Rise	Rise
254	fp	fp	Rise	fp
255	Rise	Rise	Rise	Rise
256	c3	c3	ui	c3
257	c3	c2	ui	c3
258	Rise	Rise	Rise	Rise
259	Rise	Rise	Rise	Rise
260	c3	c3	Rise	c3
261	c2	c2	Rise	c2
262	c3	c3	Rise	c3
263	c3	c3	Rise	c3
264	c3	c3	Rise	c3
265	Rise	Rise	Rise	Rise
266	Rise	Rise	Rise	Rise
267	c2	c2	ui	c3
268	Rise	Rise	Rise	Rise
269	c3	c2	c3	c3
270	c3	c3	c3	c3
271	c2	c2	c2	c2
272	Rise	Rise	Rise	Rise
273	Rise	Rise	Rise	Rise
274	Rise	Rise	Rise	Rise
275	c3	c2	ui	c3
276	c2	c2	c2	c2
277	Rise	Rise	Rise	Rise
278	fp	fp	Rise	fp
279	fp	fp	fp	fp
280	Rise	Rise	Rise	Rise
281	c3	c2	ui	c3
282	c2	c2	c2	c2
283	fp	fp	Rise	fp
284	fp	fp	Rise	fp
285	Rise	c	Rise	Rise
286	ui	c	Rise	Rise
287	c3	c3	c3	c3
288	c3	c3	ui	c3
289	ui	ui	Rise	ui
290	c3	c3	c3	c3
291	Rise	Rise	Rise	Rise
292	Rise	Rise	Rise	Rise
293	ui	Rise	Rise	fp
294	c3	c2	Rise	c3
295	Rise	Rise	Rise	Rise
296	c2	c2	Rise	c3
297	c2	c2	c2	c2
298	c3	c2	ui	c3
299	Rise	Rise	Rise	Rise
300	Rise	Rise	Rise	Rise
301	c2	c2	c3	c2
302	ui	ui	Rise	ui
303	Rise	Rise	Rise	Rise
304	c3	c2	ui	c3
305	Rise	Rise	Rise	Rise
306	Rise	Rise	Rise	Rise
307	Rise	Rise	Rise	Rise
308	Rise	Rise	Rise	Rise
309	Rise	Rise	Rise	Rise
310	c3	c2	c3	c3
311	fp	fp	fp	fp
312	c2	c2	c2	c2
313	c3	c2	c3	c3
314	fp	fp	fp	fp
315	Rise	Rise	Rise	Rise
316	Rise	Rise	Rise	Rise
317	fp	fp	fp	fp
318	fp	fp	fp	fp
319	fp	fp	Rise	fp
320	Rise	Rise	Rise	Rise
321	Rise	Rise	Rise	Rise
322	c3	c2	ui	c3
323	c3	c	c2	c
324	c3	c2	ui	c3
325	ui	ui	Rise	ui
326	Rise	Rise	ui	c
327	ui	ui	Rise	ui
328	c3	c3	ui	c3
329	c3	c3	c3	c3
330	fp	fp	fp	fp
331	Rise	Rise	Rise	Rise
332	Rise	Rise	Rise	Rise
333	fp	fp	Rise	fp
334	Rise	Rise	Rise	Rise
335	c2	c2	c2	c2
336	c3	c2	c3	c3
337	c2	c2	c2	c2
338	c	Rise	Rise	Rise
339	c3	c3	c3	c3
340	c3	c2	ui	c3
341	Rise	Rise	Rise	Rise
342	c2	c2	c2	c2
343	c3	c2	c3	c3
344	Rise	Rise	Rise	Rise
345	c3	c3	c3	c3
346	c3	c2	c3	c3
347	c3	c3	c3	c3
348	c3	c2	c3	c3
349	c2	c2	c3	c3
350	c3	c2	ui	c3
351	Rise	Rise	Rise	Rise
352	Rise	Rise	Rise	Rise
353	c2	c2	ui	c3
354	c2	c2	ui	c3
355	c3	c2	ui	c3
356	c3	c2	ui	c3
357	Rise	c	Rise	Rise
358	fp	fp	Rise	fp
359	Rise	Rise	Rise	Rise
360	fp	fp	Rise	fp
361	c3	c2	c3	c2
362	Rise	c	Rise	ui
363	Rise	Rise	Rise	Rise
364	c3	c2	c3	c3
365	c3	c2	c3	c3
366	c3	c2	ui	c3
367	c3	c3	ui	c3
368	c3	c3	Rise	c3
369	Rise	Rise	Rise	Rise
370	Rise	Rise	Rise	Rise
371	c2	c3	Rise	c3
372	c2	c2	c2	c2
373	Rise	Rise	Rise	Rise
374	c2	c2	fp	c3
375	c3	c2	c3	c2
376	c3	c2	c2	c3
377	c3	c2	c3	c3
378	Rise	Rise	Rise	Rise
379	Rise	Rise	Rise	Rise
380	c2	c2	ui	c3
381	c3	c2	c2	c3
382	Rise	Rise	Rise	Rise
383	c2	c2	ui	c3
384	Rise	Rise	Rise	Rise
385	c3	c3	Rise	c3
386	Rise	ui	Rise	ui
387	c3	c3	c3	c3
388	c3	c3	ui	c3
389	c2	c2	Rise	c3
390	Rise	c	Rise	Rise
391	fp	fp	Rise	fp
392	Rise	Rise	Rise	Rise
393	c2	c2	Rise	c2
394	c2	c2	c3	c3
395	ui	Rise	fp	Rise
396	Rise	Rise	Rise	Rise
397	Rise	c	Rise	Rise
398	Rise	Rise	Rise	Rise
399	c2	c2	Rise	c2
400	Rise	Rise	Rise	Rise
401	c2	c2	ui	c3
402	ui	ui	ui	ui
403	Rise	Rise	Rise	Rise
404	Rise	c	Rise	Rise
405	c3	c3	c3	c3
406	c3	c3	c3	c3
407	ui	Rise	Rise	Rise
408	c3	c2	c3	c3
409	Rise	Rise	Rise	Rise
410	c3	c2	Rise	c3
411	c3	c3	c3	c3
412	c3	c3	ui	c3
413	ui	ui	c2	ui
414	c3	c3	c3	c3
415	c3	c3	c3	c3
416	c3	c3	c3	c3
417	c3	c2	ui	c3
418	Rise	Rise	Rise	Rise
419	Rise	Rise	Rise	Rise
420	c3	c3	ui	c3
421	Rise	Rise	Rise	Rise
422	c3	c2	ui	c3
423	Rise	Rise	Rise	Rise
424	Rise	Rise	Rise	Rise
425	fp	fp	fp	fp
426	fp	fp	Rise	fp
427	Rise	c	Rise	Rise
428	c3	ui	Rise	ui
429	c3	c2	ui	c3
430	c3	c2	ui	c3
431	Rise	Rise	Rise	Rise
432	c3	c2	c3	c3
433	c2	c2	c2	c3
434	c3	c2	c3	c2
435	c3	c2	c3	c2
436	Rise	Rise	Rise	Rise
437	fp	fp	fp	fp
438	Rise	Rise	Rise	Rise
439	Rise	Rise	Rise	Rise
440	c2	c2	c3	c3
441	Rise	Rise	Rise	Rise
442	Rise	c	ui	Rise
443	Rise	Rise	Rise	Rise
444	c3	c3	c3	c3
445	c2	c2	c2	c2
446	Rise	Rise	Rise	Rise
447	Rise	Rise	Rise	Rise
448	Rise	Rise	Rise	Rise
449	Rise	Rise	Rise	Rise
450	Rise	Rise	Rise	Rise
451	Rise	Rise	Rise	Rise
452	c2	c2	c2	c2
453	Rise	Rise	Rise	Rise
454	Rise	Rise	Rise	Rise
455	Rise	Rise	Rise	Rise
456	Rise	Rise	Rise	Rise
457	Rise	Rise	Rise	Rise
458	Rise	Rise	Rise	Rise
459	c2	c2	Rise	Rise
460	Rise	Rise	Rise	Rise
461	Rise	Rise	Rise	Rise
462	ui	ui	Rise	Rise
463	Rise	Rise	Rise	Rise
464	Rise	Rise	Rise	Rise
465	Rise	ui	Rise	Rise
466	Rise	Rise	Rise	Rise
467	Rise	Rise	Rise	Rise
468	ui	ui	Rise	ui
469	Rise	Rise	Rise	Rise
470	Rise	Rise	Rise	Rise
471	Rise	Rise	Rise	Rise
472	Rise	Rise	Rise	Rise
473	Rise	Rise	Rise	Rise
474	Rise	Rise	Rise	Rise
475	Rise	Rise	c2	Rise
476	Rise	Rise	Rise	Rise
477	Rise	Rise	Rise	Rise
478	c2	c2	Rise	Rise
479	Rise	Rise	Rise	Rise
480	Rise	Rise	Rise	Rise
481	Rise	Rise	Rise	Rise
482	c2	c2	Rise	c3
483	ui	Rise	Rise	Rise
484	Rise	Rise	Rise	Rise
485	Rise	Rise	Rise	Rise
486	Rise	Rise	Rise	Rise
487	Rise	Rise	Rise	Rise
488	Rise	Rise	Rise	Rise
489	ui	ui	Rise	Rise
490	Rise	Rise	Rise	Rise
491	Rise	Rise	Rise	Rise
492	Rise	Rise	Rise	Rise
493	Rise	Rise	Rise	Rise
494	Rise	Rise	Rise	Rise
495	ui	ui	Rise	Rise
496	Rise	Rise	Rise	Rise
497	Rise	Rise	Rise	Rise
498	Rise	Rise	Rise	Rise
499	Rise	Rise	Rise	Rise
500	Rise	Rise	Rise	Rise
501	fp	fp	Rise	fp
502	ui	Rise	Rise	Rise
503	Rise	Rise	Rise	Rise
504	Rise	Rise	Rise	Rise
505	Rise	Rise	Rise	Rise
506	Rise	c	Rise	Rise
507	Rise	Rise	Rise	Rise
508	Rise	Rise	Rise	Rise
509	fp	Rise	Rise	fp
510	fp	Rise	Rise	fp
511	Rise	Rise	c2	Rise
512	fp	fp	Rise	fp
513	fp	fp	c2	fp
514	Rise	Rise	Rise	Rise
515	Rise	Rise	Rise	Rise
516	Rise	Rise	Rise	Rise
517	Rise	Rise	Rise	Rise
518	Rise	Rise	Rise	Rise
519	fp	fp	Rise	fp
520	Rise	ui	Rise	Rise
521	Rise	Rise	c2	Rise
522	Rise	Rise	c2	Rise
523	c2	c2	c3	Rise
524	fp	fp	Rise	fp
525	fp	fp	Rise	fp
526	Rise	Rise	Rise	Rise
527	ui	Rise	Rise	Rise
528	Rise	Rise	Rise	Rise
529	Rise	Rise	Rise	Rise
530	c2	c3	Rise	Rise
531	Rise	Rise	Rise	Rise
532	fp	fp	Rise	fp
533	c2	Rise	Rise	Rise
534	Rise	Rise	Rise	Rise
535	Rise	Rise	Rise	Rise
536	ui	ui	Rise	ui
537	Rise	Rise	Rise	Rise
538	Rise	Rise	Rise	Rise
539	Rise	Rise	Rise	Rise
540	Rise	Rise	Rise	Rise
541	Rise	Rise	Rise	Rise
542	Rise	Rise	Rise	Rise
543	Rise	Rise	Rise	Rise
544	Rise	Rise	Rise	Rise
545	Rise	ui	Rise	Rise
546	Rise	Rise	Rise	Rise
547	Rise	Rise	c2	Rise
548	Rise	Rise	Rise	Rise
549	Rise	Rise	Rise	Rise
550	ui	ui	Rise	Rise
551	ui	ui	Rise	Rise
552	Rise	Rise	Rise	Rise
553	Rise	Rise	Rise	Rise
554	Rise	Rise	Rise	Rise
555	Rise	Rise	c2	Rise
556	Rise	c	Rise	c
557	Rise	Rise	Rise	Rise
558	Rise	Rise	Rise	Rise
559	Rise	Rise	Rise	Rise
560	Rise	Rise	Rise	Rise
561	Rise	Rise	Rise	Rise
562	Rise	Rise	Rise	Rise
563	Rise	Rise	c3	Rise
564	Rise	Rise	Rise	Rise
565	Rise	Rise	Rise	Rise
566	Rise	Rise	Rise	Rise
567	ui	ui	Rise	ui
568	Rise	Rise	Rise	Rise
569	Rise	Rise	Rise	Rise
570	Rise	Rise	Rise	Rise
571	fp	fp	Rise	fp
572	c2	Rise	Rise	Rise
573	Rise	Rise	Rise	Rise
574	Rise	Rise	Rise	Rise
575	Rise	Rise	Rise	Rise
576	Rise	ui	Rise	Rise
577	Rise	Rise	Rise	Rise
578	Rise	Rise	Rise	Rise
579	ui	Rise	Rise	Rise
580	ui	ui	Rise	Rise
581	fp	fp	Rise	fp
582	Rise	Rise	Rise	Rise
583	Rise	Rise	Rise	Rise
584	Rise	Rise	Rise	Rise
585	ui	ui	ui	c
586	Rise	Rise	Rise	Rise
587	Rise	Rise	Rise	Rise
588	Rise	Rise	Rise	Rise
589	Rise	Rise	Rise	Rise
590	Rise	Rise	Rise	Rise
591	Rise	Rise	Rise	Rise
592	Rise	Rise	Rise	Rise
593	Rise	Rise	Rise	Rise
594	Rise	Rise	Rise	Rise
595	Rise	Rise	Rise	Rise
596	Rise	Rise	Rise	Rise
597	Rise	Rise	Rise	Rise
598	Rise	ui	Rise	Rise
599	Rise	Rise	Rise	Rise
600	Rise	c	Rise	Rise
601	c2	c2	Rise	Rise
602	Rise	Rise	Rise	Rise
603	Rise	Rise	Rise	Rise
604	Rise	Rise	Rise	Rise
605	Rise	Rise	Rise	Rise
606	Rise	Rise	Rise	Rise
607	Rise	Rise	Rise	Rise
608	Rise	Rise	Rise	Rise
609	Rise	Rise	Rise	Rise
610	Rise	Rise	Rise	Rise
611	Rise	Rise	c2	Rise
612	Rise	Rise	Rise	Rise
613	Rise	Rise	Rise	fp
614	Rise	Rise	c2	Rise
615	Rise	Rise	Rise	Rise
616	Rise	Rise	Rise	Rise
617	Rise	Rise	Rise	Rise
618	Rise	Rise	Rise	Rise
619	Rise	c	c2	c
620	Rise	Rise	Rise	Rise
621	Rise	Rise	Rise	Rise
622	Rise	Rise	Rise	Rise
623	c2	c2	Rise	Rise
624	Rise	Rise	Rise	Rise
625	Rise	Rise	Rise	Rise
626	Rise	Rise	Rise	Rise
627	fp	fp	fp	fp
628	Rise	Rise	Rise	Rise
629	Rise	Rise	Rise	Rise
630	Rise	Rise	Rise	Rise
631	Rise	Rise	Rise	Rise
632	Rise	Rise	Rise	Rise
633	Rise	fp	Rise	Rise
634	Rise	Rise	Rise	Rise
635	Rise	Rise	Rise	Rise
636	Rise	Rise	Rise	Rise
637	Rise	Rise	Rise	Rise
638	Rise	Rise	Rise	Rise
639	Rise	Rise	Rise	Rise
640	Rise	Rise	Rise	Rise
641	fp	fp	c3	fp
642	Rise	Rise	Rise	Rise
643	ui	ui	Rise	Rise
644	Rise	Rise	Rise	Rise
645	Rise	Rise	Rise	Rise
646	Rise	Rise	Rise	Rise
647	Rise	Rise	Rise	Rise
648	Rise	Rise	Rise	Rise
649	Rise	Rise	Rise	Rise
650	Rise	Rise	Rise	Rise
651	Rise	Rise	Rise	Rise
652	Rise	Rise	Rise	Rise
653	Rise	Rise	Rise	Rise
654	Rise	Rise	Rise	Rise
655	ui	ui	Rise	Rise
656	Rise	c	Rise	Rise
657	Rise	ui	Rise	Rise
658	Rise	Rise	Rise	Rise
659	Rise	ui	Rise	Rise
660	ui	ui	Rise	ui
661	ui	ui	Rise	Rise
662	Rise	Rise	Rise	Rise
663	Rise	Rise	Rise	Rise
664	Rise	Rise	Rise	Rise
665	Rise	Rise	Rise	Rise
666	Rise	ui	Rise	Rise
667	Rise	fp	Rise	Rise
668	Rise	Rise	Rise	Rise
669	Rise	fp	Rise	Rise
670	Rise	Rise	Rise	Rise
671	Rise	Rise	Rise	Rise
672	Rise	Rise	Rise	Rise
673	Rise	Rise	Rise	Rise
674	ui	Rise	Rise	Rise
675	ui	ui	fp	Rise
676	Rise	Rise	Rise	Rise
677	Rise	Rise	Rise	Rise
678	Rise	Rise	Rise	Rise
679	Rise	Rise	fp	Rise
680	Rise	Rise	Rise	Rise
681	Rise	Rise	Rise	Rise
682	Rise	Rise	Rise	Rise
683	Rise	ui	Rise	Rise
684	Rise	Rise	Rise	Rise
685	Rise	ui	Rise	Rise
686	Rise	Rise	Rise	Rise
687	ui	Rise	Rise	Rise
688	Rise	Rise	Rise	Rise
689	Rise	Rise	Rise	Rise
690	Rise	Rise	Rise	Rise
691	Rise	Rise	Rise	Rise
692	Rise	Rise	Rise	Rise
693	ui	Rise	Rise	Rise
694	Rise	ui	Rise	ui
695	Rise	ui	Rise	Rise
696	Rise	Rise	Rise	Rise
697	Rise	Rise	Rise	Rise
698	Rise	ui	Rise	Rise
699	Rise	Rise	Rise	Rise
700	ui	Rise	Rise	Rise
701	Rise	Rise	Rise	Rise
702	Rise	Rise	Rise	Rise
703	Rise	Rise	Rise	Rise
704	Rise	Rise	Rise	Rise
705	Rise	Rise	Rise	Rise
706	Rise	Rise	Rise	Rise
707	Rise	Rise	Rise	Rise
708	Rise	Rise	Rise	Rise
709	Rise	Rise	Rise	Rise
710	Rise	fp	Rise	fp
711	Rise	Rise	Rise	Rise
712	ui	ui	Rise	Rise
713	Rise	Rise	Rise	Rise
714	Rise	Rise	Rise	Rise
715	ui	ui	Rise	ui
716	ui	Rise	Rise	Rise
717	Rise	c	Rise	Rise
718	Rise	Rise	Rise	Rise
719	Rise	Rise	Rise	Rise
720	Rise	Rise	Rise	Rise
721	fp	fp	fp	fp
722	ui	ui	Rise	ui
723	Rise	Rise	Rise	Rise
724	Rise	ui	Rise	ui
725	ui	ui	Rise	Rise
726	ui	ui	Rise	Rise
727	Rise	Rise	Rise	Rise
728	ui	Rise	Rise	Rise
729	Rise	Rise	Rise	Rise
730	Rise	Rise	Rise	Rise
731	Rise	Rise	Rise	Rise
732	Rise	Rise	Rise	Rise
733	Rise	Rise	Rise	Rise
734	Rise	Rise	Rise	Rise
735	Rise	Rise	Rise	Rise
736	ui	ui	Rise	Rise
737	Rise	Rise	Rise	Rise
738	Rise	Rise	Rise	Rise
739	Rise	Rise	Rise	Rise
740	Rise	Rise	Rise	Rise
741	Rise	Rise	Rise	Rise
742	Rise	Rise	Rise	Rise
743	Rise	Rise	Rise	Rise
744	Rise	Rise	Rise	Rise
745	Rise	Rise	Rise	Rise
746	ui	Rise	Rise	Rise
747	Rise	Rise	Rise	Rise
748	ui	ui	Rise	ui
749	Rise	Rise	c2	Rise
750	Rise	Rise	Rise	Rise
751	Rise	Rise	Rise	Rise
752	Rise	Rise	Rise	Rise
753	Rise	Rise	Rise	Rise
754	Rise	Rise	Rise	Rise
755	Rise	Rise	Rise	Rise
756	Rise	Rise	c2	Rise
757	Rise	Rise	Rise	Rise
758	Rise	Rise	Rise	Rise
759	c	c	Rise	c
760	Rise	Rise	Rise	Rise
761	Rise	Rise	Rise	Rise
762	Rise	Rise	Rise	Rise
763	c2	c2	Rise	c2
764	Rise	Rise	Rise	Rise
765	Rise	Rise	Rise	Rise
766	Rise	Rise	Rise	Rise
767	Rise	Rise	fp	Rise
768	fp	fp	Rise	fp
769	c2	c2	Rise	Rise
770	fp	fp	Rise	fp
771	Rise	Rise	Rise	Rise
772	fp	fp	Rise	fp
773	Rise	ui	Rise	ui
774	ui	ui	Rise	Rise
775	c2	c2	Rise	Rise
776	Rise	Rise	Rise	Rise
777	Rise	Rise	Rise	Rise
778	Rise	Rise	Rise	Rise
779	Rise	fp	Rise	Rise
780	Rise	Rise	Rise	Rise
781	Rise	Rise	Rise	Rise
782	Rise	Rise	Rise	Rise
783	Rise	Rise	Rise	Rise
784	Rise	Rise	Rise	Rise
785	Rise	c	Rise	Rise
786	Rise	Rise	Rise	Rise
787	Rise	Rise	Rise	Rise
788	Rise	Rise	Rise	Rise
789	Rise	Rise	Rise	Rise
790	Rise	Rise	Rise	Rise
791	Rise	Rise	Rise	Rise
792	Rise	Rise	Rise	Rise
793	Rise	Rise	Rise	Rise
794	Rise	Rise	Rise	Rise
795	c2	fp	Rise	Rise
796	Rise	Rise	Rise	Rise
797	Rise	Rise	Rise	Rise
798	Rise	Rise	Rise	Rise
799	Rise	Rise	Rise	Rise
800	Rise	Rise	c2	Rise
801	Rise	Rise	Rise	Rise
802	Rise	Rise	Rise	Rise
803	Rise	Rise	Rise	Rise
804	Rise	Rise	Rise	Rise
805	Rise	Rise	Rise	Rise
806	Rise	Rise	Rise	Rise
807	ui	ui	Rise	ui
808	c2	c2	Rise	c2
809	Rise	Rise	Rise	Rise
810	Rise	Rise	Rise	Rise
811	Rise	Rise	Rise	Rise
812	Rise	Rise	Rise	Rise
813	Rise	Rise	c2	Rise
814	Rise	Rise	Rise	Rise
815	Rise	Rise	Rise	Rise
816	Rise	Rise	Rise	Rise
817	ui	ui	ui	c
818	Rise	Rise	Rise	Rise
819	Rise	Rise	Rise	Rise
820	Rise	Rise	Rise	Rise
821	fp	fp	fp	fp
822	Rise	Rise	Rise	Rise
823	Rise	Rise	Rise	Rise
824	Rise	Rise	Rise	Rise
825	Rise	Rise	Rise	Rise
826	Rise	c	Rise	Rise
827	Rise	Rise	Rise	Rise
828	Rise	Rise	Rise	Rise
829	Rise	Rise	Rise	Rise
830	Rise	Rise	Rise	Rise
831	Rise	Rise	Rise	Rise
832	Rise	Rise	Rise	Rise
833	Rise	Rise	c2	c2
834	Rise	Rise	Rise	Rise
835	Rise	Rise	c2	Rise
836	c2	Rise	c2	c2
837	Rise	fp	c3	fp
838	c2	Rise	c2	c2
839	Rise	Rise	Rise	Rise
840	c2	c2	c2	c2
841	c2	c2	c2	c2
842	Rise	Rise	Rise	Rise
843	Rise	Rise	Rise	Rise
844	Rise	Rise	Rise	Rise
845	Rise	Rise	Rise	Rise
846	Rise	Rise	Rise	Rise
847	Rise	Rise	Rise	Rise
848	Rise	Rise	Rise	Rise
849	Rise	Rise	Rise	Rise
850	Rise	Rise	Rise	Rise
851	Rise	Rise	Rise	Rise
852	Rise	Rise	Rise	Rise
853	fp	fp	fp	fp
854	Rise	ui	Rise	Rise
855	Rise	Rise	Rise	Rise
856	Rise	Rise	c2	Rise
857	Rise	Rise	Rise	Rise
858	Rise	Rise	Rise	Rise
859	Rise	Rise	Rise	Rise
860	Rise	Rise	c2	Rise
861	Rise	Rise	Rise	Rise
862	Rise	Rise	Rise	Rise
863	Rise	Rise	Rise	Rise
864	fp	fp	fp	fp
865	Rise	Rise	Rise	Rise
866	Rise	fp	Rise	Rise
867	Rise	Rise	Rise	Rise
868	Rise	Rise	Rise	Rise
869	Rise	Rise	Rise	Rise
870	Rise	Rise	Rise	Rise
871	Rise	Rise	Rise	Rise
872	c	c	ui	c
873	ui	ui	Rise	Rise
874	Rise	Rise	Rise	Rise
875	Rise	Rise	Rise	Rise
876	Rise	Rise	Rise	Rise
877	ui	c	ui	ui
878	Rise	c	Rise	Rise
879	Rise	Rise	Rise	Rise
880	Rise	Rise	Rise	Rise
881	Rise	Rise	Rise	Rise
882	Rise	Rise	Rise	Rise
883	Rise	Rise	Rise	Rise
884	Rise	Rise	Rise	Rise
885	Rise	Rise	Rise	Rise
886	Rise	Rise	Rise	Rise
887	Rise	Rise	Rise	Rise
888	Rise	Rise	Rise	Rise
889	Rise	Rise	Rise	Rise
890	Rise	Rise	c2	Rise
891	Rise	Rise	Rise	Rise
892	c3	c2	Rise	ui
893	Rise	Rise	Rise	Rise
894	Rise	Rise	Rise	Rise
895	c2	Rise	Rise	Rise
896	c2	c2	Rise	Rise
897	Rise	Rise	Rise	Rise
898	Rise	Rise	c2	Rise
899	Rise	Rise	Rise	Rise
900	Rise	Rise	Rise	Rise
901	Rise	Rise	Rise	Rise
902	Rise	Rise	Rise	Rise
903	c2	c2	Rise	Rise
904	c2	Rise	Rise	Rise
905	ui	ui	Rise	Rise
906	Rise	Rise	Rise	Rise
907	Rise	Rise	Rise	Rise
908	Rise	Rise	Rise	Rise
909	Rise	Rise	Rise	Rise
910	Rise	Rise	Rise	Rise
911	Rise	Rise	Rise	Rise
912	Rise	Rise	Rise	Rise
913	Rise	Rise	Rise	Rise
914	Rise	Rise	Rise	Rise
915	c2	c2	c2	c2
916	Rise	Rise	Rise	Rise
917	ui	ui	ui	c
918	Rise	Rise	Rise	Rise
919	Rise	Rise	Rise	Rise
920	Rise	Rise	Rise	Rise
921	Rise	Rise	Rise	Rise
922	ui	ui	Rise	Rise
923	ui	Rise	Rise	Rise
924	Rise	Rise	Rise	Rise
925	Rise	Rise	Rise	Rise
926	fp	fp	fp	fp
927	Rise	Rise	Rise	Rise
928	Rise	ui	Rise	Rise
929	ui	Rise	Rise	Rise
930	Rise	Rise	Rise	Rise
931	fp	fp	Rise	fp
932	Rise	Rise	Rise	Rise
933	Rise	Rise	Rise	Rise
934	Rise	Rise	Rise	Rise
935	Rise	Rise	Rise	Rise
936	Rise	Rise	Rise	Rise
937	fp	fp	Rise	fp
938	ui	ui	Rise	Rise
939	c	c	ui	c
940	Rise	Rise	Rise	Rise
941	Rise	Rise	Rise	Rise
942	Rise	Rise	Rise	Rise
943	Rise	Rise	Rise	Rise
944	Rise	Rise	Rise	Rise
945	ui	Rise	Rise	Rise
946	c2	c2	Rise	c3
947	ui	ui	Rise	Rise
948	fp	fp	Rise	fp
949	fp	fp	Rise	fp
950	Rise	Rise	Rise	Rise
951	ui	ui	Rise	Rise
952	fp	fp	Rise	fp
953	Rise	Rise	Rise	Rise
954	Rise	Rise	Rise	Rise
955	Rise	Rise	Rise	Rise
956	fp	fp	Rise	fp
957	c2	Rise	Rise	Rise
958	fp	Rise	Rise	fp
959	Rise	Rise	Rise	Rise
960	c2	c2	Rise	c2
961	fp	Rise	fp	fp
962	fp	fp	Rise	fp
963	c2	c2	c2	c3
964	Rise	Rise	Rise	Rise
965	Rise	Rise	c2	Rise
966	Rise	fp	c2	Rise
967	Rise	Rise	Rise	Rise
968	Rise	Rise	Rise	Rise
969	Rise	Rise	Rise	Rise
970	fp	fp	Rise	fp
971	Rise	Rise	Rise	Rise
972	Rise	Rise	fp	Rise
973	Rise	Rise	c2	Rise
974	Rise	Rise	Rise	Rise
975	Rise	Rise	Rise	Rise
976	Rise	Rise	Rise	Rise
977	Rise	Rise	Rise	Rise
978	Rise	Rise	Rise	Rise
979	fp	fp	Rise	fp
980	c2	c2	Rise	Rise
981	fp	fp	Rise	fp
982	Rise	Rise	Rise	Rise
983	Rise	Rise	Rise	Rise
984	c2	ui	ui	c
985	ui	Rise	Rise	Rise
986	Rise	Rise	Rise	Rise
987	c2	c2	c2	c2
988	c2	c2	Rise	c3
989	Rise	ui	Rise	Rise
990	Rise	Rise	Rise	Rise
991	ui	ui	Rise	Rise
992	ui	c	ui	c
993	Rise	Rise	Rise	Rise
994	Rise	Rise	Rise	Rise
995	Rise	Rise	c2	Rise
996	c2	c2	c2	c2
997	Rise	Rise	Rise	Rise
998	Rise	Rise	Rise	Rise
999	Rise	Rise	Rise	Rise
1000	Rise	Rise	Rise	Rise
1001	Rise	fp	Rise	fp
1002	Rise	Rise	Rise	Rise
1003	Rise	Rise	Rise	Rise
1004	Rise	c	Rise	Rise
1005	Rise	Rise	Rise	Rise
1006	Rise	c	Rise	Rise
1007	Rise	Rise	Rise	Rise
1008	Rise	Rise	Rise	Rise
1009	Rise	Rise	Rise	Rise
1010	Rise	Rise	Rise	Rise
1011	Rise	ui	Rise	Rise
1012	Rise	Rise	Rise	Rise
1013	Rise	Rise	Rise	Rise
1014	Rise	Rise	Rise	Rise
1015	Rise	Rise	Rise	Rise
1016	Rise	Rise	Rise	Rise
1017	Rise	c3	Rise	Rise
1018	Rise	Rise	Rise	Rise
1019	Rise	c	Rise	Rise
1020	Rise	Rise	Rise	Rise
1021	Rise	Rise	Rise	Rise
1022	Rise	Rise	Rise	Rise
1023	Rise	ui	Rise	Rise
1024	Rise	Rise	Rise	Rise
1025	Rise	Rise	Rise	Rise
1026	Rise	Rise	Rise	Rise
1027	Rise	Rise	Rise	Rise
1028	Rise	Rise	Rise	Rise
1029	Rise	Rise	Rise	Rise
1030	Rise	fp	Rise	Rise
1031	Rise	Rise	Rise	Rise
1032	Rise	fp	Rise	Rise
1033	Rise	Rise	Rise	Rise
1034	Rise	Rise	Rise	Rise
1035	Rise	Rise	Rise	Rise
1036	Rise	Rise	Rise	Rise
1037	Rise	Rise	Rise	Rise
1038	Rise	Rise	Rise	Rise
1039	Rise	Rise	Rise	Rise
1040	Rise	Rise	Rise	Rise
1041	Rise	Rise	Rise	Rise
1042	Rise	Rise	Rise	Rise
1043	Rise	Rise	Rise	Rise
1044	Rise	Rise	Rise	Rise
1045	Rise	Rise	Rise	Rise
1046	Rise	Rise	Rise	Rise
1047	Rise	Rise	Rise	Rise
1048	Rise	Rise	Rise	Rise
1049	Rise	Rise	Rise	Rise
1050	Rise	fp	Rise	Rise
1051	Rise	Rise	Rise	Rise
1052	Rise	Rise	Rise	Rise
1053	Rise	Rise	Rise	Rise
1054	Rise	Rise	Rise	Rise
1055	Rise	Rise	Rise	Rise
1056	Rise	c	Rise	Rise
1057	Rise	c	Rise	Rise
1058	Rise	Rise	Rise	Rise
1059	Rise	Rise	Rise	Rise
1060	Rise	Rise	Rise	Rise
1061	Rise	Rise	Rise	Rise
1062	Rise	Rise	Rise	Rise
1063	Rise	Rise	Rise	Rise
1064	Rise	ui	Rise	Rise
1065	Rise	Rise	Rise	Rise
1066	Rise	Rise	Rise	Rise
1067	Rise	Rise	Rise	Rise
1068	ui	ui	Rise	Rise
1069	Rise	Rise	Rise	Rise
1070	Rise	Rise	Rise	Rise
1071	Rise	Rise	Rise	Rise
1072	Rise	Rise	Rise	Rise
1073	Rise	Rise	Rise	Rise
1074	Rise	Rise	c2	Rise
1075	Rise	Rise	Rise	Rise
1076	Rise	Rise	Rise	Rise
1077	Rise	Rise	Rise	Rise
1078	Rise	Rise	Rise	Rise
1079	Rise	fp	c2	Rise
1080	Rise	Rise	Rise	Rise
1081	ui	Rise	Rise	Rise
1082	Rise	Rise	Rise	Rise
1083	ui	ui	Rise	ui
1084	Rise	Rise	Rise	Rise
1085	Rise	c	Rise	Rise
1086	Rise	Rise	Rise	Rise
1087	Rise	Rise	Rise	Rise
1088	Rise	Rise	Rise	Rise
1089	Rise	Rise	Rise	Rise
1090	Rise	Rise	Rise	Rise
1091	c2	c2	Rise	c2
1092	ui	Rise	Rise	Rise
1093	ui	ui	Rise	ui
1094	ui	ui	ui	ui
1095	Rise	Rise	Rise	Rise
1096	Rise	Rise	Rise	Rise
1097	Rise	Rise	Rise	Rise
1098	fp	fp	Rise	fp
1099	ui	c	Rise	Rise
1100	ui	Rise	Rise	Rise
1101	Rise	Rise	Rise	Rise
1102	Rise	Rise	Rise	Rise
1103	Rise	Rise	Rise	Rise
1104	Rise	ui	Rise	Rise
1105	Rise	Rise	Rise	Rise
1106	Rise	Rise	Rise	Rise
1107	c2	c2	c2	c2
1108	Rise	Rise	Rise	Rise
1109	Rise	Rise	Rise	fp
1110	Rise	Rise	Rise	Rise
1111	Rise	Rise	Rise	Rise
1112	Rise	Rise	Rise	Rise
1113	Rise	Rise	Rise	Rise
1114	fp	fp	fp	fp
1115	Rise	ui	Rise	Rise
1116	Rise	ui	Rise	Rise
1117	Rise	Rise	Rise	Rise
1118	fp	fp	Rise	fp
1119	Rise	ui	Rise	Rise
1120	Rise	ui	Rise	Rise
1121	fp	fp	Rise	fp
1122	ui	ui	Rise	Rise
1123	c2	Rise	c2	Rise
1124	ui	ui	Rise	Rise
1125	Rise	Rise	Rise	c2
1126	fp	Rise	fp	fp
1127	ui	ui	Rise	ui
1128	Rise	ui	ui	ui
1129	Rise	ui	Rise	Rise
1130	ui	ui	Rise	ui
1131	Rise	Rise	Rise	Rise
1132	Rise	ui	Rise	Rise
1133	Rise	Rise	Rise	Rise
1134	Rise	Rise	Rise	Rise
1135	Rise	Rise	Rise	Rise
1136	Rise	Rise	Rise	Rise
1137	ui	ui	Rise	Rise
1138	Rise	Rise	Rise	Rise
1139	Rise	Rise	Rise	Rise
1140	Rise	Rise	Rise	Rise
1141	Rise	Rise	Rise	Rise
1142	Rise	Rise	c2	Rise
1143	ui	ui	ui	ui
1144	ui	ui	c2	c
1145	Rise	Rise	Rise	Rise
1146	Rise	Rise	Rise	Rise
1147	Rise	Rise	Rise	Rise
1148	Rise	Rise	Rise	Rise
1149	Rise	Rise	Rise	Rise
1150	Rise	Rise	Rise	Rise
1151	Rise	Rise	Rise	Rise
1152	Rise	Rise	Rise	Rise
1153	Rise	Rise	c2	Rise
1154	Rise	Rise	Rise	Rise
1155	c2	c3	Rise	Rise
1156	c2	c2	c2	c2
1157	c2	c2	c2	c2
1158	ui	c	ui	c
1159	Rise	Rise	Rise	Rise
1160	Rise	Rise	Rise	Rise
1161	Rise	Rise	Rise	Rise
1162	Rise	ui	Rise	Rise
1163	Rise	Rise	Rise	Rise
1164	Rise	Rise	Rise	Rise
1165	Rise	c	Rise	Rise
1166	Rise	Rise	Rise	Rise
1167	Rise	Rise	Rise	Rise
1168	ui	ui	Rise	c
1169	Rise	Rise	Rise	Rise
1170	Rise	Rise	Rise	Rise
1171	c	c	Rise	c
1172	ui	ui	Rise	Rise
1173	Rise	Rise	Rise	Rise
1174	Rise	Rise	Rise	Rise
1175	Rise	Rise	Rise	Rise
1176	Rise	Rise	Rise	Rise
1177	Rise	Rise	c2	Rise
1178	Rise	Rise	Rise	Rise
1179	Rise	Rise	Rise	Rise
1180	Rise	Rise	c2	Rise
1181	c2	c2	c2	c2
1182	Rise	Rise	Rise	Rise
1183	c2	c2	c2	c2
1184	c2	c2	c2	c2
1185	Rise	Rise	Rise	c2
1186	Rise	Rise	Rise	Rise
1187	Rise	Rise	c2	Rise
1188	Rise	Rise	Rise	Rise
1189	Rise	Rise	Rise	Rise
1190	Rise	Rise	Rise	Rise
1191	Rise	Rise	Rise	Rise
1192	Rise	Rise	Rise	Rise
1193	Rise	Rise	Rise	Rise
1194	Rise	Rise	Rise	Rise
1195	Rise	Rise	Rise	Rise
1196	Rise	Rise	Rise	Rise
1197	Rise	Rise	Rise	Rise
1198	Rise	Rise	Rise	Rise
1199	c2	Rise	Rise	Rise
1200	Rise	Rise	Rise	Rise
1201	Rise	Rise	Rise	Rise
1202	ui	Rise	Rise	Rise
1203	Rise	Rise	Rise	Rise
1204	ui	ui	Rise	ui
1205	Rise	Rise	Rise	Rise
1206	Rise	Rise	Rise	Rise
1207	Rise	Rise	Rise	Rise
1208	Rise	Rise	Rise	Rise
1209	Rise	Rise	Rise	Rise
1210	Rise	Rise	Rise	Rise
1211	Rise	Rise	Rise	Rise
1212	c2	c2	Rise	Rise
1213	Rise	Rise	Rise	Rise
1214	Rise	Rise	Rise	Rise
1215	Rise	Rise	Rise	Rise
1216	Rise	Rise	Rise	Rise
1217	Rise	Rise	Rise	Rise
1218	c2	c2	c2	c2
1219	Rise	Rise	Rise	Rise
1220	Rise	Rise	Rise	Rise
1221	Rise	c	Rise	Rise
1222	Rise	Rise	Rise	Rise
1223	Rise	Rise	Rise	Rise
1224	Rise	Rise	Rise	Rise
1225	Rise	Rise	Rise	Rise
1226	Rise	Rise	Rise	Rise
1227	Rise	Rise	Rise	Rise
1228	Rise	Rise	Rise	Rise
1229	c2	Rise	Rise	Rise
1230	Rise	Rise	Rise	Rise
1231	Rise	Rise	Rise	Rise
1232	Rise	Rise	Rise	Rise
1233	Rise	Rise	Rise	Rise
1234	Rise	Rise	Rise	Rise
1235	c	c	Rise	Rise
1236	Rise	Rise	Rise	Rise
1237	Rise	fp	c2	Rise
1238	Rise	c	Rise	Rise
1239	Rise	Rise	Rise	Rise
1240	Rise	Rise	Rise	Rise
1241	c2	Rise	Rise	Rise
1242	Rise	Rise	Rise	Rise
1243	Rise	Rise	Rise	Rise
1244	Rise	Rise	Rise	Rise
1245	Rise	Rise	Rise	Rise
1246	Rise	Rise	Rise	Rise
1247	ui	ui	Rise	Rise
1248	Rise	Rise	Rise	Rise
1249	c2	c2	Rise	c3
1250	Rise	Rise	Rise	Rise
1251	Rise	Rise	Rise	Rise
1252	fp	fp	Rise	fp
1253	Rise	Rise	Rise	Rise
1254	Rise	Rise	Rise	Rise
1255	fp	fp	Rise	fp
1256	Rise	Rise	c2	Rise
1257	c3	c3	c3	c3
1258	c3	c3	ui	c3
1259	c2	Rise	c2	Rise
1260	ui	ui	Rise	ui
1261	c3	c3	c3	c3
1262	c2	c2	c3	c3
1263	c3	c3	c3	c3
1264	c3	c2	ui	c3
1265	c2	c2	ui	c3
1266	c2	c2	ui	c3
1267	c2	c2	ui	c3
1268	c2	c2	ui	c3
1269	Rise	Rise	Rise	Rise
1270	Rise	Rise	Rise	Rise
1271	Rise	Rise	Rise	Rise
1272	Rise	Rise	Rise	Rise
1273	Rise	c	Rise	Rise
1274	c2	c2	Rise	c3
1275	c3	c2	Rise	Rise
1276	Rise	Rise	Rise	Rise
1277	c3	ui	c2	ui
1278	c3	c2	ui	c3
1279	c3	c2	ui	c3
1280	c2	c2	c2	c2
1281	c3	c2	c2	c3
1282	c2	c2	c2	c2
1283	c3	c2	ui	c3
1284	c3	c	Rise	Rise
1285	Rise	Rise	Rise	Rise
1286	c3	c2	ui	c3
1287	c3	c2	ui	c3
1288	c3	c2	c3	c3
1289	c3	c2	ui	c3
1290	c3	c3	ui	c3
1291	c3	c2	ui	c3
1292	c2	c3	ui	c3
1293	c3	c3	ui	c3
1294	c3	c3	ui	c3
1295	Rise	Rise	Rise	Rise
1296	Rise	Rise	Rise	Rise
1297	c3	c3	ui	c3
1298	c3	c3	ui	c3
1299	c3	c3	c3	c3
1300	c3	c2	Rise	c3
1301	Rise	Rise	Rise	Rise
1302	Rise	Rise	Rise	Rise
1303	c3	c2	c3	c3
1304	Rise	Rise	Rise	Rise
1305	c3	c3	ui	c3
1306	Rise	c	Rise	Rise
1307	c3	c3	fp	c3
1308	c3	c2	c3	c3
1309	c2	c2	Rise	c
1310	c2	c2	Rise	c3
1311	c	c	ui	c
1312	c2	c2	Rise	c3
1313	Rise	Rise	Rise	Rise
1314	c3	c3	fp	c3
1315	c2	c2	Rise	c3
1316	Rise	Rise	Rise	Rise
1317	c2	c3	c2	c2
1318	c3	c	c2	c2
1319	c3	c2	c3	c3
1320	fp	fp	Rise	fp
1321	fp	fp	Rise	fp
1322	ui	ui	ui	ui
1323	c3	c	ui	c
1324	c3	c3	c3	c3
1325	c3	c2	ui	c3
1326	Rise	Rise	Rise	Rise
1327	Rise	Rise	Rise	Rise
1328	c3	c3	c3	c3
1329	c3	c3	c3	c3
1330	c3	c2	ui	c3
1331	c3	c2	ui	c3
1332	c	c	Rise	Rise
1333	c3	c3	ui	c3
1334	Rise	Rise	Rise	Rise
1335	fp	fp	fp	fp
1336	Rise	Rise	Rise	Rise
1337	c3	c3	ui	c3
1338	c3	c3	c3	c3
1339	c2	Rise	c2	Rise
1340	c2	c	c2	c
1341	Rise	Rise	Rise	Rise
1342	Rise	Rise	Rise	Rise
1343	c3	c3	c3	c3
1344	Rise	Rise	Rise	Rise
1345	Rise	Rise	Rise	Rise
1346	Rise	Rise	Rise	Rise
1347	c3	c3	fp	c3
1348	c2	c2	ui	c3
1349	c2	c2	Rise	c2
1350	Rise	Rise	c2	Rise
1351	fp	fp	Rise	fp
1352	ui	c	Rise	Rise
1353	fp	fp	Rise	fp
1354	Rise	Rise	Rise	Rise
1355	Rise	Rise	Rise	Rise
1356	fp	fp	Rise	fp
1357	fp	fp	Rise	fp
1358	fp	fp	Rise	fp
1359	fp	fp	Rise	fp
1360	fp	Rise	Rise	fp
1361	c2	c2	c2	c2
1362	Rise	ui	Rise	Rise
1363	fp	fp	Rise	fp
1364	Rise	Rise	Rise	Rise
1365	Rise	Rise	Rise	Rise
1366	fp	fp	fp	fp
1367	fp	fp	Rise	fp
1368	Rise	Rise	Rise	Rise
1369	fp	fp	Rise	fp
1370	Rise	Rise	Rise	Rise
1371	Rise	Rise	Rise	Rise
1372	c2	c2	c2	c2
1373	c3	c3	ui	c3
1374	Rise	Rise	Rise	Rise
1375	c3	c2	c3	c3
1376	Rise	c	Rise	Rise
1377	Rise	Rise	Rise	Rise
1378	Rise	Rise	Rise	Rise
1379	fp	Rise	fp	fp
1380	Rise	Rise	Rise	Rise
1381	fp	fp	fp	fp
1382	Rise	c	Rise	Rise
1383	Rise	Rise	Rise	Rise
1384	c3	c3	Rise	c3
1385	fp	fp	Rise	fp
1386	fp	fp	fp	fp
1387	Rise	Rise	Rise	Rise
1388	c2	c2	ui	c3
1389	c2	c3	c3	c3
1390	c3	c3	Rise	ui
1391	c3	c3	c3	c3
1392	Rise	c	Rise	Rise
1393	c2	c3	Rise	c2
1394	Rise	c	Rise	Rise
1395	c	Rise	Rise	Rise
1396	fp	fp	fp	fp
1397	c3	c3	c3	c3
1398	fp	Rise	Rise	fp
1399	fp	fp	Rise	fp
1400	Rise	Rise	Rise	Rise
1401	Rise	c	Rise	Rise
1402	Rise	Rise	Rise	Rise
1403	c3	c3	Wave1	c3
1404	fp	fp	Rise	fp
1405	Rise	c	Rise	Rise
1406	c3	Rise	Rise	Rise
1407	c3	c3	c3	c3
1408	c3	c2	ui	c3
1409	Rise	Rise	Rise	Rise
1410	c3	c3	ui	c3
1411	c3	c3	c3	c3
1412	Rise	Rise	Rise	Rise
1413	Rise	Rise	Rise	Rise
1414	c3	c3	ui	c3
1415	c2	c2	c2	c2
1416	c2	c2	c3	c3
1417	c3	c3	ui	c3
1418	c3	c2	c3	c3
1419	Rise	Rise	Rise	Rise
1420	c2	c2	c2	c2
1421	c2	c2	Rise	Rise
1422	Rise	Rise	Rise	Rise
1423	Rise	Rise	Rise	Rise
1424	Rise	Rise	Rise	Rise
1425	c3	c3	ui	c3
1426	c3	c3	c3	c3
1427	c2	c2	ui	c3
1428	fp	fp	Rise	fp
1429	c3	c3	c3	c3
1430	c2	c2	ui	c3
1431	Rise	Rise	Rise	Rise
1432	c2	c2	ui	c3
1433	fp	fp	c3	fp
1434	Rise	Rise	Rise	Rise
1435	Rise	Rise	Rise	Rise
1436	Rise	Rise	Rise	Rise
1437	c2	c2	ui	c3
1438	Rise	Rise	Rise	Rise
1439	Rise	Rise	Rise	Rise
1440	fp	fp	Rise	fp
1441	c2	c2	ui	c3
1442	Rise	Rise	Rise	Rise
1443	Rise	Rise	Rise	Rise
1444	c3	c3	c3	c3
1445	c2	c2	Rise	c3
1446	c2	c3	Rise	c3
1447	Rise	Rise	Rise	Rise
1448	c3	c3	c3	c3
1449	c3	c3	c3	c3
1450	c3	c2	ui	c3
1451	c3	c2	ui	c3
1452	Rise	Rise	Rise	Rise
1453	Rise	Rise	Rise	Rise
1454	Rise	Rise	Rise	Rise
1455	c3	c3	ui	c3
1456	c2	c2	Rise	c
1457	Rise	Rise	Rise	Rise
1458	c3	c3	Rise	ui
1459	c2	c2	ui	c3
1460	Rise	Rise	Rise	Rise
1461	Rise	Rise	Rise	Rise
1462	Rise	Rise	Rise	Rise
1463	Rise	Rise	Rise	Rise
1464	c3	c3	c3	c3
1465	c3	c3	c3	c3
1466	c3	c3	c3	c3
1467	Rise	Rise	Rise	Rise
1468	c3	c3	ui	c3
1469	c2	c2	c2	Rise
1470	fp	fp	fp	fp
1471	c3	c2	c3	c3
1472	c3	c2	ui	c3
1473	c3	c2	c3	c3
1474	c3	c2	c3	c3
1475	Rise	Rise	Rise	Rise
1476	c2	c2	ui	c3
1477	c3	c2	ui	c3
1478	c3	c3	ui	c3
1479	Rise	Rise	Rise	Rise
1480	c2	c2	ui	c3
1481	fp	fp	Rise	fp
1482	c2	c2	ui	c3
1483	fp	fp	Rise	fp
1484	Rise	c	Rise	c
1485	fp	fp	Rise	fp
1486	fp	fp	Rise	fp
1487	fp	fp	Rise	fp
1488	c3	c2	Rise	c3
1489	fp	fp	Rise	fp
1490	c	c	c2	ui
1491	ui	ui	ui	c
1492	c3	c2	c3	c3
1493	c3	c2	c3	c3
1494	c2	c2	c2	c2
1495	c	c	Rise	Rise
1496	c3	c2	ui	c3
1497	Rise	Rise	Rise	Rise
1498	Rise	c	Rise	Rise
1499	fp	fp	Rise	fp
1500	Rise	Rise	Rise	Rise
1501	Rise	Rise	Rise	Rise
1502	c2	c2	ui	c3
1503	c3	c2	c2	c3
1504	c3	c2	ui	c3
1505	c3	c2	c3	c3
1506	c2	c2	c3	c3
1507	c3	c2	c3	c3
1508	c3	c2	c3	c3
1509	c2	c2	c3	c3
1510	c3	c2	ui	c3
1511	c2	c2	c3	c3
1512	c3	c3	ui	c3
1513	c3	c3	c3	c3
1514	c3	c3	Wave1	c3
1515	c3	c3	c3	c3
1516	Rise	Rise	Rise	Rise
1517	c3	c3	c3	c3
1518	ui	ui	Rise	ui
1519	Rise	Rise	Rise	Rise
1520	Rise	Rise	Rise	Rise
1521	c3	c3	c3	c3
1522	Rise	Rise	Rise	Rise
1523	Rise	Rise	Rise	Rise
1524	c3	c3	c3	c3
1525	c2	Rise	Rise	Rise
1526	Rise	Rise	Rise	u
1527	c2	ui	c2	ui
1528	Rise	Rise	Rise	Rise
1529	c3	c3	ui	c3
1530	c3	c3	ui	c3
1531	c3	c2	c3	c3
1532	c3	ui	c2	ui
1533	c3	c3	c3	c3
1534	Rise	Rise	Rise	Rise
1535	c3	c3	fp	c3
1536	c3	c3	fp	c3
1537	Rise	Rise	Rise	Rise
1538	c3	c3	ui	c3
1539	Rise	Rise	Rise	Rise
1540	Rise	Rise	Rise	Rise
1541	c3	c3	Rise	c3
1542	c3	c3	Rise	c3
1543	c3	c3	Rise	c3
1544	c2	c2	Rise	Rise
1545	c2	c3	Rise	Rise
1546	c2	c2	Rise	Rise
1547	ui	ui	Rise	ui
1548	c3	c2	ui	c3
1549	c3	c3	c3	c3
1550	Rise	Rise	Rise	Rise
1551	Rise	Rise	Rise	Rise
1552	c2	Rise	Rise	c3
1553	c3	c3	Rise	c3
1554	Rise	Rise	Rise	Rise
1555	c2	c2	c2	c2
1556	c3	c2	ui	c3
1557	fp	fp	Rise	fp
1558	fp	fp	Rise	fp
1559	c3	c3	c3	c3
1560	fp	fp	fp	fp
1561	fp	fp	Rise	fp
1562	fp	fp	Rise	fp
1563	Rise	c	Rise	Rise
1564	c3	c2	c3	c3
1565	c2	c2	ui	c3
1566	c3	Rise	Rise	Rise
1567	c2	c2	Rise	c3
1568	Rise	Rise	Rise	Rise
1569	c3	c3	c3	c3
1570	c3	c3	c3	c3
1571	c3	c3	c3	c3
1572	c2	c2	ui	c3
1573	Rise	Rise	Rise	Rise
1574	c3	c2	ui	c3
1575	Rise	c	Rise	Rise
1576	c3	c3	c3	c3
1577	c3	c3	ui	c3
1578	c3	c3	c3	c3
1579	c3	c3	ui	c3
1580	c2	c3	Rise	c3
1581	c2	c2	ui	c3
1582	Rise	c	Rise	Rise
1583	c3	c2	Wave1	c3
1584	c3	c3	ui	c3
1585	c3	c2	ui	c3
1586	c3	c2	ui	c3
1587	c3	c3	c3	c3
1588	c3	c3	ui	c3
1589	Rise	Rise	Rise	Rise
1590	Rise	Rise	Rise	Rise
1591	ui	ui	Rise	Rise
1592	fp	fp	Rise	fp
1593	Rise	Rise	Rise	Rise
1594	fp	fp	Rise	fp
1595	Rise	Rise	c2	Rise
1596	fp	fp	fp	fp
1597	fp	fp	fp	fp
1598	Rise	Rise	Rise	Rise
1599	fp	fp	Rise	fp
1600	c3	c2	Rise	c2
1601	c3	c2	c2	c2
1602	c3	c3	ui	c3
1603	c3	c2	c2	c3
1604	c3	c3	c3	c3
1605	Rise	Rise	Rise	Rise
1606	fp	fp	fp	fp
1607	fp	fp	fp	fp
1608	Rise	Rise	Rise	Rise
1609	Rise	Rise	Rise	Rise
1610	fp	Rise	fp	fp
1611	c3	c3	Rise	c3
1612	Rise	Rise	Rise	Rise
1613	fp	fp	fp	fp
1614	fp	fp	fp	fp
1615	c3	c3	ui	c3
1616	fp	fp	Rise	fp
1617	fp	fp	Rise	fp
1618	Rise	Rise	Rise	Rise
1619	Rise	Rise	Rise	Rise
1620	c3	c2	c3	c3
1621	fp	fp	Rise	fp
1622	Rise	Rise	Rise	Rise
1623	Rise	Rise	Rise	Rise
1624	c3	c3	c3	c3
1625	c3	c3	fp	c3
1626	c2	c2	c3	c3
1627	c3	c3	c3	c3
1628	c2	c2	c3	c3
1629	c3	c2	c3	c3
1630	c3	c3	c3	c3
1631	c3	c3	c3	c3
1632	Rise	Rise	Rise	Rise
1633	c3	c3	c3	c3
1634	c3	c3	c3	c3
1635	Rise	Rise	Rise	Rise
1636	Rise	Rise	Rise	Rise
1637	Rise	Rise	Rise	Rise
1638	fp	fp	Rise	fp
1639	c3	Rise	Rise	Rise
1640	Rise	c	Rise	Rise
1641	c3	c2	c3	c2
1642	c3	c3	c3	c3
1643	c3	c2	ui	c3
1644	c3	c3	ui	c3
1645	Rise	Rise	Rise	Rise
1646	Rise	Rise	Rise	Rise
1647	c3	c2	ui	c3
1648	c3	c3	ui	c3
1649	c3	c3	c3	c3
1650	c2	c2	c2	c2
1651	Rise	c	Rise	Rise
1652	Rise	Rise	Rise	Rise
1653	c	c	Rise	ui
1654	c3	c3	Rise	c3
1655	c2	c2	c2	c2
1656	c2	c2	c2	c2
1657	c	c	Rise	Rise
1658	ui	ui	Rise	Rise
1659	c2	c	fp	c3
1660	c2	c2	c3	c3
1661	c2	c2	Rise	c2
1662	c2	c2	Rise	c2
1663	c3	c3	c3	c3
1664	ui	ui	ui	ui
1665	c3	c3	Wave1	c3
1666	c3	c2	c3	c3
1667	Rise	Rise	Rise	Rise
1668	Rise	Rise	Rise	Rise
1669	Rise	Rise	Rise	Rise
1670	fp	fp	Rise	fp
1671	fp	fp	fp	fp
1672	ui	ui	ui	c
1673	c2	c2	ui	c3
1674	c3	c2	c3	c3
1675	c2	c2	c2	c2
1676	Rise	Rise	Rise	Rise
1677	c2	c2	ui	c3
1678	Rise	Rise	Rise	Rise
1679	Rise	Rise	Rise	Rise
1680	Rise	Rise	Rise	Rise
1681	Rise	Rise	c2	Rise
1682	Rise	Rise	Rise	Rise
1683	c3	ui	c2	ui
1684	c3	c3	c3	c3
1685	c2	c2	c3	c3
1686	Rise	Rise	Rise	Rise
1687	Rise	Rise	Rise	Rise
1688	Rise	Rise	Rise	Rise
1689	ui	Rise	Rise	Rise
1690	Rise	c	Rise	c
1691	Rise	Rise	Rise	Rise
1692	fp	fp	fp	fp
1693	Rise	Rise	Rise	Rise
1694	c	c	c2	c
1695	Rise	Rise	Rise	Rise
1696	fp	fp	fp	fp
1697	fp	fp	Rise	fp
1698	fp	fp	Rise	fp
1699	fp	fp	fp	fp
1700	fp	fp	fp	fp
1701	fp	fp	Rise	fp
1702	Rise	ui	Rise	ui
1703	c3	c2	ui	c3
1704	c3	c2	c3	c2
1705	c2	c2	c2	c3
1706	fp	fp	Rise	fp
1707	Rise	Rise	Rise	Rise
1708	Rise	Rise	Rise	Rise
1709	c2	c2	ui	c3
1710	Rise	Rise	Rise	Rise
1711	fp	fp	fp	fp
1712	fp	fp	fp	fp
1713	fp	fp	fp	fp
1714	fp	fp	c3	fp
1715	fp	fp	fp	fp
1716	fp	fp	Rise	fp
1717	fp	fp	fp	fp
1718	fp	fp	fp	fp
1719	fp	fp	Rise	fp
1720	fp	fp	fp	fp
1721	fp	fp	fp	fp
1722	c2	c2	c2	c2
1723	c2	c2	c2	c2
1724	c2	Rise	c2	c2
1725	c2	c2	c2	Rise
1726	Rise	Rise	Rise	Rise
1727	Rise	Rise	Rise	Rise
1728	Rise	Rise	Rise	Rise
1729	Rise	Rise	Rise	Rise
1730	Rise	c	Rise	Rise
1731	fp	fp	Rise	fp
1732	fp	fp	c3	fp
1733	ui	c	Rise	c
1734	fp	fp	Rise	fp
1735	fp	fp	Rise	fp
1736	fp	fp	fp	fp
1737	fp	fp	fp	fp
1738	Rise	Rise	Rise	Rise
1739	c2	c	Rise	Rise
1740	c3	c2	Rise	c3
1741	Rise	Rise	Rise	Rise
1742	Rise	Rise	Rise	Rise
1743	c3	c3	c3	c3
1744	c2	c3	Rise	Rise
1745	c3	c2	ui	c3
1746	c3	c3	ui	c3
1747	c2	c3	ui	c3
1748	Rise	Rise	Rise	Rise
1749	ui	ui	Rise	ui
1750	Rise	Rise	Rise	Rise
1751	c3	c2	ui	c3
1752	c3	c2	ui	c3
1753	c3	c2	c3	c3
1754	c2	c2	c2	c2
1755	Rise	Rise	Rise	Rise
1756	Rise	Rise	Rise	Rise
1757	c3	c2	c3	c3
1758	fp	fp	Rise	fp
1759	Rise	Rise	Rise	Rise
1760	Rise	Rise	Rise	Rise
1761	Rise	Rise	Rise	Rise
1762	ui	ui	ui	ui
1763	c3	c3	c3	c3
1764	c3	c2	c3	c3
1765	Rise	Rise	Rise	Rise
1766	c3	c2	c2	c3
1767	Rise	Rise	Rise	Rise
1768	Rise	Rise	Rise	Rise
1769	c2	c2	ui	c3
1770	c3	c3	c3	c3
1771	c3	c2	ui	c3
1772	Rise	Rise	Rise	Rise
1773	Rise	Rise	Rise	Rise
1774	ui	ui	ui	c
1775	Rise	Rise	Rise	Rise
1776	Rise	Rise	Rise	Rise
1777	Rise	Rise	fp	Rise
1778	fp	fp	fp	fp
1779	fp	fp	fp	fp
1780	fp	fp	fp	fp
1781	fp	fp	Rise	fp
1782	fp	fp	Rise	fp
1783	fp	fp	fp	fp
1784	fp	fp	fp	fp
1785	fp	fp	fp	fp
1786	fp	fp	fp	fp
1787	fp	fp	Rise	fp
1788	Rise	Rise	Rise	Rise
1789	c3	c3	c3	c3
1790	c3	c2	ui	c3
1791	c3	c3	c3	c3
1792	c2	c2	c2	c2
1793	c3	c3	c3	c3
1794	Rise	Rise	Rise	Rise
1795	Rise	Rise	Rise	Rise
1796	fp	fp	Rise	fp
1797	fp	fp	Rise	fp
1798	fp	fp	Rise	fp
1799	fp	fp	fp	fp
1800	c2	c2	c2	c2
1801	c3	c2	c3	c3
1802	Rise	Rise	Rise	Rise
1803	c2	c2	c2	c2
1804	c3	c2	c3	c3
1805	c2	Rise	c2	c2
1806	c3	c2	c3	c3
1807	c2	c2	c2	c2
1808	Rise	Rise	Rise	Rise
1809	c3	c3	c3	c3
1810	c3	c3	c3	c3
1811	c3	c2	ui	c3
1812	c2	c2	c2	Rise
1813	c3	c2	ui	c3
1814	c2	c	c2	ui
1815	c2	c2	ui	c3
1816	Rise	Rise	Rise	Rise
1817	c3	c2	ui	c3
1818	c3	c3	ui	c3
1819	c2	c2	c3	c3
1820	c3	c3	Wave1	c3
1821	c2	c2	Rise	c3
1822	c3	c3	c3	c3
1823	c3	c	ui	c
1824	c2	c2	Rise	c3
1825	c3	c3	fp	c3
1826	c3	c3	c3	c3
1827	Rise	Rise	Rise	Rise
1828	Rise	c2	Rise	c2
1829	Rise	Rise	Rise	Rise
1830	Rise	Rise	Rise	Rise
1831	Rise	Rise	Rise	Rise
1832	Rise	Rise	Rise	Rise
1833	c3	c3	c3	c3
1834	c3	c3	c3	c2
1835	c3	c3	ui	c3
1836	c2	Rise	c2	Rise
1837	c2	Rise	c2	Rise
1838	Rise	Rise	Rise	Rise
1839	c2	c3	c3	c3
1840	Rise	Rise	Rise	Rise
1841	fp	fp	fp	fp
1842	c2	c2	c2	c2
1843	fp	fp	fp	fp
1844	fp	fp	fp	fp
1845	Rise	c	Rise	Rise
1846	fp	fp	fp	fp
1847	Rise	Rise	Rise	Rise
1848	Rise	Rise	Rise	Rise
1849	fp	fp	fp	fp
1850	fp	fp	fp	fp
1851	c2	Rise	Rise	Rise
1852	fp	fp	Rise	fp
1853	fp	fp	c3	fp
1854	fp	fp	Rise	fp
1855	c2	c2	Rise	c2
1856	fp	fp	Rise	fp
1857	fp	fp	Rise	fp
1858	fp	fp	Rise	fp
1859	Rise	Rise	Rise	Rise
1860	fp	fp	Rise	fp
1861	fp	fp	Rise	fp
1862	fp	fp	Rise	fp
1863	c2	c2	c2	c2
1864	Rise	Rise	Rise	Rise
1865	Rise	Rise	Rise	Rise
1866	c	c	Rise	Rise
1867	c3	c2	c3	c3
1868	c2	c2	ui	c3
1869	c2	c2	c2	c2
1870	c2	Rise	Rise	Rise
1871	c2	c2	c2	c2
1872	c2	c2	ui	c3
1873	c3	c2	ui	c3
1874	c2	Rise	Rise	c2
1875	fp	fp	Rise	fp
1876	fp	fp	Rise	fp
1877	c2	c	Rise	Rise
1878	ui	ui	Rise	ui
1879	Rise	Rise	Rise	Rise
1880	c2	c2	c3	c3
1881	c3	c3	c3	c3
1882	c3	c3	Rise	c3
1883	Rise	Rise	Rise	Rise
1884	c3	c2	c3	c3
1885	c3	c2	ui	c3
1886	Rise	Rise	Rise	Rise
1887	Rise	Rise	Rise	Rise
1888	fp	fp	fp	fp
1889	fp	c3	Rise	fp
1890	Rise	Rise	c2	Rise
1891	Rise	Rise	Rise	Rise
1892	Rise	Rise	c2	c3
1893	c3	c2	ui	c3
1894	c3	c2	c2	c2
1895	fp	fp	Rise	fp
1896	ui	ui	Rise	ui
1897	c	c	Rise	c
1898	c2	c2	c3	c2
1899	c3	c2	c3	c3
1900	c3	c2	c2	c3
1901	Rise	Rise	Rise	Rise
1902	Rise	Rise	Rise	Rise
1903	c2	c3	ui	c3
1904	Rise	Rise	ui	c
1905	c3	c3	ui	c3
1906	c3	c3	c3	c3
1907	c3	c3	ui	c3
1908	Rise	c	Rise	Rise
1909	c2	Rise	c2	c2
1910	fp	fp	fp	fp
1911	Rise	Rise	Rise	Rise
1912	fp	fp	Rise	fp
1913	fp	fp	fp	fp
1914	Rise	Rise	Rise	Rise
1915	fp	fp	Rise	fp
1916	fp	fp	Rise	fp
1917	fp	fp	Rise	fp
1918	Rise	Rise	Rise	Rise
1919	Rise	Rise	Rise	Rise
1920	fp	fp	Rise	fp
1921	Rise	Rise	Rise	Rise
1922	c3	c2	Rise	c2
1923	fp	fp	fp	fp
1924	fp	fp	Rise	fp
1925	fp	fp	Rise	fp
1926	Rise	Rise	Rise	Rise
1927	ui	ui	ui	c
1928	ui	ui	Rise	ui
1929	c3	c3	c3	c3
1930	c3	c3	c3	c3
1931	c2	Rise	c2	Rise
1932	Rise	Rise	Rise	u
1933	c3	c3	c3	c3
1934	c3	c3	Rise	c3
1935	c2	c3	c3	c3
1936	c3	c3	ui	c3
1937	c3	c3	ui	c3
1938	c3	c2	ui	c3
1939	c2	c2	Rise	c2
1940	Rise	Rise	Rise	Rise
1941	c3	c2	ui	c3
1942	c2	c2	c3	c3
1943	c2	c2	ui	c2
1944	Rise	Rise	Rise	Rise
1945	c3	c3	c3	c3
1946	Rise	Rise	Rise	Rise
1947	c	c	Rise	c
