# Supplementary material for: Capturing the songs of mice with an improved detection and classification method for ultrasonic vocalizations (BootSnap)
Source: PLoS Comput Biol. 2022 May 12;18(5):e1010049. doi: 10.1371/journal.pcbi.1010049 (PMC9098080; doi:10.1371/journal.pcbi.1010049)
Supplement: S6 Data — (XLSX) [file pcbi.1010049.s020.xlsx]

## Sheet: S6_Data
id	manaul	bootsnap	DSQ	DSQ_retrained
1	fp	fp	Rise	fp
2	fp	fp	c3	fp
3	fp	Rise	Rise	Rise
4	fp	Rise	Rise	fp
5	fp	fp	Rise	fp
6	fp	fp	Rise	fp
7	fp	fp	Rise	fp
8	fp	fp	c3	fp
9	fp	fp	c3	fp
10	c	c	c2	c
11	Rise	Rise	Rise	Rise
12	Rise	Rise	Rise	Rise
13	Rise	Rise	Rise	Rise
14	Rise	Rise	Rise	Rise
15	Rise	Rise	Rise	Rise
16	Rise	Rise	Rise	Rise
17	ui	c3	c2	fp
18	c3	c3	c3	c3
19	c3	c3	c3	c3
20	c	c3	c2	c3
21	c3	c3	c3	fp
22	c3	c3	c3	fp
23	c3	c3	c3	c3
24	c3	c3	c3	c3
25	c3	c3	c3	c3
26	c3	c3	c3	c3
27	c3	c3	c3	fp
28	c3	c3	c3	c3
29	c3	c3	c3	fp
30	c3	c3	c3	fp
31	c2	c2	ui	fp
32	c3	c3	c	fp
33	c3	c3	c3	fp
34	c3	c3	c3	fp
35	c3	c3	c3	c3
36	c3	c3	c	fp
37	c3	c3	c3	fp
38	c3	c3	c3	fp
39	c3	c3	c3	c3
40	c3	c3	c3	c3
41	c3	c3	c3	fp
42	c3	c3	c3	c3
43	c3	c3	c3	fp
44	c3	c3	c3	c3
45	c3	c3	c3	fp
46	c3	c3	c3	fp
47	c3	c3	c3	c3
48	c2	c3	c2	c2
49	c3	c3	c3	c3
50	c3	c3	c3	fp
51	c2	c	c2	c3
52	c2	c2	c2	c2
53	c3	c3	c3	fp
54	Rise	Rise	ui	Rise
55	c3	c3	c3	c3
56	c3	c3	c3	c3
57	c3	c3	c3	fp
58	c3	c3	c3	c3
59	c3	c3	fp	fp
60	Rise	Rise	Rise	fp
61	Rise	Rise	c2	fp
62	c2	c2	c2	fp
63	c2	c2	c2	c2
64	Rise	Rise	c2	Rise
65	Rise	Rise	Rise	Rise
66	ui	Rise	Rise	Rise
67	ui	Rise	Rise	c
68	Rise	c	Rise	Rise
69	Rise	Rise	Rise	Rise
70	Rise	Rise	Rise	fp
71	Rise	Rise	Rise	Rise
72	Rise	Rise	Rise	Rise
73	ui	c	Rise	c
74	Rise	Rise	Rise	Rise
75	Rise	Rise	Rise	Rise
76	Rise	Rise	Rise	Rise
77	ui	ui	ui	c
78	c3	c3	c3	c3
79	c2	c3	c2	c
80	c3	c3	c	fp
81	Rise	ui	Rise	Rise
82	c3	c3	c3	c3
83	Rise	Rise	Rise	Rise
84	Rise	Rise	Rise	Rise
85	c3	c3	c3	c3
86	c3	c3	c3	c3
87	c2	c2	c2	c
88	Rise	Rise	Rise	Rise
89	Rise	Rise	Rise	Rise
90	Rise	ui	Rise	c
91	Rise	Rise	Rise	c
92	Rise	Rise	Rise	fp
93	Rise	Rise	Rise	fp
94	ui	ui	Rise	fp
95	ui	c	Rise	c
96	Rise	Rise	Rise	Rise
97	Rise	Rise	Rise	Rise
98	Rise	ui	Rise	Rise
99	Rise	Rise	Rise	Rise
100	Rise	Rise	Rise	Rise
101	ui	c3	c2	c
102	c3	c3	c3	fp
103	c3	c3	c3	c3
104	c3	c3	c3	fp
105	c3	c3	c3	c3
106	c3	c3	c3	c3
107	Rise	Rise	Rise	Rise
108	Rise	Rise	Rise	Rise
109	Rise	Rise	Rise	Rise
110	Rise	Rise	Rise	Rise
111	Rise	Rise	Rise	Rise
112	Rise	Rise	Rise	c3
113	Rise	Rise	Rise	Rise
114	c3	c3	c3	c3
115	ui	c3	Rise	c3
116	ui	ui	Rise	c
117	c2	c2	c2	c
118	c3	c3	c3	c3
119	c3	c3	c3	fp
120	c3	c3	c3	c3
121	c3	c3	c3	c3
122	c3	c3	c3	fp
123	c3	c3	c3	c3
124	c3	c3	c3	c3
125	c2	c	c2	fp
126	c3	c3	c	c3
127	c3	c3	c3	fp
128	c3	c3	c3	c3
129	c2	c3	c	c3
130	c3	c3	c3	c3
131	Rise	Rise	ui	c
132	c2	c2	c2	c2
133	c3	c3	c3	c3
134	Rise	Rise	Rise	Rise
135	c2	Rise	ui	c3
136	c2	c2	c2	fp
137	c2	c2	c2	c2
138	c2	c2	c2	c3
139	c2	c3	c2	c3
140	c2	c2	c2	c
141	c3	Rise	Rise	c
142	Rise	Rise	Rise	c2
143	c3	c3	c3	fp
144	c2	c2	c2	c
145	c3	c3	c3	c3
146	c3	c3	c3	fp
147	c3	c3	c3	fp
148	c3	c3	c3	c3
149	c3	c3	c3	fp
150	c3	c3	c3	c3
151	c3	c3	c3	c3
152	c3	c3	c3	c3
153	c3	c3	c3	c3
154	c3	c3	c3	c3
155	c2	c3	fp	c
156	c2	c2	c2	c2
157	c2	c2	c2	c2
158	c3	c3	c3	fp
159	c3	c3	c3	fp
160	c3	c3	c3	c3
161	c2	c2	c2	c2
162	ui	c3	Rise	c3
163	c3	c3	c3	fp
164	Rise	c	c2	c
165	Rise	Rise	Rise	c
166	c3	Rise	Rise	c3
167	c2	c	c	fp
168	c3	c3	c3	fp
169	c3	c3	c3	fp
170	c3	c3	c3	fp
171	c3	c3	c3	fp
172	c3	c2	c3	c3
173	c3	c3	c3	c3
174	c3	c3	c3	fp
175	c2	c2	c2	c2
176	Rise	Rise	Rise	c
177	c3	c3	Rise	c3
178	c3	c3	c3	fp
179	c3	c3	c3	fp
180	c3	c3	c3	fp
181	c3	c3	c3	fp
182	c3	c3	c3	fp
183	c3	c3	c3	c2
184	c2	c3	c2	c3
185	c3	c3	c3	c3
186	ui	c	c2	c2
187	c2	c2	c2	c2
188	c2	c2	c2	c2
189	c2	c2	Rise	c2
190	c2	c2	c2	c2
191	ui	c	Rise	c
192	c2	c2	c2	c
193	c2	c3	c2	c2
194	ui	c3	Rise	c3
195	c3	c3	c3	c3
196	c3	c3	c	c3
197	c2	c2	c2	c2
198	Rise	Rise	Rise	Rise
199	Rise	Rise	Rise	Rise
200	c3	c3	c	c3
201	c3	c3	c3	fp
202	c3	c3	c3	c3
203	c3	c3	c3	fp
204	c3	c3	c3	fp
205	c3	c3	c3	fp
206	c3	c3	c3	c3
207	c2	c2	c2	c2
208	c3	c2	c2	c3
209	Rise	Rise	Rise	Rise
210	c3	c3	c3	c3
211	c3	c3	c3	fp
212	c3	c3	c3	fp
213	Rise	Rise	Rise	Rise
214	Rise	Rise	Rise	c
215	c2	c	c2	c2
216	c3	c3	c3	fp
217	c3	c3	c3	c3
218	c3	c3	c3	fp
219	c2	c2	c2	c2
220	c3	c3	c3	c3
221	c3	c3	c3	c3
222	c2	c2	c2	c2
223	c3	c3	c3	c3
224	c2	c2	c2	c2
225	c2	Rise	c2	c
226	c2	c2	c2	c
227	c3	c3	c3	c3
228	Rise	Rise	Rise	fp
229	c2	c2	c2	c
230	c3	c3	c3	c3
231	Rise	Rise	c2	Rise
232	c2	c3	c2	fp
233	c3	c3	c2	c3
234	c2	c2	c2	c2
235	Rise	Rise	Rise	c
236	c2	c2	c2	c2
237	c2	c3	c2	c2
238	c2	c2	c2	c2
239	c2	c2	c2	c
240	c2	c2	c2	c2
241	c2	c2	c2	c2
242	c3	c3	c3	c3
243	c3	c3	c	fp
244	c3	c3	c3	fp
245	c2	c2	c2	c2
246	c2	c2	c2	c2
247	c3	c3	c3	c3
248	c2	c2	c2	c2
249	c2	c2	c2	c2
250	c2	c2	c2	c
251	c2	c2	c2	c2
252	fp	fp	Rise	fp
253	c3	c3	c2	c3
254	c2	c2	c2	c2
255	c2	c2	c2	Rise
256	c3	c3	c	c3
257	c3	c3	c3	c3
258	c3	c3	c2	c3
259	Rise	Rise	Rise	Rise
260	c3	c3	c3	c3
261	c2	c2	c2	c3
262	c3	c3	c2	fp
263	c3	c3	c3	c3
264	c3	c3	c3	c3
265	c3	c3	c3	c3
266	c3	c3	c	fp
267	c2	c2	c2	c2
268	c3	c2	c2	fp
269	c3	c2	c3	fp
270	c3	c3	c3	c3
271	c3	c3	c3	fp
272	c3	c3	c2	c3
273	c2	c3	c2	c
274	c2	c2	c2	c2
275	c2	c2	c2	c2
276	c3	c3	c3	fp
277	c3	c3	c3	c3
278	c3	c3	c3	c3
279	c3	c3	c3	c3
280	c2	c2	c2	fp
281	fp	fp	Rise	fp
282	fp	fp	Rise	fp
283	c2	c2	c2	c2
284	c3	c3	c3	fp
285	c3	c3	c2	fp
286	c3	c3	c3	c3
287	c3	c3	ui	fp
288	c3	c3	c3	c3
289	c3	c3	c3	c3
290	c3	c3	ui	c3
291	c2	c2	c2	c2
292	c3	c3	c3	c3
293	c3	c3	c3	c3
294	c3	c3	c3	c3
295	c2	c2	c2	c2
296	c3	Rise	Rise	fp
297	c2	c3	c2	c2
298	fp	fp	Rise	fp
299	fp	fp	Rise	fp
300	c2	c2	c2	Rise
301	ui	ui	Rise	c
302	c3	c3	c3	fp
303	c3	c3	c3	fp
304	c3	c3	c3	c3
305	c3	c3	c3	c3
306	c2	c2	c2	c2
307	c2	c2	c2	c2
308	c2	c2	c2	c2
309	Rise	Rise	Rise	fp
310	Rise	Rise	Rise	Rise
311	Rise	Rise	Rise	Rise
312	c3	c3	c3	fp
313	fp	fp	c3	fp
314	c3	c2	c2	c2
315	c3	c	c2	c3
316	c3	c3	c3	fp
317	c3	c3	c3	fp
318	c2	c3	c2	fp
319	c3	c3	c3	c3
320	c2	c2	c2	c
321	c3	c3	c3	fp
322	c3	c3	c2	fp
323	Rise	Rise	Rise	Rise
324	c3	c3	c2	c2
325	c3	c3	c3	fp
326	c3	c3	c3	fp
327	c3	c3	c3	fp
328	c3	c3	c3	fp
329	Rise	Rise	c2	fp
330	c3	c3	c	c3
331	c3	c3	c3	fp
332	c3	c3	c3	c3
333	c3	c3	c3	c3
334	c2	c3	c2	c3
335	Rise	Rise	c2	fp
336	c3	c3	c3	c3
337	c3	c3	c3	c3
338	c3	c3	c3	fp
339	c3	c3	c	fp
340	c3	c2	c3	c3
341	c3	c3	c3	c3
342	c2	c2	c2	c2
343	Rise	Rise	Rise	Rise
344	c2	c2	c2	c2
345	c3	c3	c3	c3
346	c3	c3	c3	fp
347	Rise	Rise	Rise	Rise
348	Rise	Rise	Rise	Rise
349	c3	c3	c3	c3
350	c3	c3	c2	fp
351	c3	c3	c3	fp
352	c3	c3	c3	fp
353	c3	c3	c3	fp
354	c3	c3	c3	c3
355	c2	c2	c2	c
356	c3	c3	c3	c3
357	c2	c2	c2	c2
358	c2	c2	c2	c
359	c3	c3	c3	fp
360	c3	c3	c3	c3
361	c3	c3	c3	c3
362	c3	c3	c3	c3
363	c3	c3	c3	fp
364	c3	c3	c	fp
365	c3	c3	c3	c3
366	c2	c2	c2	c2
367	c3	c2	c2	c3
368	c3	c3	c2	c2
369	c3	c3	c3	c3
370	c3	c3	c	fp
371	c2	c2	c2	c
372	c2	c	c	c
373	c3	c3	c3	c3
374	c3	c3	c3	c3
375	c3	c3	c3	c3
376	c3	c2	c2	c3
377	c2	c2	c2	Rise
378	c3	c3	c3	fp
379	c2	c3	c2	c3
380	c3	c3	c3	c3
381	c3	c3	c3	c3
382	c2	c2	c2	c2
383	c3	c3	c3	c3
384	fp	Rise	Rise	fp
385	c2	c2	c2	c2
386	c2	c2	c2	c2
387	c2	c2	c2	c2
388	c2	c2	c2	c
389	c2	c2	c2	c2
390	fp	fp	Rise	fp
391	c2	Rise	c2	fp
392	Rise	c	Rise	Rise
393	fp	fp	Rise	fp
394	ui	ui	ui	c
395	c3	c3	c2	c3
396	Rise	c	Rise	Rise
397	c3	c3	c3	c3
398	c3	c3	c2	c3
399	fp	fp	fp	fp
400	fp	fp	fp	fp
401	fp	fp	Rise	fp
402	ui	c	Rise	ui
403	c2	c2	c2	Rise
404	c3	c3	c	c3
405	c3	c3	c2	fp
406	c3	c3	c3	fp
407	c3	c3	c3	fp
408	c3	c3	c3	c3
409	c3	c3	c3	fp
410	c3	c2	c2	c2
411	Rise	Rise	c2	c
412	Rise	Rise	Rise	Rise
413	c2	c2	c2	c2
414	Rise	Rise	Rise	Rise
415	c3	c3	c3	fp
416	c3	c2	ui	c2
417	c3	c3	c3	c3
418	ui	Rise	Rise	c
419	c2	c2	c2	c2
420	c2	c2	c2	c2
421	c3	c2	c2	c3
422	c2	c3	c2	c3
423	c3	c3	c2	c3
424	c3	c3	c3	fp
425	c3	c3	c2	fp
426	c3	c3	c2	c3
427	c3	c3	ui	c3
428	c3	c3	c3	c3
429	c3	c3	c3	c3
430	c2	c2	c2	c2
431	c2	c2	c2	c2
432	c2	c2	c2	c2
433	Rise	Rise	c2	c
434	Rise	Rise	Rise	fp
435	c	c	c2	c2
436	c2	c2	c2	c2
437	c3	c3	c3	fp
438	c3	c3	c3	c3
439	c2	c2	c2	c2
440	Rise	c	Rise	c3
441	c3	c3	c3	fp
442	c3	c3	c2	c3
443	c3	c2	c2	fp
444	c3	c2	Rise	fp
445	c3	c3	c2	fp
446	c2	c3	c2	fp
447	Rise	Rise	c2	fp
448	c3	c3	c3	c3
449	c3	c3	c3	c3
450	c3	c3	c3	c3
451	c3	c3	c	fp
452	c3	c3	c3	fp
453	c2	c2	c2	c2
454	c3	c3	c3	c3
455	c3	c3	c3	c3
456	Rise	Rise	Rise	Rise
457	c3	c3	c3	c3
458	c2	Rise	c2	fp
459	c3	c3	c3	c3
460	c3	c3	c3	c3
461	c3	c3	c3	c3
462	c3	c3	c3	c3
463	c3	c3	c	c3
464	c3	Rise	c2	Rise
465	c3	c3	c2	c3
466	c2	c2	c2	c
467	c3	c2	c2	c2
468	c3	c3	c	fp
469	c2	c2	c2	fp
470	c3	c3	c3	c3
471	c3	c3	c3	c3
472	c3	c3	c3	c3
473	c3	c3	c3	c3
474	c3	c3	c	c3
475	ui	c2	c2	c
476	c2	c2	c2	c2
477	c3	c3	c3	c3
478	c3	c3	c3	c3
479	c3	c3	c3	c3
480	c3	c3	c3	fp
481	c2	c2	c2	c2
482	Rise	Rise	Rise	Rise
483	c3	c3	c3	c3
484	c2	c2	c2	c2
485	c3	c3	c2	c3
486	c3	c3	c3	c3
487	c3	c3	c3	c3
488	c3	c3	c2	c3
489	Rise	Rise	Rise	Rise
490	fp	fp	Rise	fp
491	c2	c	c2	c
492	c3	c3	c3	fp
493	c3	c	c	fp
494	c2	c2	c2	Rise
495	Rise	Rise	c2	c2
496	fp	fp	fp	fp
497	c2	c	c2	c
498	fp	fp	Rise	fp
499	fp	fp	Rise	fp
500	fp	fp	Rise	fp
501	c3	c2	Rise	c3
502	Rise	Rise	Rise	Rise
503	c2	c2	c2	c2
504	c3	c3	c3	fp
505	c3	c3	c3	fp
506	c3	c3	c2	fp
507	c3	c3	c3	fp
508	c2	c2	c2	c
509	c3	c3	c3	fp
510	c3	c3	c3	c3
511	c3	c3	c3	c3
512	c3	c3	c3	c3
513	c3	c3	c3	c3
514	c3	c3	c2	c2
515	c2	c2	c2	c
516	c3	c2	c2	c
517	c2	c3	c2	c
518	Rise	Rise	Rise	Rise
519	c2	c2	c2	c3
520	Rise	c2	c2	c2
521	c2	Rise	c2	Rise
522	c3	c3	c3	fp
523	Rise	Rise	Rise	Rise
524	c2	c	c2	c
525	c3	c3	c2	fp
526	c3	c3	c	fp
527	c3	c3	c	fp
528	c3	c3	c3	fp
529	c2	Rise	c2	c
530	Rise	Rise	c2	c
531	c3	c3	c	fp
532	c3	c3	c3	c3
533	c3	c3	c	fp
534	c3	c3	c2	fp
535	c3	c3	c3	fp
536	fp	fp	Rise	fp
537	Rise	Rise	c2	Rise
538	Rise	Rise	Rise	fp
539	c3	c2	c2	c
540	c3	c3	c3	fp
541	c3	c3	c3	c3
542	c2	c3	c2	c2
543	Rise	Rise	Rise	Rise
544	fp	fp	fp	fp
545	c2	c2	c2	Rise
546	fp	fp	Rise	fp
547	c3	c3	c3	fp
548	c3	c3	c3	fp
549	c3	c3	c3	fp
550	c3	c3	c3	fp
551	c3	c3	c2	fp
552	c3	c3	c3	fp
553	c3	c3	c3	c3
554	fp	fp	fp	fp
555	c3	c3	c2	c3
556	c3	c3	c3	c3
557	c3	c3	c2	c3
558	c3	c3	c	fp
559	c2	c	c2	c
560	c3	c3	c2	fp
561	c3	c2	c2	c3
562	c3	c3	c3	c3
563	c3	c2	c2	c3
564	fp	fp	Rise	fp
565	c3	c3	c3	c3
566	c3	c3	c3	c3
567	fp	fp	Rise	fp
568	c3	c3	c	fp
569	c3	c3	c2	c3
570	c3	c	c	fp
571	ui	c3	ui	c2
572	fp	fp	Rise	fp
573	c2	c	c2	c3
574	c3	c3	c3	fp
575	fp	fp	Rise	fp
576	c2	c2	ui	c3
577	ui	ui	Rise	fp
578	c2	c3	c2	c3
579	fp	fp	fp	fp
580	c3	c2	Rise	Rise
581	c2	c3	ui	c
582	fp	fp	fp	fp
583	fp	fp	fp	fp
584	c2	Rise	Rise	Rise
585	Rise	c3	Rise	c2
586	fp	fp	Rise	fp
587	fp	fp	fp	fp
588	c2	c2	c2	c2
589	ui	ui	Rise	c
590	c2	c2	c2	c2
591	c3	c3	c2	c3
592	fp	fp	fp	fp
593	Rise	c3	Rise	c2
594	fp	fp	fp	fp
595	Rise	Rise	Rise	fp
596	c2	c3	Rise	c3
597	fp	fp	Rise	fp
598	Rise	c	Rise	c2
599	Rise	Rise	Rise	Rise
600	c3	c3	ui	fp
601	Rise	Rise	Rise	Rise
602	Rise	Rise	Rise	c2
603	fp	fp	Rise	fp
604	c3	c3	c3	fp
605	c3	c3	c2	c3
606	c2	c2	c2	c2
607	fp	fp	fp	fp
608	c2	c2	c2	c2
609	c2	Rise	c2	c
610	fp	fp	fp	fp
611	c2	ui	ui	c3
612	c3	c3	c3	fp
613	c3	c3	c2	c
614	c3	c3	c3	c3
615	c3	c3	c3	fp
616	c3	c3	c2	c3
617	c2	Rise	c2	c2
618	c2	c3	c2	c3
619	c3	c3	c3	fp
620	c3	c3	c3	c3
621	c3	c3	c3	fp
622	c3	c2	c3	fp
623	c2	c	Rise	c3
624	c3	c3	c3	c3
625	c3	c3	c3	c3
626	Rise	Rise	Rise	Rise
627	c3	c3	c3	c3
628	c3	c3	c3	fp
629	c3	c3	c3	c3
630	c2	c2	c2	c2
631	c3	c3	c3	fp
632	c3	c3	c3	fp
633	c2	c2	c2	c2
634	c2	c2	c2	c2
635	Rise	Rise	c2	c
636	c3	c3	c2	c
637	c3	c3	c3	c3
638	c2	c2	c2	c
639	c3	c3	c3	c3
640	c2	c2	c2	c
641	c3	c3	c3	c3
642	Rise	Rise	Rise	Rise
643	c3	c3	c3	fp
644	ui	ui	Rise	c
645	Rise	Rise	Rise	Rise
646	Rise	Rise	Rise	f
647	Rise	Rise	Rise	Rise
648	Rise	Rise	Rise	Rise
649	Rise	Rise	Rise	Rise
650	Rise	Rise	Rise	Rise
651	Rise	Rise	Rise	Rise
652	c3	c3	c3	fp
653	c3	c3	c3	fp
654	c3	c3	c	fp
655	c2	c2	c2	c
656	Rise	c	c2	Rise
657	c2	c2	c2	c2
658	Rise	Rise	Rise	Rise
659	Rise	Rise	Rise	Rise
660	c3	c3	c2	c3
661	Rise	Rise	c2	Rise
662	c3	c2	c2	fp
663	c3	c3	c3	fp
664	c3	c3	c3	fp
665	c2	fp	c2	c2
666	c3	c3	c3	c3
667	c3	c3	c3	c3
668	c3	c3	c3	c3
669	c3	c2	c2	c2
670	c3	c3	c3	c3
671	c2	c2	c2	c2
672	c3	c3	c3	c3
673	c3	c3	c3	c3
674	c3	c3	c3	c3
675	c2	c2	c2	fp
676	c3	c3	c3	fp
677	c3	c3	c3	c3
678	c3	c3	c3	c3
679	c2	c2	c2	c2
680	c2	c2	c2	c2
681	c3	c3	c3	c3
682	c2	c2	c2	c
683	c3	c3	c3	fp
684	c3	c3	c	fp
685	c3	c3	c	c2
686	c3	c3	Rise	c3
687	Rise	Rise	ui	ui
688	c2	c3	c2	fp
689	c3	c3	c3	c3
690	c3	c3	Rise	c3
691	Rise	Rise	c3	fp
692	c	c	Rise	Rise
693	Rise	Rise	Rise	Rise
694	Rise	Rise	Rise	Rise
695	Rise	Rise	Rise	Rise
696	Rise	c	Rise	Rise
697	ui	c	Rise	c
698	Rise	Rise	Rise	Rise
699	ui	c	Rise	c
700	ui	c	c2	c
701	Rise	Rise	Rise	Rise
702	Rise	Rise	Rise	Rise
703	ui	ui	Rise	c
704	c3	c3	Rise	c
705	Rise	Rise	Rise	Rise
706	c3	c3	Rise	c
707	c3	c3	c3	c3
708	c3	c3	c3	c3
709	c3	c3	c3	c3
710	c3	c3	c2	c
711	c3	c2	c2	c
712	fp	Rise	Rise	Rise
713	c3	c3	Rise	c3
714	c2	c2	c2	c2
715	c	c	Rise	c
716	Rise	Rise	Rise	Rise
717	Rise	Rise	Rise	Rise
718	c3	Rise	Rise	c
719	Rise	Rise	Rise	Rise
720	c2	c2	c2	c
721	c3	c3	c3	c3
722	Rise	c3	Rise	fp
723	c2	c3	Rise	c
724	c3	c2	c2	c
725	c3	c	Rise	Rise
726	c3	c2	c2	c
727	Rise	Rise	Rise	Rise
728	c2	c2	c2	c2
729	Rise	Rise	Rise	Rise
730	Rise	Rise	Rise	Rise
731	c2	c2	Rise	c2
732	Rise	Rise	Rise	Rise
733	Rise	Rise	Rise	Rise
734	Rise	Rise	Rise	Rise
735	Rise	c	Rise	Rise
736	Rise	Rise	Rise	Rise
737	c3	c3	Rise	c3
738	c2	c2	c2	c
739	c2	c2	c2	c2
740	c3	c2	c2	c2
741	c2	c3	Rise	c3
742	c2	c	c2	fp
743	c2	Rise	c2	fp
744	c3	c3	Rise	c
745	c3	c2	c2	c2
746	c3	c3	c2	fp
747	c2	c2	c2	c2
748	Rise	Rise	ui	Rise
749	Rise	Rise	Rise	Rise
750	Rise	Rise	Rise	Rise
751	Rise	Rise	Rise	Rise
752	Rise	Rise	Rise	Rise
753	Rise	c3	Rise	fp
754	c2	c	Rise	c
755	Rise	c	Rise	c2
756	c2	c	Rise	ui
757	c3	c3	c3	fp
758	c3	c3	c3	c3
759	c3	c3	c3	c3
760	c3	c3	c3	c3
761	c3	c3	c3	c3
762	c2	c2	c2	c2
763	c3	c3	c3	fp
764	c3	c3	c2	fp
765	c2	c3	c2	c3
766	c3	c3	c3	fp
767	c3	c3	c3	c3
768	c3	c3	c3	c3
769	c2	c2	c2	c2
770	c3	c3	c3	fp
771	c3	c3	c3	fp
772	c3	c3	c3	fp
773	c2	c2	c2	fp
774	c	c	c2	Rise
775	c2	c	c2	c
776	c2	c3	c	c
777	c3	c3	c3	c3
778	c3	c3	c3	c3
779	c3	c3	c3	fp
780	c3	c3	c3	fp
781	c3	c3	c3	c3
782	c2	c2	c2	c2
783	c2	c2	c2	c2
784	c3	c3	c2	c3
785	Rise	fp	c3	fp
786	c3	c3	c3	fp
787	c2	c2	c2	c2
788	c3	c3	c3	fp
789	c2	c	c2	c
790	c2	c3	c2	c
791	c2	c2	c2	c2
792	ui	c	c2	c
793	c2	Rise	c2	Rise
794	fp	fp	Rise	fp
795	c2	c2	c2	c2
796	c3	c3	c3	fp
797	c3	c3	c2	c3
798	Rise	Rise	c2	Rise
799	c3	c3	c2	fp
800	c3	c3	c3	fp
801	c3	c3	c3	fp
802	c3	c3	c3	fp
803	c2	c2	c2	c2
804	fp	fp	Rise	fp
805	c3	c3	c2	fp
806	c2	ui	c2	fp
807	c2	Rise	c2	Rise
808	c3	c3	c3	fp
809	c3	c3	c3	c3
810	c3	c3	c3	fp
811	c2	c2	c2	c2
812	c2	c2	c2	c2
813	c3	c3	c3	c3
814	c3	c3	c3	fp
815	c3	c3	c3	c3
816	c3	c2	c3	c3
817	c3	c3	c3	c3
818	c3	c3	c2	c3
819	c3	c3	c3	c3
820	c3	c3	c3	fp
821	c3	c3	c2	fp
822	c3	c3	c3	fp
823	c3	c3	ui	c3
824	c3	c3	c	c3
825	c2	c2	c2	c2
826	c3	c3	c2	c3
827	c2	c	c2	c2
828	c3	c3	c	fp
829	c3	c3	c	fp
830	Rise	Rise	Rise	Rise
831	fp	fp	Rise	fp
832	fp	fp	Rise	fp
833	c2	c2	c2	c2
834	c3	c3	Rise	c3
835	c3	c3	c	fp
836	c3	c3	c2	fp
837	Rise	Rise	c2	Rise
838	c2	c2	c2	c
839	fp	fp	Rise	fp
840	c2	c3	c2	fp
841	c3	c3	c2	fp
842	c2	c2	c2	c
843	c3	c3	c	fp
844	c3	c3	c2	fp
845	c3	c2	c2	c
846	c2	c3	c	fp
847	ui	c	Rise	fp
848	c2	c	c2	c
849	c3	c3	fp	c3
850	c2	c3	c2	c3
851	ui	c	Rise	c3
852	Rise	Rise	Rise	Rise
853	c3	c3	Rise	c2
854	c3	c3	Rise	c3
855	fp	fp	Rise	fp
856	Rise	c	Rise	Rise
857	ui	c	c2	c
858	c2	c2	c2	c
859	c2	c2	c2	c2
860	c3	c3	c2	fp
861	ui	c	Rise	c
862	c3	c3	c3	fp
863	c3	c3	c3	fp
864	c3	c3	c3	c3
865	c3	c2	c2	c3
866	c3	c3	c	fp
867	c3	c	Rise	c2
868	c3	c3	fp	c3
869	c3	c3	ui	c
870	fp	fp	Rise	fp
871	c2	c	Rise	c
872	fp	fp	fp	fp
873	fp	fp	fp	fp
874	fp	fp	fp	fp
875	c3	c3	Rise	Rise
876	c3	c3	Rise	fp
877	c3	c	Rise	c
878	Rise	Rise	Rise	Rise
879	Rise	Rise	Rise	Rise
880	Rise	Rise	Rise	Rise
881	fp	fp	fp	fp
882	fp	fp	fp	fp
883	c2	c	c2	c
884	c2	c3	c2	c
885	Rise	c	c2	c
886	c2	c3	c2	Rise
887	c3	Rise	Rise	Rise
888	c2	Rise	c2	Rise
889	c3	c3	Rise	c3
890	ui	c	ui	c
891	c3	c3	c2	c
892	c3	c3	c2	c2
893	Rise	Rise	Rise	Rise
894	c3	Rise	Rise	Rise
895	fp	fp	fp	fp
896	Rise	c	Rise	Rise
897	fp	fp	fp	fp
898	c2	c2	c2	c3
899	c3	Rise	Rise	c
900	ui	ui	Rise	c
901	Rise	c	Rise	c
902	Rise	Rise	c2	c
903	c2	c	c2	c2
904	Rise	Rise	Rise	Rise
905	Rise	Rise	Rise	c
906	c2	c2	c2	c2
907	c2	c3	c2	c3
908	c3	c3	c2	c
909	c3	c3	c3	fp
910	c3	c3	c2	fp
911	c3	c3	c3	c3
912	c3	c3	c3	c3
913	c2	c2	c2	c2
914	Rise	Rise	c2	Rise
915	c2	c2	c2	c
916	c2	c2	c2	c
917	c3	c3	c	c3
918	c3	c3	c3	c3
919	c3	c3	c3	c3
920	c3	c3	c3	c3
921	c3	c3	c3	c3
922	c3	c3	c2	c3
923	c2	c3	c2	c
924	c2	c2	c2	c
925	Rise	Rise	Rise	Rise
926	Rise	Rise	Rise	Rise
927	Rise	Rise	Rise	Rise
928	Rise	Rise	Rise	Rise
929	Rise	Rise	Rise	Rise
930	Rise	Rise	Rise	Rise
931	Rise	c	Rise	Rise
932	Rise	Rise	Rise	Rise
933	Rise	Rise	Rise	Rise
934	ui	ui	Rise	c
935	c3	c3	c3	fp
936	c2	c2	c2	c
937	c2	c2	c2	c
938	Rise	c	Rise	Rise
939	Rise	Rise	Rise	fp
940	Rise	ui	Rise	Rise
941	Rise	Rise	Rise	Rise
942	ui	ui	c2	c2
943	c2	c3	Rise	fp
944	c3	c3	c3	c3
945	c3	c3	c3	fp
946	c3	c3	c3	fp
947	c3	c3	c3	fp
948	c3	c3	c3	c3
949	c3	c3	c3	fp
950	c3	c3	c3	c3
951	c3	c3	c3	fp
952	c3	c3	c3	fp
953	c3	c3	c3	c3
954	c3	c3	c3	c3
955	c3	c3	c2	fp
956	c3	c3	c3	c3
957	c2	c2	c2	c2
958	c2	c2	c2	c
959	c3	c3	c2	c2
960	c2	c2	c2	c2
961	c3	c2	c2	c2
962	ui	c3	Rise	c2
963	c3	c3	c3	c3
964	c3	c3	c3	fp
965	c3	c3	c3	c3
966	Rise	Rise	c2	Rise
967	c2	c2	c2	c2
968	c3	c2	c2	c3
969	c3	c3	c2	fp
970	c3	c3	c3	fp
971	c2	c2	c2	c2
972	c3	c3	c2	c3
973	c3	c3	c3	c3
974	c2	c2	c2	c2
975	c3	Rise	c2	c
976	c2	c	Rise	c
977	Rise	Rise	Rise	c3
978	c2	c2	c2	Rise
979	c3	c3	c3	fp
980	c3	c3	c3	fp
981	c3	c3	c3	fp
982	c3	c3	c2	fp
983	Rise	Rise	Rise	Rise
984	c2	c3	c2	c2
985	c3	c3	c3	fp
986	c3	c3	c3	fp
987	c2	c2	c2	c2
988	c3	c3	c3	c3
989	Rise	Rise	Rise	Rise
990	c3	c3	c2	fp
991	c2	Rise	c2	c3
992	c2	c3	c2	c
993	c2	c	c2	c
994	c2	c3	c2	c2
995	c3	c3	c3	fp
996	c2	c2	c2	c2
997	c2	Rise	c2	c
998	Rise	Rise	c2	c
999	c2	c3	c2	c2
1000	Rise	c	c2	Rise
1001	c2	c2	c2	c2
1002	c2	c2	c2	Rise
1003	fp	fp	Rise	fp
1004	Rise	Rise	c2	Rise
1005	Rise	Rise	c2	c
1006	fp	fp	Rise	fp
1007	ui	c	Rise	c
1008	c2	c2	c2	c2
1009	c2	c3	Rise	c3
1010	fp	fp	Rise	fp
1011	Rise	Rise	Rise	Rise
1012	fp	fp	fp	fp
1013	Rise	ui	Rise	Rise
1014	fp	fp	Rise	fp
1015	fp	fp	Rise	fp
1016	ui	ui	Rise	c
1017	c2	c	c2	c
1018	fp	fp	fp	fp
1019	fp	fp	fp	fp
1020	fp	fp	Rise	fp
1021	fp	fp	fp	fp
1022	c2	c	ui	fp
1023	fp	fp	Rise	fp
1024	fp	fp	Rise	fp
1025	fp	fp	fp	fp
1026	Rise	c3	Rise	fp
1027	fp	fp	Rise	fp
1028	Rise	c	Rise	c
1029	ui	c3	Rise	c
1030	fp	fp	Rise	fp
1031	fp	fp	Rise	fp
1032	c3	c3	ui	fp
1033	c2	Rise	c2	c2
1034	c3	c3	c3	fp
1035	fp	fp	Rise	fp
1036	Rise	Rise	Rise	Rise
1037	Rise	c	Rise	Rise
1038	c2	c2	c2	c
1039	c2	c	c2	c
1040	fp	fp	Rise	fp
1041	c2	c2	c2	c2
1042	c2	c3	c2	c2
1043	c3	c3	c3	c3
1044	c3	c3	c3	c3
1045	c3	c3	c2	c3
1046	c3	c3	c2	fp
1047	c2	c2	c2	c2
1048	c2	c3	c2	c2
1049	c2	c2	c2	c3
1050	c3	c2	c2	c2
1051	fp	fp	Rise	fp
1052	Rise	c	Rise	fp
1053	c2	c2	c2	c2
1054	c3	c3	c2	c2
1055	c2	c3	c2	fp
1056	c2	ui	c2	c
1057	c3	c3	c3	c3
1058	Rise	Rise	Rise	Rise
1059	c2	c2	c2	c2
1060	Rise	Rise	Rise	Rise
1061	c3	c3	c2	c3
1062	c3	c3	c2	c2
1063	c3	c3	c	fp
1064	c3	c3	c2	c3
1065	c2	c3	c2	c2
1066	c2	c3	c2	c
1067	c2	c3	c2	c3
1068	c	Rise	Rise	Rise
1069	c2	c2	c2	c2
1070	c3	c3	c3	fp
1071	c2	c	c2	c
1072	c3	c3	c2	c3
1073	c2	c2	c2	c2
1074	fp	fp	Rise	fp
1075	c2	c2	c2	c
1076	c3	c3	c3	fp
1077	c3	c3	c3	fp
1078	Rise	c	Rise	c2
1079	c3	c3	c3	c3
1080	Rise	Rise	Rise	Rise
1081	c3	c3	c2	c3
1082	Rise	Rise	Rise	Rise
1083	Rise	c	Rise	Rise
1084	Rise	c	Rise	Rise
1085	c3	c2	Rise	c2
1086	c2	c2	c2	c2
1087	c2	c	c2	c2
1088	c3	c3	c3	fp
1089	c3	c3	c3	fp
1090	c2	Rise	c2	Rise
1091	Rise	Rise	Rise	Rise
1092	Rise	c3	Rise	c
1093	c3	c2	c3	fp
1094	c3	c2	c2	fp
1095	c2	c2	c2	c2
1096	c3	c3	c	c3
1097	c3	c3	c3	fp
1098	c3	c3	c3	fp
1099	c3	c3	c3	c3
1100	c3	c3	c3	fp
1101	c3	c3	c3	fp
1102	c3	c3	c	fp
1103	c2	c3	c2	fp
1104	ui	c3	Rise	fp
1105	c2	c3	c2	c
1106	c2	c3	c2	Rise
1107	Rise	Rise	Rise	Rise
1108	Rise	Rise	Rise	c
1109	c2	c3	c2	c3
1110	c2	c2	c2	c2
1111	c2	c3	c2	c3
1112	c2	c2	c3	c2
1113	Rise	c	Rise	c
1114	Rise	Rise	Rise	Rise
1115	Rise	Rise	Rise	Rise
1116	c2	c	c2	c
1117	c3	c3	c3	fp
1118	c3	c3	c3	fp
1119	c3	c	c	c
1120	c2	c	c2	c
1121	c3	c3	c2	fp
1122	c3	c3	c3	fp
1123	c3	c3	c3	fp
1124	c3	c3	c2	fp
1125	Rise	Rise	Rise	Rise
1126	Rise	Rise	Rise	Rise
1127	c3	c3	c3	fp
1128	c3	c3	c	fp
1129	c2	c	c2	c
1130	fp	fp	c3	fp
1131	c3	c2	c2	c
1132	c	c3	c	fp
1133	c	c3	c3	c3
1134	c3	c3	c2	fp
1135	c3	c3	c3	fp
1136	c2	Rise	c2	c
1137	Rise	Rise	Rise	Rise
1138	Rise	c	c2	Rise
1139	c2	c2	c2	c
1140	c2	c2	c2	c
1141	c2	c3	c2	fp
1142	c2	c3	c2	fp
1143	c3	c3	c2	fp
1144	c3	c2	c2	fp
1145	c3	c3	c3	fp
1146	c3	c3	c3	fp
1147	c2	c	c2	c
1148	c2	c3	c2	fp
1149	c2	c2	c2	c2
1150	c2	c2	c2	c2
1151	Rise	Rise	c2	Rise
1152	Rise	Rise	c2	c2
1153	Rise	Rise	c2	fp
1154	Rise	Rise	Rise	Rise
1155	Rise	Rise	c2	Rise
1156	c2	c2	c2	c2
1157	Rise	Rise	Rise	Rise
1158	Rise	Rise	Rise	Rise
1159	ui	c	Rise	c
1160	Rise	c	Rise	Rise
1161	Rise	Rise	c2	Rise
1162	c2	c3	c2	Rise
1163	c	c	c2	c
1164	c3	c3	c2	fp
1165	c3	c3	c3	fp
1166	Rise	c	Rise	Rise
1167	Rise	Rise	c2	Rise
1168	c3	c3	c2	c3
1169	c3	c3	c3	fp
1170	c3	c3	c	fp
1171	c2	c	c	fp
1172	c3	c3	c3	fp
1173	c2	c	c2	c
1174	c3	c3	c2	fp
1175	c3	c3	c3	fp
1176	c3	c3	c3	fp
1177	c3	c	c	c3
1178	c3	c3	c	fp
1179	c	c	Rise	ui
1180	c3	c3	c3	fp
1181	c3	c3	Rise	c3
1182	c3	c3	c2	c3
1183	fp	fp	Rise	fp
1184	Rise	Rise	Rise	Rise
1185	c2	c3	c2	c
1186	c2	c3	Rise	fp
1187	Rise	Rise	Rise	Rise
1188	Rise	Rise	Rise	Rise
1189	ui	ui	Rise	ui
1190	Rise	Rise	Rise	Rise
1191	Rise	Rise	Rise	Rise
1192	Rise	c3	Rise	Rise
1193	Rise	Rise	Rise	Rise
1194	Rise	Rise	Rise	fp
1195	Rise	Rise	Rise	Rise
1196	Rise	Rise	Rise	Rise
1197	Rise	Rise	Rise	Rise
1198	Rise	Rise	Rise	Rise
1199	c2	c	c2	c
1200	ui	c3	Rise	Rise
1201	Rise	c	Rise	Rise
1202	Rise	Rise	Rise	Rise
1203	Rise	Rise	Rise	Rise
1204	Rise	Rise	Rise	Rise
1205	Rise	fp	Rise	Rise
1206	Rise	Rise	Rise	Rise
1207	Rise	c	Rise	Rise
1208	c2	c3	Rise	Rise
1209	Rise	ui	Rise	Rise
1210	Rise	Rise	c2	Rise
1211	Rise	Rise	Rise	Rise
1212	c3	c2	Rise	c2
1213	c2	c	Rise	fp
1214	Rise	Rise	c2	fp
1215	c3	c2	Rise	c
1216	c3	c	c2	c2
1217	c3	c3	c3	fp
1218	c3	c3	c3	fp
1219	c3	c3	c2	fp
1220	Rise	Rise	Rise	Rise
1221	Rise	Rise	Rise	Rise
1222	Rise	Rise	Rise	Rise
1223	Rise	Rise	Rise	Rise
1224	Rise	Rise	Rise	fp
1225	c	c	Rise	c
1226	fp	fp	Rise	fp
1227	c2	c	c2	c
1228	c2	c2	c2	c
1229	Rise	c	Rise	c
1230	fp	fp	Rise	fp
1231	fp	fp	c3	fp
1232	Rise	Rise	c2	Rise
1233	Rise	Rise	Rise	Rise
1234	Rise	Rise	Rise	Rise
1235	fp	fp	fp	fp
1236	c2	c	Rise	Rise
1237	fp	fp	Rise	fp
1238	fp	fp	Rise	fp
1239	Rise	Rise	Rise	Rise
1240	Rise	c	Rise	Rise
1241	fp	fp	Rise	fp
1242	fp	fp	Rise	fp
1243	fp	fp	Rise	fp
1244	Rise	fp	Rise	fp
1245	fp	fp	Rise	fp
1246	c2	c2	c2	c2
1247	Rise	Rise	Rise	Rise
1248	c2	c2	c2	c2
1249	c	c	c2	c
1250	c2	c2	c2	c2
1251	fp	fp	c3	fp
1252	Rise	Rise	Rise	Rise
1253	c2	c2	c2	c2
1254	ui	ui	Rise	c2
1255	c3	c2	Rise	c2
1256	ui	ui	Rise	ui
1257	fp	fp	Rise	fp
1258	c3	Rise	fp	Rise
1259	Rise	c3	Rise	Rise
1260	Rise	c	Rise	Rise
1261	fp	fp	fp	fp
1262	fp	fp	fp	fp
1263	Rise	Rise	Rise	fp
1264	fp	fp	fp	fp
1265	fp	fp	Rise	fp
1266	fp	fp	fp	fp
1267	fp	fp	fp	fp
1268	fp	fp	Rise	fp
1269	fp	fp	fp	fp
1270	fp	fp	fp	fp
1271	fp	fp	Rise	fp
1272	c2	c3	ui	c
1273	c2	c2	c2	c2
1274	Rise	Rise	c2	ui
1275	c2	c2	c2	fp
1276	fp	fp	c3	fp
1277	fp	fp	fp	fp
1278	Rise	Rise	Rise	Rise
1279	c3	c2	c2	c2
1280	fp	fp	fp	fp
1281	Rise	c	Rise	Rise
1282	fp	fp	Rise	fp
1283	Rise	Rise	Rise	Rise
1284	fp	fp	Rise	fp
1285	fp	fp	Rise	fp
1286	Rise	Rise	Rise	Rise
1287	fp	fp	Rise	fp
1288	fp	fp	fp	fp
1289	c3	Rise	Rise	Rise
1290	c3	Rise	Rise	Rise
1291	c3	c	ui	c
1292	c3	c	Rise	c
1293	c3	Rise	Rise	Rise
1294	c	c	c2	c
1295	Rise	Rise	Rise	Rise
1296	ui	ui	c2	fp
1297	Rise	Rise	Rise	Rise
1298	fp	fp	Rise	fp
1299	Rise	Rise	Rise	Rise
1300	ui	c	Rise	c2
1301	c3	c3	c3	c3
1302	ui	ui	c2	c
1303	ui	ui	Rise	c
1304	c2	c2	c2	c
1305	c3	c3	ui	c3
1306	Rise	c	Rise	Rise
1307	c2	c2	c2	c2
1308	c2	c3	Rise	Rise
1309	Rise	Rise	Rise	Rise
1310	Rise	Rise	Rise	Rise
1311	Rise	ui	Rise	Rise
1312	Rise	Rise	c2	c
1313	Rise	c3	Rise	c
1314	Rise	c3	Rise	c
1315	ui	ui	Rise	c
1316	c3	c3	c3	c3
1317	c3	c3	c3	fp
1318	ui	c3	c2	c
1319	c3	c3	c3	c3
1320	Rise	Rise	Rise	Rise
1321	Rise	Rise	Rise	Rise
1322	ui	c	c2	c
1323	c2	c	c2	c
1324	Rise	Rise	Rise	Rise
1325	Rise	Rise	Rise	Rise
1326	fp	fp	Rise	fp
1327	fp	fp	Rise	fp
1328	fp	fp	Rise	Rise
1329	fp	fp	Rise	Rise
1330	fp	fp	Rise	fp
1331	fp	fp	Rise	fp
1332	fp	fp	Rise	fp
1333	fp	fp	Rise	fp
1334	fp	fp	c3	fp
1335	fp	fp	Rise	Rise
1336	fp	fp	Rise	fp
1337	fp	fp	Rise	Rise
1338	fp	fp	Rise	Rise
1339	fp	fp	Rise	Rise
1340	fp	fp	Rise	fp
1341	fp	fp	Rise	fp
1342	fp	fp	Rise	fp
1343	fp	fp	Rise	fp
1344	fp	fp	Rise	Rise
1345	fp	fp	Rise	fp
1346	fp	fp	c3	fp
1347	fp	Rise	Rise	Rise
1348	fp	fp	Rise	fp
1349	fp	fp	c3	fp
1350	fp	fp	Rise	Rise
1351	fp	fp	Rise	fp
1352	fp	fp	Rise	Rise
1353	fp	fp	Rise	fp
1354	fp	fp	Rise	fp
1355	fp	fp	Rise	Rise
1356	fp	fp	Rise	fp
1357	fp	fp	Rise	Rise
1358	fp	fp	Rise	fp
1359	fp	fp	Rise	fp
1360	fp	fp	Rise	Rise
1361	fp	fp	Rise	fp
1362	Rise	Rise	Rise	fp
1363	Rise	Rise	Rise	Rise
1364	Rise	Rise	Rise	fp
1365	Rise	Rise	Rise	fp
1366	Rise	Rise	Rise	fp
1367	Rise	Rise	Rise	fp
1368	Rise	Rise	Rise	Rise
1369	Rise	c2	Rise	c
1370	Rise	c2	Rise	Rise
1371	ui	c2	Rise	c
1372	Rise	Rise	Rise	c
1373	c3	c3	c3	fp
1374	Rise	c3	Rise	c
1375	Rise	c3	Rise	c
1376	ui	ui	Rise	c
1377	ui	c3	Rise	c
1378	Rise	Rise	Rise	Rise
1379	Rise	Rise	Rise	Rise
1380	Rise	c2	Rise	c
1381	c	c	ui	fp
1382	ui	c3	ui	fp
1383	ui	c3	Rise	fp
1384	Rise	Rise	Rise	Rise
1385	Rise	Rise	Rise	c
1386	ui	c3	ui	fp
1387	Rise	fp	Rise	fp
1388	Rise	Rise	Rise	Rise
1389	Rise	Rise	Rise	Rise
1390	Rise	Rise	Rise	Rise
1391	Rise	c2	Rise	Rise
1392	Rise	Rise	Rise	Rise
1393	Rise	Rise	Rise	fp
1394	Rise	Rise	Rise	Rise
1395	ui	ui	c2	fp
1396	Rise	Rise	Rise	Rise
1397	Rise	ui	Rise	Rise
1398	c2	Rise	Rise	Rise
1399	Rise	Rise	Rise	Rise
1400	c3	c2	Rise	Rise
1401	Rise	Rise	Rise	Rise
1402	Rise	Rise	Rise	fp
1403	Rise	Rise	Rise	Rise
1404	c	c	c2	c
1405	ui	c3	ui	fp
1406	ui	c2	c2	fp
1407	ui	c3	c2	c
1408	ui	c3	c2	c
1409	Rise	Rise	Rise	Rise
1410	Rise	Rise	Rise	fp
1411	Rise	Rise	Rise	Rise
1412	Rise	Rise	Rise	Rise
1413	Rise	Rise	Rise	Rise
1414	Rise	ui	Rise	c
1415	Rise	c	Rise	c2
1416	Rise	Rise	Rise	c
1417	Rise	Rise	Rise	Rise
1418	c	c3	c2	c
1419	Rise	c3	Rise	c2
1420	Rise	Rise	Rise	Rise
1421	c2	c3	c2	fp
1422	c3	c3	c3	fp
1423	c2	c3	c2	c2
1424	c2	c2	c2	fp
1425	Rise	Rise	Rise	Rise
1426	c2	c3	c2	c
1427	c2	c3	c3	fp
1428	c3	c3	c3	fp
1429	c2	c3	c2	fp
1430	c2	c3	c2	fp
1431	c2	c3	c3	fp
1432	Rise	Rise	Rise	c
1433	Rise	c2	Rise	fp
1434	Rise	Rise	Rise	fp
1435	Rise	c2	c3	fp
1436	Rise	c	c3	fp
1437	c2	c2	c2	c2
1438	c	c	Rise	fp
1439	c3	c3	Rise	c3
1440	c2	c2	c2	fp
1441	Rise	Rise	Rise	c
1442	Rise	Rise	Rise	Rise
1443	Rise	Rise	Rise	Rise
1444	c3	ui	Rise	Rise
1445	Rise	Rise	Rise	Rise
1446	Rise	Rise	Rise	c
1447	Rise	Rise	Rise	fp
1448	Rise	Rise	Rise	Rise
1449	Rise	c	Rise	c
1450	Rise	Rise	Rise	Rise
1451	Rise	Rise	Rise	fp
1452	Rise	Rise	Rise	Rise
1453	Rise	Rise	Rise	fp
1454	Rise	Rise	Rise	Rise
1455	Rise	Rise	Rise	Rise
1456	c3	Rise	Rise	Rise
1457	Rise	Rise	Rise	Rise
1458	Rise	Rise	Rise	Rise
1459	Rise	c	Rise	c
1460	Rise	Rise	Rise	c
1461	Rise	Rise	Rise	fp
1462	Rise	c	Rise	fp
1463	Rise	Rise	Rise	c
1464	Rise	Rise	Rise	Rise
1465	Rise	Rise	Rise	Rise
1466	c3	c3	Rise	Rise
1467	c	c	Rise	fp
1468	Rise	Rise	Rise	Rise
1469	Rise	c	Rise	fp
1470	Rise	Rise	Rise	c
1471	Rise	c2	Rise	c
1472	ui	ui	c2	c
1473	Rise	c	Rise	Rise
1474	Rise	Rise	Rise	Rise
1475	c2	c3	c2	c
1476	Rise	Rise	Rise	Rise
1477	Rise	Rise	Rise	c
1478	Rise	c	Rise	c
1479	Rise	c2	Rise	fp
1480	Rise	Rise	Rise	c
1481	Rise	c	Rise	c
1482	Rise	Rise	Rise	Rise
1483	Rise	c	Rise	Rise
1484	Rise	Rise	Rise	fp
1485	Rise	Rise	Rise	Rise
1486	Rise	Rise	Rise	fp
1487	Rise	Rise	Rise	Rise
1488	Rise	c	Rise	fp
1489	Rise	Rise	Rise	Rise
1490	Rise	Rise	Rise	Rise
1491	Rise	Rise	Rise	Rise
1492	Rise	Rise	Rise	fp
1493	c	c	Rise	c3
1494	Rise	Rise	Rise	Rise
1495	Rise	Rise	Rise	Rise
1496	Rise	Rise	Rise	Rise
1497	Rise	ui	Rise	Rise
1498	ui	ui	c2	fp
1499	ui	c2	c2	c
1500	ui	ui	Rise	fp
1501	ui	c3	c2	fp
1502	ui	c3	c	fp
1503	ui	c3	c	fp
1504	ui	c3	c	fp
1505	Rise	Rise	Rise	Rise
1506	Rise	Rise	Rise	Rise
1507	ui	c2	Rise	fp
1508	Rise	Rise	Rise	Rise
1509	Rise	Rise	Rise	Rise
1510	Rise	Rise	Rise	Rise
1511	ui	ui	ui	c
1512	Rise	Rise	Rise	Rise
1513	ui	c	Rise	Rise
1514	Rise	Rise	Rise	Rise
1515	Rise	ui	Rise	c
1516	Rise	c3	Rise	fp
1517	Rise	Rise	Rise	Rise
1518	Rise	Rise	Rise	Rise
1519	Rise	Rise	Rise	Rise
1520	c2	Rise	Rise	Rise
1521	Rise	ui	Rise	Rise
1522	ui	c	Rise	Rise
1523	ui	c2	Rise	fp
1524	Rise	Rise	Rise	Rise
1525	Rise	Rise	Rise	Rise
1526	ui	ui	Rise	c
1527	Rise	Rise	Rise	Rise
1528	Rise	Rise	Rise	Rise
1529	Rise	Rise	Rise	Rise
1530	fp	fp	c3	fp
1531	c3	Rise	Rise	Rise
1532	ui	c3	Rise	fp
1533	ui	ui	ui	fp
1534	ui	ui	Rise	c
1535	ui	c3	ui	fp
1536	Rise	Rise	Rise	Rise
1537	Rise	Rise	Rise	Rise
1538	Rise	Rise	Rise	Rise
1539	ui	ui	Rise	c
1540	ui	c3	ui	fp
1541	c3	Rise	Rise	Rise
1542	c	c	ui	c
1543	Rise	c3	Rise	c2
1544	ui	c3	c	fp
1545	ui	c	ui	c
1546	Rise	c3	Rise	Rise
1547	Rise	Rise	Rise	Rise
1548	c	c	Rise	c2
1549	ui	c3	Rise	c
1550	ui	c2	Rise	c3
1551	Rise	Rise	Rise	Rise
1552	c2	c2	c2	c2
1553	Rise	Rise	Rise	fp
1554	c3	Rise	Rise	Rise
1555	Rise	c3	Rise	c
1556	ui	c3	ui	fp
1557	c2	c2	c2	c
1558	c3	c3	c	fp
1559	Rise	Rise	Rise	Rise
1560	Rise	c	c2	Rise
1561	Rise	Rise	Rise	Rise
1562	Rise	c	Rise	c
1563	Rise	Rise	Rise	Rise
1564	Rise	c3	Rise	c3
1565	Rise	c	Rise	Rise
1566	Rise	Rise	Rise	c3
1567	Rise	ui	Rise	c
1568	c2	c	c2	c
1569	c2	c	c2	c
1570	c2	c2	c2	fp
1571	c2	c2	c2	c2
1572	Rise	c	Rise	c2
1573	c2	c3	c2	c
1574	c2	c3	c	fp
1575	c2	c3	c	fp
1576	c2	c2	c2	c2
1577	c3	c	Rise	c3
1578	c3	Rise	Rise	c2
1579	c3	c	Rise	c
1580	c3	c3	c3	c3
1581	ui	ui	Rise	c
1582	Rise	Rise	Rise	c
1583	Rise	c	Rise	c
1584	c3	c2	Rise	Rise
1585	c3	Rise	Rise	fp
1586	Rise	Rise	Rise	Rise
1587	Rise	Rise	Rise	Rise
1588	ui	c3	Rise	fp
1589	c3	c3	c	fp
1590	Rise	ui	Rise	Rise
1591	Rise	Rise	Rise	Rise
1592	ui	ui	Rise	c
1593	c	c	c2	fp
1594	ui	ui	c2	fp
1595	c	c	ui	fp
1596	Rise	Rise	Rise	c3
1597	c3	c2	Rise	Rise
1598	ui	c3	ui	fp
1599	Rise	Rise	Rise	Rise
1600	ui	c	Rise	c
1601	Rise	Rise	Rise	Rise
1602	Rise	ui	Rise	Rise
1603	Rise	c	Rise	Rise
1604	Rise	Rise	Rise	fp
1605	Rise	Rise	Rise	c
1606	Rise	Rise	Rise	Rise
1607	Rise	Rise	Rise	c3
1608	Rise	Rise	Rise	c
1609	Rise	Rise	Rise	c
1610	Rise	Rise	Rise	c
1611	Rise	Rise	Rise	Rise
1612	c2	c2	c2	Rise
1613	Rise	Rise	Rise	fp
1614	Rise	c3	Rise	fp
1615	ui	c3	ui	fp
1616	Rise	Rise	Rise	c
1617	c	c2	c2	c
1618	Rise	c	Rise	c
1619	c	c	Rise	fp
1620	Rise	Rise	Rise	fp
1621	Rise	Rise	Rise	c2
1622	c2	Rise	c2	c
1623	Rise	Rise	Rise	Rise
1624	Rise	Rise	Rise	Rise
1625	c3	c	c	c
1626	ui	c3	c	fp
1627	Rise	ui	Rise	Rise
1628	Rise	Rise	Rise	Rise
1629	ui	ui	ui	fp
1630	ui	c3	Rise	fp
1631	ui	ui	Rise	c
1632	ui	ui	ui	fp
1633	ui	ui	ui	fp
1634	Rise	Rise	Rise	fp
1635	Rise	Rise	Rise	Rise
1636	Rise	Rise	Rise	Rise
1637	Rise	c	Rise	Rise
1638	Rise	c	Rise	c
1639	c3	c3	Rise	fp
1640	Rise	Rise	Rise	Rise
1641	Rise	Rise	Rise	Rise
1642	ui	c	c	fp
1643	Rise	Rise	Rise	c
1644	Rise	Rise	Rise	Rise
1645	Rise	Rise	Rise	fp
1646	Rise	c3	Rise	fp
1647	Rise	c	Rise	c
1648	c3	Rise	Rise	Rise
1649	c3	Rise	Rise	c3
1650	Rise	Rise	Rise	Rise
1651	ui	ui	Rise	c
1652	Rise	Rise	Rise	Rise
1653	c	c	ui	c
1654	c	ui	ui	c
1655	Rise	Rise	Rise	Rise
1656	Rise	Rise	Rise	Rise
1657	Rise	Rise	Rise	Rise
1658	Rise	Rise	Rise	Rise
1659	Rise	Rise	Rise	Rise
1660	ui	c	Rise	Rise
1661	ui	ui	Rise	c
1662	Rise	ui	Rise	c
1663	Rise	Rise	Rise	Rise
1664	Rise	Rise	Rise	Rise
1665	Rise	Rise	Rise	Rise
1666	Rise	Rise	Rise	Rise
1667	Rise	Rise	Rise	Rise
1668	Rise	c3	Rise	c3
1669	Rise	Rise	Rise	c
1670	Rise	Rise	Rise	Rise
1671	c3	Rise	Rise	c2
1672	c3	Rise	Rise	Rise
1673	c3	Rise	Rise	Rise
1674	c3	c3	Rise	c2
1675	Rise	Rise	Rise	Rise
1676	c3	c3	c3	fp
1677	Rise	ui	Rise	c3
1678	Rise	Rise	Rise	Rise
1679	c3	c2	c2	c2
1680	Rise	Rise	Rise	Rise
1681	Rise	Rise	Rise	c
1682	c3	c2	Rise	Rise
1683	c3	c3	Rise	fp
1684	Rise	Rise	Rise	Rise
1685	Rise	Rise	Rise	c2
1686	Rise	Rise	Rise	c
1687	Rise	c	Rise	c
1688	Rise	c	Rise	Rise
1689	Rise	c	Rise	c
1690	Rise	c	Rise	Rise
1691	Rise	Rise	c2	c
1692	Rise	c	c2	Rise
1693	Rise	Rise	Rise	c
1694	Rise	Rise	Rise	c
1695	c3	c3	c	fp
1696	Rise	Rise	Rise	c
1697	Rise	Rise	Rise	Rise
1698	c	c	Rise	c
1699	c3	Rise	Rise	Rise
1700	Rise	Rise	Rise	Rise
1701	Rise	Rise	Rise	fp
1702	Rise	ui	Rise	Rise
1703	Rise	ui	Rise	Rise
1704	Rise	Rise	Rise	Rise
1705	Rise	ui	Rise	c
1706	ui	c	Rise	c
1707	Rise	Rise	Rise	Rise
1708	Rise	Rise	Rise	Rise
1709	Rise	Rise	Rise	Rise
1710	c3	Rise	Rise	Rise
1711	c3	c3	Rise	Rise
1712	ui	ui	Rise	ui
1713	Rise	Rise	Rise	Rise
1714	c3	c3	Rise	c3
1715	ui	c	c2	fp
1716	ui	c3	ui	fp
1717	c3	Rise	Rise	Rise
1718	Rise	c	Rise	Rise
1719	Rise	Rise	Rise	c
1720	Rise	c3	Rise	fp
1721	c3	c3	c3	c3
1722	Rise	c	Rise	c2
1723	Rise	ui	Rise	c
1724	Rise	c	Rise	c
1725	Rise	c	Rise	fp
1726	Rise	c	Rise	c
1727	Rise	ui	Rise	ui
1728	Rise	Rise	Rise	Rise
1729	ui	c3	Rise	c
1730	ui	c3	c2	fp
1731	Rise	fp	Rise	fp
1732	Rise	c3	Rise	c2
1733	Rise	Rise	Rise	Rise
1734	c2	c3	c	fp
1735	Rise	c3	Rise	c3
1736	Rise	Rise	Rise	Rise
1737	Rise	c2	Rise	c2
1738	c3	c3	ui	c3
1739	Rise	Rise	Rise	Rise
1740	Rise	Rise	Rise	c
1741	c3	c3	c3	c3
1742	Rise	Rise	Rise	Rise
1743	Rise	ui	Rise	c
1744	ui	ui	Rise	c
1745	Rise	ui	Rise	c
1746	ui	ui	Rise	c
1747	Rise	Rise	Rise	Rise
1748	Rise	c	Rise	c
1749	c	c	c2	fp
1750	ui	ui	c2	fp
1751	Rise	Rise	Rise	Rise
1752	Rise	Rise	Rise	Rise
1753	c3	Rise	Rise	Rise
1754	Rise	Rise	Rise	Rise
1755	Rise	Rise	Rise	c
1756	Rise	Rise	Rise	Rise
1757	Rise	Rise	Rise	Rise
1758	ui	ui	Rise	c3
1759	ui	c3	c	fp
1760	Rise	c	Rise	c2
1761	Rise	c	Rise	c
1762	Rise	Rise	Rise	Rise
1763	Rise	Rise	Rise	Rise
1764	c3	Rise	Rise	fp
1765	c	c	Rise	c
1766	ui	c3	c3	fp
1767	Rise	c	c3	fp
1768	c3	c3	Rise	c2
1769	c3	c	Rise	fp
1770	Rise	Rise	Rise	Rise
1771	Rise	Rise	Rise	Rise
1772	Rise	c	Rise	c2
1773	Rise	c	Rise	c2
1774	c3	c3	c2	fp
1775	c3	c3	c2	fp
1776	c2	c	c2	fp
1777	c2	Rise	c2	c
1778	Rise	Rise	Rise	Rise
1779	Rise	Rise	Rise	Rise
1780	Rise	Rise	Rise	Rise
1781	Rise	Rise	c2	fp
1782	c2	c3	Rise	c2
1783	c3	c3	c2	fp
1784	Rise	Rise	Rise	fp
1785	c3	Rise	Rise	c3
1786	ui	c3	Rise	fp
1787	c3	Rise	Rise	Rise
1788	Rise	Rise	Rise	Rise
1789	Rise	Rise	Rise	fp
1790	Rise	c	Rise	fp
1791	Rise	c2	Rise	c
1792	Rise	c	Rise	c
1793	c2	c2	Rise	c2
1794	Rise	c	Rise	fp
1795	Rise	c	Rise	fp
1796	c2	c3	Rise	fp
1797	Rise	Rise	Rise	fp
1798	c2	c2	c2	fp
1799	Rise	Rise	Rise	c
1800	c2	c2	c2	c2
1801	c2	c2	c2	fp
1802	c3	c3	Rise	fp
1803	c3	c3	c2	fp
1804	c2	c	c2	c2
1805	Rise	c	Rise	c
1806	c3	c3	Rise	c3
1807	c2	c2	c2	c2
1808	Rise	c	Rise	c2
1809	Rise	c	Rise	c3
1810	Rise	Rise	Rise	c2
1811	Rise	c3	Rise	c2
1812	c3	c3	c3	fp
1813	c2	c2	c2	c
1814	ui	c	Rise	c
1815	Rise	Rise	Rise	c
1816	ui	ui	ui	fp
1817	Rise	Rise	Rise	Rise
1818	c2	c	Rise	c
1819	Rise	c3	Rise	c3
1820	Rise	Rise	Rise	Rise
1821	ui	ui	Rise	Rise
1822	Rise	c3	c3	fp
1823	Rise	Rise	c2	Rise
1824	ui	c3	Rise	fp
1825	Rise	Rise	Rise	c
1826	ui	c3	Rise	fp
1827	c3	Rise	Rise	Rise
1828	c3	c	Rise	Rise
1829	c3	c3	c	fp
1830	c3	c3	c3	fp
1831	ui	c3	Rise	fp
1832	c2	c3	c2	c
1833	c2	c2	c2	c2
1834	c2	c	Rise	fp
1835	c2	c3	c2	fp
1836	c2	c3	c2	fp
1837	ui	c3	Rise	c
1838	Rise	Rise	Rise	c2
1839	Rise	Rise	Rise	Rise
1840	Rise	Rise	Rise	c2
1841	c3	Rise	Rise	Rise
1842	c3	c	Rise	c
1843	Rise	Rise	Rise	c
1844	Rise	Rise	Rise	c
1845	Rise	Rise	Rise	Rise
1846	Rise	Rise	Rise	Rise
1847	Rise	Rise	Rise	Rise
1848	Rise	Rise	Rise	Rise
1849	Rise	Rise	Rise	Rise
1850	Rise	Rise	Rise	Rise
1851	Rise	c2	Rise	Rise
1852	Rise	Rise	Rise	c
1853	Rise	c3	Rise	Rise
1854	ui	Rise	Rise	c
1855	ui	c	ui	fp
1856	Rise	c3	Rise	c
1857	Rise	Rise	Rise	Rise
1858	Rise	c3	Rise	c
1859	c2	c3	c2	fp
1860	ui	ui	Rise	c
1861	c3	c3	c3	fp
1862	Rise	c	Rise	Rise
1863	c3	c3	c3	c3
1864	Rise	Rise	Rise	Rise
1865	ui	ui	Rise	c
1866	Rise	c	Rise	Rise
1867	Rise	Rise	Rise	Rise
1868	Rise	c2	Rise	c2
1869	c3	c3	c	fp
1870	c3	c3	c3	fp
1871	Rise	Rise	Rise	c3
1872	Rise	Rise	Rise	Rise
1873	c3	c2	Rise	c
1874	ui	c3	Rise	c3
1875	c3	c3	c3	fp
1876	c3	c3	c3	c3
1877	Rise	Rise	Rise	Rise
1878	Rise	Rise	c2	c3
1879	c3	c	ui	c3
1880	c3	Rise	Rise	c3
1881	Rise	Rise	Rise	Rise
1882	c	c	ui	c
1883	Rise	Rise	Rise	Rise
1884	Rise	c	Rise	Rise
1885	Rise	Rise	Rise	Rise
1886	Rise	Rise	Rise	Rise
1887	Rise	Rise	Rise	fp
1888	Rise	Rise	Rise	Rise
1889	c	Rise	Rise	Rise
1890	ui	ui	ui	fp
1891	c3	c3	Rise	c3
1892	ui	ui	Rise	c
1893	c3	c3	c2	c2
1894	ui	c3	Rise	fp
1895	c3	c3	c2	c2
1896	ui	ui	Rise	fp
1897	c	c	ui	c3
1898	Rise	Rise	Rise	Rise
1899	fp	fp	Rise	fp
1900	Rise	Rise	Rise	Rise
1901	Rise	Rise	Rise	Rise
1902	Rise	Rise	Rise	Rise
1903	Rise	Rise	Rise	Rise
1904	Rise	ui	Rise	Rise
1905	c2	c3	c2	fp
1906	Rise	Rise	Rise	Rise
1907	ui	c3	c2	fp
1908	c	c	c2	fp
1909	ui	c3	c2	fp
1910	Rise	Rise	Rise	Rise
1911	Rise	Rise	Rise	c
1912	Rise	Rise	Rise	c
1913	Rise	Rise	Rise	c3
1914	Rise	Rise	Rise	fp
1915	Rise	c	Rise	c
1916	Rise	c	Rise	fp
1917	Rise	Rise	Rise	c
1918	c3	c3	c2	fp
1919	Rise	c	Rise	c
1920	c	c	ui	c3
1921	Rise	Rise	Rise	Rise
1922	c3	c3	Rise	Rise
1923	Rise	Rise	Rise	Rise
1924	Rise	Rise	Rise	Rise
1925	Rise	ui	Rise	Rise
1926	c	c	ui	c
1927	Rise	Rise	Rise	Rise
1928	Rise	Rise	Rise	Rise
1929	Rise	Rise	Rise	Rise
1930	Rise	Rise	Rise	Rise
1931	c	c	c2	c
1932	c	c3	c	fp
1933	ui	c3	c3	fp
1934	c	c3	c	fp
1935	Rise	Rise	Rise	Rise
1936	Rise	Rise	Rise	Rise
1937	ui	c3	ui	c3
1938	ui	ui	Rise	ui
1939	ui	c3	Rise	fp
1940	Rise	c	Rise	fp
1941	c2	c2	c2	fp
1942	c3	c3	c2	c3
1943	c3	c3	c3	fp
1944	Rise	Rise	c2	Rise
1945	c2	c3	c2	c2
1946	ui	c	Rise	fp
1947	c2	Rise	Rise	c
1948	Rise	c	Rise	c
1949	c3	c3	Rise	c2
1950	Rise	c	Rise	c
1951	Rise	Rise	c2	Rise
1952	ui	c	c2	Rise
1953	c2	c2	c2	fp
1954	Rise	c3	Rise	fp
1955	c2	c2	c2	fp
1956	c2	c3	c2	c2
1957	c2	c2	c2	fp
1958	c2	c2	c2	c
1959	c2	c2	c2	c2
1960	Rise	Rise	Rise	Rise
1961	Rise	Rise	Rise	fp
1962	Rise	Rise	Rise	Rise
1963	c2	c2	c2	fp
1964	Rise	fp	fp	fp
1965	fp	fp	Rise	fp
1966	ui	c	Rise	c
1967	fp	fp	Rise	fp
1968	fp	fp	Rise	fp
1969	ui	c	ui	fp
1970	fp	fp	Rise	fp
1971	Rise	c	Rise	Rise
1972	c3	c3	Rise	c2
1973	Rise	Rise	Rise	Rise
1974	fp	fp	c3	fp
1975	fp	fp	Rise	fp
1976	c3	c	Rise	fp
1977	fp	fp	c3	fp
1978	fp	fp	Rise	fp
1979	Rise	Rise	Rise	Rise
1980	c3	c	Rise	fp
1981	c3	c3	Rise	c2
1982	fp	fp	fp	fp
1983	Rise	Rise	Rise	Rise
1984	fp	fp	fp	fp
1985	fp	fp	Rise	fp
1986	Rise	fp	Rise	c2
1987	c2	c	c2	c2
1988	fp	fp	fp	fp
1989	fp	fp	Rise	fp
1990	fp	fp	Rise	fp
1991	fp	fp	fp	fp
1992	fp	fp	Rise	fp
1993	fp	fp	Rise	fp
1994	fp	fp	Rise	fp
1995	Rise	Rise	Rise	Rise
1996	c2	Rise	Rise	Rise
1997	c	c	fp	fp
1998	c3	c	ui	c
1999	Rise	Rise	Rise	fp
[truncated: 610 more rows]
