# Supplementary material for: Capturing the songs of mice with an improved detection and classification method for ultrasonic vocalizations (BootSnap)
Source: PLoS Comput Biol. 2022 May 12;18(5):e1010049. doi: 10.1371/journal.pcbi.1010049 (PMC9098080; doi:10.1371/journal.pcbi.1010049)
Supplement: S7 Data — (XLSX) [file pcbi.1010049.s021.xlsx]

## Sheet: S7_Data
Observer 1								Observer 2
ID_new_DN	Begin_s_DN	Type_new_DN						ID_new_MAM	Begin_s_MAM	Type_new_MAM
dn_amud3.2.0001	6.479	fp
dn_amud3.2.0002	6.9305	fp						mm_amud3.2.0002	6.9305	fp
dn_amud3.2.0003	7.048	fp						mm_amud3.2.0003	7.048	fp
dn_amud3.2.0004	7.3685	fp						mm_amud3.2.0004	7.3685	fp
dn_amud3.2.0005	12.093	c2						mm_amud3.2.0005	12.0927	c2
								mm.002	15.3616	c2
								mm.003	16.1068	us
dn.027	16.5374	us						mm.004	16.5387	us
dn.001	16.6519	us
dn.003	19.1195	c2						mm.006	19.1198	c2
								mm.007	19.8058	s
dn.005	20.5663	f						mm.014	20.5664	f
dn_amud3.2.0006	25.7805	c2						mm_amud3.2.0006	25.7789	c2
dn_amud3.2.0007	28.1575	fp						mm_amud3.2.0007	28.1575	fp
dn.006	32.324	up						mm.015	32.3268	up
dn_amud3.2.0008	34.484	fp						mm_amud3.2.0008	34.4749	fp
dn_amud3.2.0009	35.6976	s						mm.019	35.6705	s
dn_amud3.2.0010	36.5738	c2						mm_amud3.2.0010	36.5735	c2
dn.014	36.6647	s						mm.023	36.6634	c2
dn.015	36.7614	s						mm.022	36.7603	f
dn.018	40.4984	up						mm.024	40.5	up
dn_amud3.2.0012	50.4921	f						mm_amud3.2.0012	50.4918	f
dn_amud3.2.0014	53.3207	s						mm_amud3.2.0014	53.3211	s
dn_amud3.2.0015	53.5925	us						mm_amud3.2.0015	53.5925	s
dn_amud3.2.0016	53.735	f						mm_amud3.2.0016	53.7342	h
dn_amud3.2.0017	54.3269	s						mm_amud3.2.0017	54.3268	d
								mm.028	54.8862	us
dn_amud3.2.0018	55.1634	up						mm_amud3.2.0018	55.1629	up
dn_amud3.2.0019	55.3909	f						mm_amud3.2.0019	55.39	f
dn_amud3.2.0020	55.7625	f						mm_amud3.2.0020	55.7582	f
dn_amud3.2.0021	56.0097	up						mm_amud3.2.0021	56.0087	f
dn_amud3.2.0022	56.148	s						mm_amud3.2.0022	56.1473	d
dn_amud3.2.0023	56.4975	f						mm_amud3.2.0023	56.4975	f
dn.021	56.7726	f						mm.029	56.7699	f
dn_amud3.2.0024	57.887	f						mm_amud3.2.0024	57.887	f
dn_amud3.2.0025	58.267	d						mm_amud3.2.0025	58.2685	d
dn_amud3.2.0026	58.6525	f						mm_amud3.2.0026	58.6525	f
dn.022	58.9415	f						mm.031	58.942	f
dn_amud3.2.0027	59.8495	up						mm_amud3.2.0027	59.8495	up
dn_amud3.2.0028	60.23	f						mm_amud3.2.0028	60.2307	f
dn_amud3.2.0029	60.8155	up						mm_amud3.2.0029	60.8143	up
dn.023	62.7855	up						mm.032	62.7865	up
dn_amud3.2.0030	63.238	d						mm_amud3.2.0030	63.2383	d
dn_amud3.2.0031	64.8811	c2						mm_amud3.2.0031	64.8753	c2
dn_amud3.2.0032	66.9155	s						mm_amud3.2.0032	66.9142	d
dn_amud3.2.0033	67.2531	f						mm_amud3.2.0033	67.2533	d
dn_amud3.2.0034	67.3873	f						mm_amud3.2.0034	67.3872	f
dn_amud3.2.0035	67.5049	up						mm_amud3.2.0035	67.5045	up
dn_amud3.2.0036	68.1255	ui						mm_amud3.2.0036	68.1241	ui
								mm.033	68.2679	us
dn_amud3.2.0037	68.391	up						mm_amud3.2.0037	68.3913	up
dn_amud3.2.0038	69.3945	fp						mm_amud3.2.0038	69.3945	fp
								mm.034	69.6682	f
dn_amud3.2.0039	86.285	fp						mm_amud3.2.0039	86.285	fp
dn_amud3.2.0040	88.056	f						mm_amud3.2.0040	88.0552	f
dn_amud3.2.0041	88.208	h						mm_amud3.2.0041	88.2079	h
dn_amud3.2.0042	88.324	h						mm_amud3.2.0042	88.3239	up
dn_amud3.2.0043	88.7227	f						mm_amud3.2.0043	88.7215	f
dn_amud3.2.0044	90.427	f						mm_amud3.2.0044	90.427	f
dn_amud3.2.0045	91.764	up						mm_amud3.2.0045	91.7651	up
dn_amud3.2.0046	91.9017	up						mm_amud3.2.0046	91.9013	up
dn_amud3.2.0047	92.0464	up						mm_amud3.2.0047	92.0451	up
dn_amud3.2.0048	92.1886	up						mm_amud3.2.0048	92.1889	up
dn.025	92.586	up						mm.035	92.5835	up
dn_amud3.2.0049	92.7085	up						mm_amud3.2.0049	92.7079	up
dn_amud3.2.0050	92.8716	ui						mm_amud3.2.0050	92.8702	ui
dn_amud3.2.0051	93.0474	up						mm_amud3.2.0051	93.0456	up
dn_amud3.2.0052	93.4692	up						mm_amud3.2.0052	93.4677	up
dn_amud3.2.0053	93.629	up						mm_amud3.2.0053	93.629	up
dn_amud3.2.0054	93.9865	f						mm_amud3.2.0054	93.986	f
dn_amud3.2.0055	94.2901	up						mm_amud3.2.0055	94.2902	up
dn_amud3.2.0056	95.001	s						mm_amud3.2.0056	94.9996	s
dn_amud3.2.0057	95.519	f						mm_amud3.2.0057	95.5195	f
dn_amud3.2.0058	95.7715	f						mm_amud3.2.0058	95.7706	f
dn_amud3.2.0059	96.0505	f						mm_amud3.2.0059	96.0483	f
								mm.036	96.691	f
dn_amud3.2.0060	96.7969	up						mm_amud3.2.0060	96.7973	f
dn_amud3.2.0061	97.2827	d						mm_amud3.2.0061	97.2835	d
dn.026	97.578	up						mm.037	97.587	up
dn_amud3.2.0062	97.838	ui						mm_amud3.2.0062	97.8364	up
dn_amud3.2.0063	98.169	d						mm_amud3.2.0063	98.1687	f
dn_amud3.2.0064	98.4945	f						mm_amud3.2.0064	98.4938	f
dn_amud3.2.0065	98.6893	f						mm_amud3.2.0065	98.688	d
dn_amud3.2.0066	98.9697	h						mm_amud3.2.0066	98.9704	h
dn_amud3.2.0067	99.331	h						mm_amud3.2.0067	99.331	up
dn_amud3.2.0068	99.6975	ui						mm_amud3.2.0068	99.6975	ui
dn_amud3.2.0069	99.9365	up						mm_amud3.2.0069	99.9361	up
dn_amud3.2.0070	100.35	d						mm_amud3.2.0070	100.35	d
dn_amud3.2.0071	100.76	c2						mm_amud3.2.0071	100.76	c2
dn_amud3.2.0072	100.87	s						mm_amud3.2.0072	100.871	s
dn_amud3.2.0073	101.134	up						mm_amud3.2.0073	101.134	f
dn_amud3.2.0074	102.332	f						mm_amud3.2.0074	102.33	up
dn_amud3.2.0075	102.539	f						mm_amud3.2.0075	102.54	f
dn_amud3.2.0076	102.75	ui						mm_amud3.2.0076	102.746	ui
								mm.038	103.722	f
dn_amud3.2.0077	103.845	up						mm_amud3.2.0077	103.846	up
dn_amud3.2.0078	104.818	ui						mm_amud3.2.0078	104.818	ui
dn_amud3.2.0079	104.918	ui						mm_amud3.2.0079	104.918	up
dn_amud3.2.0080	105.221	u						mm_amud3.2.0080	105.219	u
dn_amud3.2.0081	109.962	up						mm_amud3.2.0081	109.961	up
dn.029	110.29	us						mm.039	110.288	s
dn_amud3.2.0082	110.364	c2						mm_amud3.2.0082	110.364	c2
dn_amud3.2.0083	111.665	up						mm_amud3.2.0083	111.665	up
dn_amud3.2.0084	111.826	f						mm_amud3.2.0084	111.824	f
dn_amud3.2.0085	112.008	up						mm_amud3.2.0085	112.006	up
dn_amud3.2.0086	112.787	h						mm_amud3.2.0086	112.787	d
dn_amud3.2.0087	112.886	ui						mm_amud3.2.0087	112.885	ui
dn_amud3.2.0088	114.769	fp						mm_amud3.2.0088	114.769	fp
dn_amud3.2.0089	114.841	fp						mm_amud3.2.0089	114.841	fp
dn_amud3.2.0090	114.973	fp						mm_amud3.2.0090	114.973	fp
dn_amud3.2.0091	115.05	fp						mm_amud3.2.0091	115.05	fp
dn_amud3.2.0092	116.276	fp						mm_amud3.2.0092	116.276	fp
dn_amud3.2.0093	116.359	fp						mm_amud3.2.0093	116.359	fp
dn_amud3.2.0094	117.382	fp						mm_amud3.2.0094	117.382	fp
dn_amud3.2.0095	117.426	fp						mm_amud3.2.0095	117.426	fp
dn_amud3.2.0096	117.621	fp						mm_amud3.2.0096	117.621	fp
dn_amud3.2.0097	118.371	fp						mm_amud3.2.0097	118.371	fp
dn_amud3.2.0098	118.462	fp						mm_amud3.2.0098	118.462	fp
dn_amud3.2.0099	119.713	fp						mm_amud3.2.0099	119.713	fp
dn_amud3.2.0100	120.167	fp						mm_amud3.2.0100	120.167	fp
dn_amud3.2.0101	120.788	s						mm_amud3.2.0101	120.791	s
dn_amud3.2.0102	120.872	h						mm_amud3.2.0102	120.872	h
dn_amud3.2.0001	3.857	s
dn_amud3.2.0002	5.4875	fp						mm_amud3.2.0002	5.4842	fp
dn_amud3.2.0003	6.2435	fp						mm_amud3.2.0003	6.2435	fp
dn_amud3.2.0004	6.3675	fp						mm_amud3.2.0004	6.3675	fp
dn_amud3.2.0005	9.8155	fp						mm_amud3.2.0005	9.8155	fp
dn.001	16.64	us
dn_amud3.2.0006	18.5461	ui						mm_amud3.2.0006	18.5458	ui
dn_amud3.2.0007	19.1607	up						mm_amud3.2.0007	19.1585	up
dn_amud3.2.0008	19.5771	up						mm_amud3.2.0008	19.5763	up
dn_amud3.2.0009	19.7961	up						mm_amud3.2.0009	19.7908	up
dn_amud3.2.0010	20.0959	ui						mm_amud3.2.0010	20.0948	ui
dn_amud3.2.0011	20.2096	up						mm_amud3.2.0011	20.2059	up
dn_amud3.2.0012	20.593	d						mm_amud3.2.0012	20.5893	d
dn_amud3.2.0013	21.5141	ui						mm_amud3.2.0013	21.5147	ui
dn_amud3.2.0014	21.9145	up						mm_amud3.2.0014	21.9148	up
dn_amud3.2.0015	22.1795	up						mm_amud3.2.0015	22.1797	up
dn_amud3.2.0016	22.552	d						mm_amud3.2.0016	22.5497	u
dn_amud3.2.0017	22.7566	up						mm_amud3.2.0017	22.7549	up
dn_amud3.2.0018	23.0695	ui						mm_amud3.2.0018	23.0703	ui
dn_amud3.2.0019	23.469	up						mm_amud3.2.0019	23.4711	up
dn_amud3.2.0020	23.6205	us						mm_amud3.2.0020	23.6205	s
dn.04	24.0695	us						mm.009	24.0692	us
dn_amud3.2.0022	24.3985	ui						mm_amud3.2.0022	24.3982	ui
dn_amud3.2.0023	25.1259	ui						mm_amud3.2.0023	25.1275	ui
dn_amud3.2.0024	25.3976	s						mm_amud3.2.0024	25.3971	s
dn_amud3.2.0025	25.5705	ui						mm_amud3.2.0025	25.5711	ui
dn_amud3.2.0026	25.7535	up						mm_amud3.2.0026	25.7537	ui
dn_amud3.2.0027	25.8645	up						mm_amud3.2.0027	25.8645	h
dn_amud3.2.0028	26.206	up						mm_amud3.2.0028	26.206	up
dn_amud3.2.0029	26.672	up						mm_amud3.2.0029	26.6725	up
dn_amud3.2.0030	26.9126	up						mm_amud3.2.0030	26.9096	up
dn_amud3.2.0031	27.262	f						mm_amud3.2.0031	27.2604	f
dn_amud3.2.0032	27.377	s						mm_amud3.2.0032	27.377	fp
dn_amud3.2.0033	28.05	ui						mm_amud3.2.0033	28.0492	up
dn.005	28.3045	us						mm.010	28.3047	us
dn_amud3.2.0034	28.39	u						mm_amud3.2.0034	28.3896	c
								mm.012	28.6665	up
dn_amud3.2.0035	28.833	up						mm_amud3.2.0035	28.8327	up
dn_amud3.2.0036	29.5338	d
dn_amud3.2.0037	29.7002	c4						mm_amud3.2.0037	29.6968	c4
dn_amud3.2.0038	29.8115	up						mm_amud3.2.0038	29.8112	up
dn.007	30.1034	f
dn_amud3.2.0039	30.1815	up						mm_amud3.2.0039	30.1801	up
dn_amud3.2.0040	30.703	up						mm_amud3.2.0040	30.7034	up
dn_amud3.2.0041	31.9815	ui
dn_amud3.2.0042	32.5405	up						mm_amud3.2.0042	32.5405	up
dn_amud3.2.0043	32.6382	d						mm_amud3.2.0043	32.638	d
dn_amud3.2.0044	32.723	c2						mm_amud3.2.0044	32.723	c2
dn_amud3.2.0045	32.83	c						mm_amud3.2.0045	32.83	c
dn_amud3.2.0046	33.25	ui						mm_amud3.2.0046	33.2508	ui
dn_amud3.2.0047	33.589	up						mm_amud3.2.0047	33.5885	up
dn_amud3.2.0048	35.087	up						mm_amud3.2.0048	35.0852	up
dn_amud3.2.0049	35.7434	s						mm_amud3.2.0049	35.7442	us
dn_amud3.2.0050	35.8335	up						mm_amud3.2.0050	35.8346	up
dn_amud3.2.0051	35.98	f						mm_amud3.2.0051	35.9803	f
dn_amud3.2.0052	36.5385	h						mm_amud3.2.0052	36.5385	h
dn_amud3.2.0053	36.7165	s						mm_amud3.2.0053	36.7158	s
dn_amud3.2.0054	37.197	ui						mm_amud3.2.0054	37.1974	ui
dn_amud3.2.0055	37.2945	ui						mm_amud3.2.0055	37.2945	ui
								mm.015	37.3461	us
dn_amud3.2.0056	37.4342	c2						mm_amud3.2.0056	37.4349	c2
dn_amud3.2.0057	37.584	up						mm_amud3.2.0057	37.584	up
dn_amud3.2.0058	37.6945	up						mm_amud3.2.0058	37.6898	up
dn_amud3.2.0059	37.8585	d						mm_amud3.2.0059	37.8583	d
dn_amud3.2.0060	37.9445	ui						mm_amud3.2.0060	37.9436	ui
dn_amud3.2.0061	38.2315	s						mm_amud3.2.0061	38.2313	s
dn_amud3.2.0062	39.386	s						mm_amud3.2.0062	39.386	s
dn_amud3.2.0063	39.9625	d						mm_amud3.2.0063	39.9615	d
dn_amud3.2.0064	41.2791	up						mm_amud3.2.0064	41.2802	up
dn_amud3.2.0065	41.562	h						mm_amud3.2.0065	41.5608	up
dn_amud3.2.0066	41.976	ui						mm_amud3.2.0066	41.9757	ui
dn_amud3.2.0067	42.118	up						mm_amud3.2.0067	42.1179	up
dn_amud3.2.0068	42.289	ui						mm_amud3.2.0068	42.2905	ui
dn_amud3.2.0069	42.433	ui						mm_amud3.2.0069	42.4319	up
dn_amud3.2.0070	42.762	s						mm_amud3.2.0070	42.7617	s
dn_amud3.2.0071	43.383	s						mm_amud3.2.0071	43.385	us
dn_amud3.2.0072	44.7923	up						mm_amud3.2.0072	44.7927	up
dn_amud3.2.0073	48.227	u						mm_amud3.2.0073	48.227	c2
dn.008	48.3477	us
dn_amud3.2.0074	48.4335	up						mm_amud3.2.0074	48.4343	up
dn_amud3.2.0075	48.6285	up						mm_amud3.2.0075	48.6293	up
dn_amud3.2.0076	48.734	up						mm_amud3.2.0076	48.7335	up
dn_amud3.2.0077	49.1419	up						mm_amud3.2.0077	49.1418	up
dn_amud3.2.0078	49.5708	up						mm_amud3.2.0078	49.57	up
dn_amud3.2.0079	49.672	c2						mm_amud3.2.0079	49.672	c2
dn_amud3.2.0080	49.9314	up						mm_amud3.2.0080	49.9325	up
								mm_amud3.2.0081	50.1948	up
dn.009	50.3148	d
dn_amud3.2.0082	50.3795	fp						mm_amud3.2.0082	50.3795	fp
dn_amud3.2.0083	50.419	s						mm_amud3.2.0083	50.4201	s
dn_amud3.2.0084	50.5015	up						mm_amud3.2.0084	50.5029	c3
dn.010	50.5771	c3
dn.011	50.9051	up						mm.019	50.9027	up
dn.012	51.0132	ui						mm.021	51.0138	ui
dn_amud3.2.0085	51.2565	fp						mm_amud3.2.0085	51.2565	fp
dn_amud3.2.0086	51.312	fp						mm_amud3.2.0086	51.312	fp
dn_amud3.2.0087	51.407	fp						mm_amud3.2.0087	51.407	fp
dn_amud3.2.0088	51.5275	fp						mm_amud3.2.0088	51.5275	fp
dn_amud3.2.0089	51.7565	fp						mm_amud3.2.0089	51.7565	fp
dn_amud3.2.0090	51.8085	ui						mm_amud3.2.0090	51.8069	ui
dn_amud3.2.0091	52.2275	u						mm_amud3.2.0091	52.2284	u
dn_amud3.2.0092	52.3435	ui						mm_amud3.2.0092	52.3435	up
dn_amud3.2.0093	52.6159	up						mm_amud3.2.0093	52.6157	up
dn_amud3.2.0094	52.7171	ui						mm_amud3.2.0094	52.7181	ui
dn_amud3.2.0095	52.8915	u						mm_amud3.2.0095	52.8915	u
dn_amud3.2.0096	53.0525	c						mm_amud3.2.0096	53.0507	c
dn_amud3.2.0097	53.9088	s						mm_amud3.2.0097	53.9095	s
dn_amud3.2.0098	55.067	up						mm_amud3.2.0098	55.067	up
dn_amud3.2.0099	55.2397	up						mm_amud3.2.0099	55.2388	up
dn_amud3.2.0100	55.4285	ui						mm_amud3.2.0100	55.428	f
dn.019	56.7876	s						mm.026	56.7883	s
dn.020	57.2942	s						mm.028	57.2939	s
dn_amud3.2.0101	57.4995	d						mm_amud3.2.0101	57.4987	d
dn_amud3.2.0001	4.8205	fp						mm_amud3.2.0001	4.8205	fp
dn_amud3.2.0002	5.0915	fp						mm_amud3.2.0002	5.0915	fp
dn_amud3.2.0003	5.2985	fp						mm_amud3.2.0003	5.2985	fp
dn_amud3.2.0004	5.3655	fp						mm_amud3.2.0004	5.3655	fp
dn_amud3.2.0005	8.7385	fp						mm_amud3.2.0005	8.7385	fp
dn_amud3.2.0006	8.791	fp						mm_amud3.2.0006	8.791	fp
dn_amud3.2.0007	8.8435	fp						mm_amud3.2.0007	8.8435	fp
dn_amud3.2.0008	9.518	fp						mm_amud3.2.0008	9.518	fp
dn_amud3.2.0009	25.9845	fp						mm_amud3.2.0009	25.9845	fp
dn_amud3.2.0010	26.7988	us						mm_amud3.2.0010	26.7745	c2
dn.003	70.1898	s						mm.006	70.1912	us
dn_amud3.2.0011	70.6954	c2						mm_amud3.2.0011	70.6942	up
dn_amud3.2.0012	71.4925	c2
dn_amud3.2.0013	71.5815	c3
dn_amud3.2.0014	71.698	ui
dn_amud3.2.0017	72.035	c3
dn_amud3.2.0018	72.1579	h
dn_amud3.2.0019	72.5015	c4						mm_amud3.2.0019	72.5015	c4
dn_amud3.2.0020	73.5771	c2						mm_amud3.2.0020	73.5764	c2
dn_amud3.2.0021	73.695	ui						mm_amud3.2.0021	73.6942	up
dn_amud3.2.0022	73.8036	up						mm_amud3.2.0022	73.8026	up
dn_amud3.2.0023	73.8995	up						mm_amud3.2.0023	73.8986	up
dn_amud3.2.0024	73.9897	up						mm_amud3.2.0024	73.9905	up
dn_amud3.2.0025	74.0912	up						mm_amud3.2.0025	74.0909	up
dn_amud3.2.0026	74.1936	up						mm_amud3.2.0026	74.1946	up
dn_amud3.2.0027	74.2867	up						mm_amud3.2.0027	74.2881	up
dn_amud3.2.0028	74.3994	up						mm_amud3.2.0028	74.3981	up
dn_amud3.2.0029	74.4995	up						mm_amud3.2.0029	74.4973	up
dn_amud3.2.0030	74.6034	up						mm_amud3.2.0030	74.6024	up
dn_amud3.2.0031	74.813	up						mm_amud3.2.0031	74.8129	up
dn.011	75.376	up						mm.014	75.374	up
dn_amud3.2.0032	75.485	up						mm_amud3.2.0032	75.4838	up
dn_amud3.2.0033	75.59	c2						mm_amud3.2.0033	75.5893	c2
dn_amud3.2.0034	75.7	ui						mm_amud3.2.0034	75.6996	ui
dn_amud3.2.0035	75.919	up						mm_amud3.2.0035	75.9167	f
dn_amud3.2.0036	76.002	up						mm_amud3.2.0036	76.0016	f
dn_amud3.2.0037	76.089	ui						mm_amud3.2.0037	76.091	ui
dn_amud3.2.0038	76.461	up						mm_amud3.2.0038	76.4624	up
dn_amud3.2.0039	76.65	s						mm_amud3.2.0039	76.6495	s
dn_amud3.2.0040	76.718	c2						mm_amud3.2.0040	76.717	c2
dn_amud3.2.0041	76.8261	c2						mm_amud3.2.0041	76.8253	c2
dn_amud3.2.0042	77.0648	up						mm_amud3.2.0042	77.0659	up
dn_amud3.2.0043	77.1551	up						mm_amud3.2.0043	77.1555	up
dn_amud3.2.0044	77.252	ui						mm_amud3.2.0044	77.2511	ui
dn_amud3.2.0045	77.361	up						mm_amud3.2.0045	77.3614	up
dn_amud3.2.0046	77.717	f						mm_amud3.2.0046	77.7157	f
dn_amud3.2.0047	77.7979	up						mm_amud3.2.0047	77.7977	ui
dn_amud3.2.0048	78.078	f						mm_amud3.2.0048	78.0776	f
dn_amud3.2.0049	78.1785	up						mm_amud3.2.0049	78.178	up
dn_amud3.2.0050	78.3405	up						mm_amud3.2.0050	78.3585	up
dn_amud3.2.0051	78.625	f						mm_amud3.2.0051	78.6253	f
dn_amud3.2.0052	78.9895	c2						mm_amud3.2.0052	78.9895	c2
dn_amud3.2.0053	79.276	fp						mm_amud3.2.0053	79.276	fp
dn_amud3.2.0054	79.4365	c2						mm_amud3.2.0054	79.4352	up
dn_amud3.2.0055	79.6071	up						mm_amud3.2.0055	79.6073	up
dn_amud3.2.0056	79.8581	up						mm_amud3.2.0056	79.8588	up
dn_amud3.2.0057	81.2744	f						mm_amud3.2.0057	81.2752	f
dn_amud3.2.0058	81.5385	up						mm_amud3.2.0058	81.5398	up
dn_amud3.2.0059	81.6325	up						mm_amud3.2.0059	81.6335	up
dn_amud3.2.0060	81.797	up						mm_amud3.2.0060	81.7963	up
dn_amud3.2.0061	82.1804	ui						mm_amud3.2.0061	82.1781	ui
dn_amud3.2.0062	82.4962	up						mm_amud3.2.0062	82.4962	up
dn_amud3.2.0063	82.5855	ui						mm_amud3.2.0063	82.5855	ui
dn_amud3.2.0064	82.723	f						mm_amud3.2.0064	82.7234	f
dn_amud3.2.0065	84.9855	fp						mm_amud3.2.0065	84.9855	fp
dn.015	88.0179	up						mm.018	88.018	up
dn.016	88.1303	s
dn_amud3.2.0066	88.2275	c2						mm_amud3.2.0066	88.2266	c2
dn_amud3.2.0067	88.3395	up						mm_amud3.2.0067	88.3382	up
dn_amud3.2.0068	88.452	up						mm_amud3.2.0068	88.451	up
dn_amud3.2.0069	88.5405	up						mm_amud3.2.0069	88.5408	up
dn_amud3.2.0070	88.636	up						mm_amud3.2.0070	88.6342	f
dn_amud3.2.0071	89.0085	up						mm_amud3.2.0071	89.0093	up
dn_amud3.2.0072	89.1165	up						mm_amud3.2.0072	89.1182	up
dn_amud3.2.0073	89.2256	up						mm_amud3.2.0073	89.2255	up
dn_amud3.2.0074	89.3315	up						mm_amud3.2.0074	89.3317	up
dn_amud3.2.0075	89.618	ui						mm_amud3.2.0075	89.618	ui
dn.018	89.7453	s						mm.022	89.7446	s
dn_amud3.2.0076	89.8115	c2						mm_amud3.2.0076	89.8099	up
								mm.023	89.8431	c2
dn_amud3.2.0077	89.9173	c2						mm_amud3.2.0077	89.9178	c2
								mm.024	89.9548	h
dn_amud3.2.0078	90.0273	ui						mm_amud3.2.0078	90.0261	ui
dn_amud3.2.0079	90.1607	c2						mm_amud3.2.0079	90.1609	c2
dn_amud3.2.0080	90.281	up						mm_amud3.2.0080	90.281	up
dn_amud3.2.0081	90.4718	up						mm_amud3.2.0081	90.4733	up
dn_amud3.2.0082	90.5846	up						mm_amud3.2.0082	90.5866	up
dn_amud3.2.0083	90.688	up						mm_amud3.2.0083	90.6868	up
dn_amud3.2.0084	90.8036	up						mm_amud3.2.0084	90.8034	up
dn_amud3.2.0085	90.917	up						mm_amud3.2.0085	90.9161	ui
dn_amud3.2.0086	91.0517	up						mm_amud3.2.0086	91.0517	up
dn_amud3.2.0087	91.1598	up						mm_amud3.2.0087	91.1601	up
dn_amud3.2.0088	91.3308	up						mm_amud3.2.0088	91.3317	up
dn_amud3.2.0089	91.4586	s						mm_amud3.2.0089	91.4586	s
dn_amud3.2.0090	91.5465	up						mm_amud3.2.0090	91.5463	up
dn_amud3.2.0091	91.642	up						mm_amud3.2.0091	91.642	up
dn_amud3.2.0092	91.8275	up						mm_amud3.2.0092	91.8254	up
dn_amud3.2.0093	91.9315	up						mm_amud3.2.0093	91.9315	up
dn_amud3.2.0094	92.1065	up						mm_amud3.2.0094	92.1061	up
dn_amud3.2.0095	92.2998	up						mm_amud3.2.0095	92.3015	up
dn_amud3.2.0096	92.5724	f						mm_amud3.2.0096	92.5675	f
dn_amud3.2.0097	92.6617	f						mm_amud3.2.0097	92.6623	f
dn_amud3.2.0098	92.75	up						mm_amud3.2.0098	92.7473	up
dn_amud3.2.0099	93.2086	c2
dn_amud3.2.0100	93.2904	up						mm_amud3.2.0100	93.2917	up
dn_amud3.2.0101	93.5075	up						mm_amud3.2.0101	93.5082	up
dn_amud3.2.0102	93.624	up						mm_amud3.2.0102	93.624	up
dn_amud3.2.0103	93.8575	up						mm_amud3.2.0103	93.8589	f
dn_amud3.2.0104	94.0414	c2						mm_amud3.2.0104	94.0419	up
dn_amud3.2.0105	94.156	f						mm_amud3.2.0105	94.1569	f
dn_amud3.2.0106	94.4935	up						mm_amud3.2.0106	94.4937	h
dn_amud3.2.0107	94.5883	up						mm_amud3.2.0107	94.5874	up
dn_amud3.2.0108	94.9735	d						mm_amud3.2.0108	94.9755	d
dn_amud3.2.0001	1.552	fp						mm_amud3.2.0001	1.552	fp
dn_amud3.2.0002	1.7765	fp						mm_amud3.2.0002	1.7765	fp
dn_amud3.2.0003	2.078	fp						mm_amud3.2.0003	2.078	fp
dn_amud3.2.0004	3.237	fp						mm_amud3.2.0004	3.237	fp
dn_amud3.2.0005	3.367	fp						mm_amud3.2.0005	3.367	fp
dn_amud3.2.0006	3.47	fp						mm_amud3.2.0006	3.4705	fp
dn_amud3.2.0007	14.627	fp						mm_amud3.2.0007	14.6265	fp
dn_amud3.2.0008	39.4025	fp						mm_amud3.2.0008	39.4025	fp
dn_amud3.2.0009	50.8085	fp
dn_amud3.2.0010	51.531	fp
dn_amud3.2.0011	61.1405	fp						mm_amud3.2.0011	61.1405	fp
dn_amud3.2.0012	73.6465	fp						mm_amud3.2.0012	73.6465	fp
dn_amud3.2.0013	74.147	fp
dn_amud3.2.0014	78.407	fp						mm_amud3.2.0014	78.407	fp
dn_amud3.2.0015	80.8515	ui						mm_amud3.2.0015	80.8508	ui
dn_amud3.2.0016	80.934	up						mm_amud3.2.0016	80.934	up
dn_amud3.2.0017	81.255	fp						mm_amud3.2.0017	81.255	fp
dn_amud3.2.0018	81.844	up						mm_amud3.2.0018	81.8442	up
dn_amud3.2.0019	82.53	fp						mm_amud3.2.0019	82.53	fp
dn_amud3.2.0020	83.039	ui						mm_amud3.2.0020	83.0381	up
dn_amud3.2.0021	83.3694	ui						mm_amud3.2.0021	83.3704	ui
dn_amud3.2.0022	85.5685	fp						mm_amud3.2.0022	85.5685	fp
dn_amud3.2.0023	87.696	fp						mm_amud3.2.0023	87.696	fp
dn_amud3.2.0024	91.348	fp						mm_amud3.2.0024	91.348	fp
dn_amud3.2.0025	91.443	fp						mm_amud3.2.0025	91.443	fp
dn.001	94.2929	us
dn_amud3.2.0026	95.8051	c2						mm_amud3.2.0026	95.8034	c2
dn_amud3.2.0027	100.765	fp						mm_amud3.2.0027	100.765	fp
dn_amud3.2.0028	104.569	fp						mm_amud3.2.0028	104.569	fp
dn_amud3.2.0029	108.273	fp						mm_amud3.2.0029	108.273	fp
dn_amud3.2.0030	109.212	fp						mm_amud3.2.0030	109.212	fp
dn_amud3.2.0031	109.388	fp						mm_amud3.2.0031	109.388	fp
dn_amud3.2.0032	109.55	fp						mm_amud3.2.0032	109.55	fp
dn_amud3.2.0033	109.661	d						mm_amud3.2.0033	109.661	d
dn_amud3.2.0034	109.749	ui						mm_amud3.2.0034	109.748	ui
dn_amud3.2.0035	109.92	up						mm_amud3.2.0035	109.917	up
dn_amud3.2.0036	110.038	up						mm_amud3.2.0036	110.036	up
dn_amud3.2.0037	110.195	ui						mm_amud3.2.0037	110.195	ui
dn_amud3.2.0038	110.601	ui						mm_amud3.2.0038	110.601	ui
dn_amud3.2.0039	111.011	c2						mm_amud3.2.0039	111.01	c2
dn_amud3.2.0040	111.278	ui						mm_amud3.2.0040	111.278	ui
dn_amud3.2.0041	111.84	ui						mm_amud3.2.0041	111.834	ui
dn_amud3.2.0042	112.597	ui						mm_amud3.2.0042	112.598	up
dn_amud3.2.0043	113.784	ui						mm_amud3.2.0043	113.782	ui
dn_amud3.2.0044	113.94	up						mm_amud3.2.0044	113.939	up
dn_amud3.2.0045	114.204	up						mm_amud3.2.0045	114.207	up
dn_amud3.2.0046	114.85	fp						mm_amud3.2.0046	114.85	fp
dn_amud3.2.0047	115.9	fp						mm_amud3.2.0047	115.9	fp
dn_amud3.2.0048	116.067	d						mm_amud3.2.0048	116.067	d
dn_amud3.2.0049	117.114	fp						mm_amud3.2.0049	117.114	fp
dn_amud3.2.0050	117.499	fp						mm_amud3.2.0050	117.499	fp
dn_amud3.2.0051	117.541	fp						mm_amud3.2.0051	117.541	fp
dn_amud3.2.0052	117.618	fp						mm_amud3.2.0052	117.618	fp
dn_amud3.2.0053	117.865	fp						mm_amud3.2.0053	117.865	fp
dn_amud3.2.0054	120.094	up						mm_amud3.2.0054	120.093	up
dn_amud3.2.0055	122.63	c3						mm_amud3.2.0055	122.631	c3
dn_amud3.2.0056	128.429	fp						mm_amud3.2.0056	128.429	fp
dn_amud3.2.0057	136.483	fp						mm_amud3.2.0057	136.483	fp
dn_amud3.2.0058	136.755	fp						mm_amud3.2.0058	136.755	fp
dn_amud3.2.0059	142.042	fp						mm_amud3.2.0059	142.042	fp
dn_amud3.2.0060	142.66	fp						mm_amud3.2.0060	142.66	fp
								mm.002	147.433	us
dn_amud3.2.0061	148.725	fp						mm_amud3.2.0061	148.725	fp
dn_amud3.2.0062	149.553	fp						mm_amud3.2.0062	149.553	fp
dn_amud3.2.0063	150.235	fp						mm_amud3.2.0063	150.235	fp
dn.002	150.426	us
dn_amud3.2.0064	151.422	up						mm_amud3.2.0064	151.419	up
dn_amud3.2.0065	151.662	up						mm_amud3.2.0065	151.659	up
dn_amud3.2.0066	152.015	fp						mm_amud3.2.0066	152.015	fp
dn_amud3.2.0067	152.119	ui						mm_amud3.2.0067	152.116	up
dn_amud3.2.0068	152.463	ui						mm_amud3.2.0068	152.462	ui
dn_amud3.2.0069	153.073	ui						mm_amud3.2.0069	153.077	c3
dn_amud3.2.0070	153.158	ui						mm_amud3.2.0070	153.159	ui
dn_amud3.2.0071	153.328	up						mm_amud3.2.0071	153.328	up
dn_amud3.2.0072	154.052	fp						mm_amud3.2.0072	154.052	fp
dn_amud3.2.0073	154.55	up						mm_amud3.2.0073	154.548	up
dn_amud3.2.0074	154.732	up						mm_amud3.2.0074	154.732	up
dn_amud3.2.0075	155.025	up						mm_amud3.2.0075	155.026	up
dn_amud3.2.0076	155.257	up						mm_amud3.2.0076	155.258	up
dn_amud3.2.0077	155.913	fp						mm_amud3.2.0077	155.913	fp
dn_amud3.2.0078	156.816	up						mm_amud3.2.0078	156.816	up
dn_amud3.2.0079	157.215	fp						mm_amud3.2.0079	157.215	fp
dn_amud3.2.0080	157.396	up						mm_amud3.2.0080	157.397	up
dn_amud3.2.0081	157.671	fp						mm_amud3.2.0081	157.671	fp
dn_amud3.2.0082	158.222	ui						mm_amud3.2.0082	158.222	ui
dn_amud3.2.0083	158.42	d						mm_amud3.2.0083	158.421	f
dn_amud3.2.0084	159.034	up						mm_amud3.2.0084	159.032	up
dn_amud3.2.0085	159.34	up						mm_amud3.2.0085	159.341	up
dn_amud3.2.0086	161.944	fp
dn_amud3.2.0087	162.433	fp						mm_amud3.2.0087	162.433	fp
dn_amud3.2.0088	163.257	fp						mm_amud3.2.0088	163.257	fp
dn_amud3.2.0089	163.655	up						mm_amud3.2.0089	163.656	up
dn_amud3.2.0090	164.294	ui						mm_amud3.2.0090	164.293	up
dn_amud3.2.0091	165.049	up						mm_amud3.2.0091	165.049	up
dn_amud3.2.0092	165.744	up						mm_amud3.2.0092	165.742	up
dn_amud3.2.0093	166.075	fp						mm_amud3.2.0093	166.075	fp
dn_amud3.2.0094	167.189	up						mm_amud3.2.0094	167.189	up
dn_amud3.2.0095	167.563	up						mm_amud3.2.0095	167.563	up
dn_amud3.2.0096	167.718	ui						mm_amud3.2.0096	167.717	ui
dn_amud3.2.0097	168.132	ui						mm_amud3.2.0097	168.132	ui
dn_amud3.2.0098	168.425	fp						mm_amud3.2.0098	168.425	fp
dn_amud3.2.0099	168.539	fp						mm_amud3.2.0099	168.539	fp
dn_amud3.2.0100	168.658	up						mm_amud3.2.0100	168.658	up
dn_amud3.2.0101	169.173	up						mm_amud3.2.0101	169.173	up
dn_amud3.2.0102	169.636	c2						mm_amud3.2.0102	169.635	c2
dn_amud3.2.0103	169.947	up						mm_amud3.2.0103	169.947	up
dn_amud3.2.0104	170.112	up						mm_amud3.2.0104	170.109	up
dn_amud3.2.0105	170.261	c2						mm_amud3.2.0105	170.261	c2
dn_amud3.2.0106	170.502	fp						mm_amud3.2.0106	170.502	fp
dn_amud3.2.0107	170.895	up						mm_amud3.2.0107	170.893	ui
dn_amud3.2.0108	171.134	ui						mm_amud3.2.0108	171.131	ui
dn_amud3.2.0109	171.321	up						mm_amud3.2.0109	171.32	up
dn_amud3.2.0110	171.546	up						mm_amud3.2.0110	171.544	up
dn_amud3.2.0111	171.981	ui						mm_amud3.2.0111	171.98	ui
dn_amud3.2.0112	172.554	c2						mm_amud3.2.0112	172.553	c2
dn_amud3.2.0113	172.639	ui						mm_amud3.2.0113	172.639	ui
dn_amud3.2.0114	172.869	ui						mm_amud3.2.0114	172.867	up
dn_amud3.2.0115	173.148	fp						mm_amud3.2.0115	173.148	fp
dn_amud3.2.0116	173.649	fp						mm_amud3.2.0116	173.649	fp
dn_amud3.2.0117	173.746	ui						mm_amud3.2.0117	173.746	up
dn_amud3.2.0118	173.969	fp						mm_amud3.2.0118	173.969	fp
dn_amud3.2.0119	174.21	fp						mm_amud3.2.0119	174.21	fp
dn_amud3.2.0120	174.747	ui						mm_amud3.2.0120	174.747	ui
dn_amud3.2.0121	175.016	up						mm_amud3.2.0121	175.016	up
dn_amud3.2.0122	175.445	fp						mm_amud3.2.0122	175.445	fp
dn_amud3.2.0123	175.756	up						mm_amud3.2.0123	175.754	up
dn_amud3.2.0124	177.113	fp						mm_amud3.2.0124	177.113	fp
dn_amud3.2.0126	178.176	fp						mm_amud3.2.0126	178.176	fp
dn_amud3.2.0127	187.745	fp						mm_amud3.2.0127	187.745	fp
dn_amud3.2.0128	190.102	up						mm_amud3.2.0128	190.101	up
dn_amud3.2.0129	192.57	fp						mm_amud3.2.0129	192.57	fp
dn_amud3.2.0130	193.682	up						mm_amud3.2.0130	193.68	ui
dn_amud3.2.0131	193.782	up						mm_amud3.2.0131	193.779	up
dn_amud3.2.0132	193.908	up						mm_amud3.2.0132	193.907	up
dn_amud3.2.0133	194.233	up						mm_amud3.2.0133	194.233	up
dn_amud3.2.0134	194.564	up						mm_amud3.2.0134	194.564	up
dn_amud3.2.0135	194.631	fp						mm_amud3.2.0135	194.63	us
dn_amud3.2.0136	194.66	up						mm_amud3.2.0136	194.659	up
dn_amud3.2.0137	194.751	up						mm_amud3.2.0137	194.753	up
dn_amud3.2.0138	194.943	up						mm_amud3.2.0138	194.949	up
								mm.006	195.211	us
dn_amud3.2.0139	195.262	fp						mm_amud3.2.0139	195.262	fp
dn_amud3.2.0140	195.535	up						mm_amud3.2.0140	195.534	up
dn_amud3.2.0141	195.742	up						mm_amud3.2.0141	195.742	up
dn_amud3.2.0142	196.291	up						mm_amud3.2.0142	196.29	up
dn_amud3.2.0143	198.421	ui						mm_amud3.2.0143	198.424	ui
dn_amud3.2.0144	198.857	ui						mm_amud3.2.0144	198.856	up
dn_amud3.2.0145	199.338	ui						mm_amud3.2.0145	199.339	ui
dn_amud3.2.0146	199.446	ui						mm_amud3.2.0146	199.444	ui
dn_amud3.2.0147	199.836	ui						mm_amud3.2.0147	199.835	ui
dn_amud3.2.0148	200.015	ui						mm_amud3.2.0148	200.016	ui
dn_amud3.2.0150	200.688	up						mm_amud3.2.0150	200.687	up
dn_amud3.2.0151	201.337	fp						mm_amud3.2.0151	201.337	fp
dn_amud3.2.0152	207.532	up						mm_amud3.2.0152	207.53	up
dn_amud3.2.0153	207.603	fp						mm_amud3.2.0153	207.603	fp
dn_amud3.2.0154	207.799	fp						mm_amud3.2.0154	207.799	fp
dn_amud3.2.0155	209.195	up						mm_amud3.2.0155	209.195	up
dn_amud3.2.0156	209.453	ui						mm_amud3.2.0156	209.453	ui
dn_amud3.2.0157	209.537	up						mm_amud3.2.0157	209.537	up
dn_amud3.2.0158	210.024	fp						mm_amud3.2.0158	210.024	fp
dn_amud3.2.0159	210.161	up						mm_amud3.2.0159	210.159	up
dn_amud3.2.0160	210.854	ui						mm_amud3.2.0160	210.854	up
dn_amud3.2.0161	210.924	fp						mm_amud3.2.0161	210.924	fp
dn_amud3.2.0162	211.067	ui						mm_amud3.2.0162	211.067	ui
dn_amud3.2.0163	211.192	fp						mm_amud3.2.0163	211.192	fp
dn_amud3.2.0164	211.306	ui						mm_amud3.2.0164	211.305	ui
dn_amud3.2.0165	211.552	ui						mm_amud3.2.0165	211.55	ui
dn_amud3.2.0166	212.406	c2						mm_amud3.2.0166	212.406	c2
dn_amud3.2.0167	213.182	up						mm_amud3.2.0167	213.183	up
dn_amud3.2.0168	213.306	fp						mm_amud3.2.0168	213.306	fp
dn_amud3.2.0169	213.439	fp						mm_amud3.2.0169	213.439	fp
dn_amud3.2.0170	213.568	up						mm_amud3.2.0170	213.568	up
dn_amud3.2.0171	213.846	fp						mm_amud3.2.0171	213.846	fp
dn_amud3.2.0172	213.894	ui						mm_amud3.2.0172	213.893	ui
dn_amud3.0001	1.802	fp						mm_amud3.0001	1.802	fp
dn_amud3.0003	5.4575	fp						mm_amud3.0003	5.4575	fp
dn_amud3.0004	6.8415	fp						mm_amud3.0004	6.8415	fp
								mm.001	10.5569	us
dn.004	11.3869	s						mm.002	11.3862	s
								mm.003	12.4255	s
								mm.008	23.5325	s
dn_amud3.0005	46.357	us						mm_amud3.0005	46.357	us
dn_amud3.0006	46.4275	fp						mm_amud3.0006	46.4275	fp
dn.013	56.1917	f
dn_amud3.0007	56.7688	f						mm_amud3.0007	56.7705	fp
dn_amud3.0008	56.922	up						mm_amud3.0008	56.9236	up
dn_amud3.0009	57.0677	up						mm_amud3.0009	57.0638	up
dn_amud3.0010	57.603	ui						mm_amud3.0010	57.6026	ui
dn_amud3.0011	57.7745	f						mm_amud3.0011	57.774	f
dn_amud3.0012	57.9014	up						mm_amud3.0012	57.9008	up
dn_amud3.0013	58.0055	up						mm_amud3.0013	58.0053	f
dn_amud3.0014	58.64	up						mm_amud3.0014	58.6351	up
dn_amud3.0015	58.993	up						mm_amud3.0015	58.9935	up
dn_amud3.0016	59.1642	ui						mm_amud3.0016	59.1604	ui
dn_amud3.0017	59.263	ui						mm_amud3.0017	59.263	ui
dn_amud3.0018	59.8628	up						mm_amud3.0018	59.862	up
dn_amud3.0019	60.1645	ui						mm_amud3.0019	60.1649	ui
dn_amud3.0020	60.8083	c2						mm_amud3.0020	60.8099	up
dn_amud3.0021	60.9314	up						mm_amud3.0021	60.931	up
dn_amud3.0022	61.2162	ui						mm_amud3.0022	61.2158	ui
dn_amud3.0023	61.5755	up						mm_amud3.0023	61.5756	up
dn_amud3.0024	61.7509	up						mm_amud3.0024	61.749	up
dn_amud3.0025	62.123	ui						mm_amud3.0025	62.1244	ui
dn_amud3.0026	62.8882	up						mm_amud3.0026	62.8892	up
dn_amud3.0027	63.0404	ui						mm_amud3.0027	63.0408	ui
dn_amud3.0028	63.4624	ui						mm_amud3.0028	63.4645	ui
dn_amud3.0029	63.6109	f						mm_amud3.0029	63.612	f
dn_amud3.0030	63.896	us						mm_amud3.0030	63.8965	s
dn_amud3.0031	64.1385	c2						mm_amud3.0031	64.1377	c2
dn_amud3.0032	64.2462	up						mm_amud3.0032	64.2474	up
dn_amud3.0033	64.3155	fp						mm_amud3.0033	64.3155	fp
dn_amud3.0034	64.7545	up						mm_amud3.0034	64.7557	up
dn_amud3.0035	64.9793	ui						mm_amud3.0035	64.9804	ui
dn_amud3.0036	65.8788	ui						mm_amud3.0036	65.8794	up
dn_amud3.0037	66.1118	up						mm_amud3.0037	66.1121	up
dn_amud3.0038	66.48	f						mm_amud3.0038	66.4805	f
dn_amud3.0039	66.6898	up						mm_amud3.0039	66.6893	c2
dn_amud3.0040	66.9718	ui						mm_amud3.0040	66.973	ui
dn_amud3.0041	67.1825	ui						mm_amud3.0041	67.183	ui
dn_amud3.0042	67.5329	up						mm_amud3.0042	67.5329	up
dn_amud3.0043	67.7613	up						mm_amud3.0043	67.7561	up
dn_amud3.0044	68.1071	up						mm_amud3.0044	68.1069	up
								mm.019	68.647	us
dn_amud3.0045	68.7942	ui						mm_amud3.0045	68.791	ui
dn_amud3.0046	69.016	ui						mm_amud3.0046	69.0164	ui
dn_amud3.0047	69.2895	up						mm_amud3.0047	69.2896	up
dn_amud3.0048	69.6295	up						mm_amud3.0048	69.6287	up
dn_amud3.0049	69.9885	up						mm_amud3.0049	69.9855	up
dn_amud3.0050	70.303	up						mm_amud3.0050	70.3014	f
dn_amud3.0051	70.4587	ui						mm_amud3.0051	70.4585	ui
dn_amud3.0052	71.7475	up						mm_amud3.0052	71.7485	f
dn_amud3.0053	71.9051	up						mm_amud3.0053	71.9056	up
dn_amud3.0054	72.2975	up						mm_amud3.0054	72.2975	ui
dn_amud3.0055	72.5595	c2						mm_amud3.0055	72.5584	c2
dn_amud3.0056	72.797	up						mm_amud3.0056	72.7979	ui
dn_amud3.0057	73.9795	up						mm_amud3.0057	73.9783	up
dn_amud3.0058	74.4435	up						mm_amud3.0058	74.4429	up
dn_amud3.0059	74.5395	ui						mm_amud3.0059	74.538	ui
dn_amud3.0060	74.9005	ui						mm_amud3.0060	74.8947	ui
dn_amud3.0061	74.9934	ui						mm_amud3.0061	74.9935	ui
								mm_amud3.0062	75.1047	s
								mm.022	75.2873	us
dn_amud3.0063	75.3655	up						mm_amud3.0063	75.3654	up
dn_amud3.0064	75.469	ui						mm_amud3.0064	75.4704	ui
dn_amud3.0065	76.1701	ui						mm_amud3.0065	76.1699	ui
dn_amud3.0066	76.409	ui						mm_amud3.0066	76.41	ui
dn_amud3.0067	77.781	up						mm_amud3.0067	77.7698	c2
dn_amud3.0068	77.8665	up						mm_amud3.0068	77.8635	c2
dn_amud3.0069	78.0295	fp						mm_amud3.0069	78.0295	fp
dn_amud3.0070	78.093	ui						mm_amud3.0070	78.0893	up
dn_amud3.0071	78.2605	ui						mm_amud3.0071	78.2591	ui
dn_amud3.0072	78.35	up						mm_amud3.0072	78.3484	up
dn_amud3.0073	78.508	up						mm_amud3.0073	78.5065	up
dn_amud3.0074	78.9625	ui						mm_amud3.0074	78.9626	ui
dn_amud3.0075	79.209	ui						mm_amud3.0075	79.2089	ui
dn_amud3.0076	79.5188	up						mm_amud3.0076	79.5188	up
dn_amud3.0077	80.1532	ui						mm_amud3.0077	80.1533	up
dn_amud3.0078	80.3054	ui						mm_amud3.0078	80.3065	ui
dn_amud3.0079	80.399	ui						mm_amud3.0079	80.399	ui
dn_amud3.0080	80.491	ui						mm_amud3.0080	80.491	ui
dn_amud3.0081	80.796	ui						mm_amud3.0081	80.7954	up
dn_amud3.0082	81.2375	ui						mm_amud3.0082	81.2367	ui
dn_amud3.0083	81.66	up						mm_amud3.0083	81.6593	up
dn_amud3.0084	82.6231	up						mm_amud3.0084	82.6231	up
dn_amud3.0085	82.8518	ui						mm_amud3.0085	82.8508	up
dn_amud3.0086	83.0135	ui						mm_amud3.0086	83.0131	ui
dn_amud3.0087	83.1905	ui						mm_amud3.0087	83.1899	up
dn_amud3.0088	83.34	up						mm_amud3.0088	83.3393	up
dn_amud3.0089	83.4825	ui						mm_amud3.0089	83.4823	ui
dn_amud3.0090	83.567	ui						mm_amud3.0090	83.5663	ui
dn_amud3.0091	84.128	up						mm_amud3.0091	84.1277	up
dn_amud3.0092	84.2305	up						mm_amud3.0092	84.2302	ui
dn_amud3.0093	84.4385	up						mm_amud3.0093	84.4378	ui
dn_amud3.0094	85.468	up						mm_amud3.0094	85.4684	up
dn_amud3.0095	85.771	up						mm_amud3.0095	85.7673	up
dn_amud3.0096	86.4315	ui						mm_amud3.0096	86.4321	up
dn_amud3.0097	86.6476	up						mm_amud3.0097	86.6487	up
dn_amud3.0098	86.7528	ui						mm_amud3.0098	86.755	ui
dn_amud3.0099	86.9868	up						mm_amud3.0099	86.9858	ui
dn_amud3.0100	87.0949	ui						mm_amud3.0100	87.0971	up
dn_amud3.0101	87.2806	up						mm_amud3.0101	87.2778	up
dn_amud3.0103	93.2133	up						mm_amud3.0103	93.213	up
