# Supplementary material for: Capturing the songs of mice with an improved detection and classification method for ultrasonic vocalizations (BootSnap)
Source: PLoS Comput Biol. 2022 May 12;18(5):e1010049. doi: 10.1371/journal.pcbi.1010049 (PMC9098080; doi:10.1371/journal.pcbi.1010049)
Supplement: S8 Data — (XLSX) [file pcbi.1010049.s022.xlsx]

## Sheet: S8_Data
observer 1											observer 2
ID_new_DN	Begin_s_DN	Type_new_pooled_DN									ID_new_MAM	Begin_s_MAM	Type_new_pooled_MAM
dn_amud3.2.0001	6.631	fp									mm_amud3.2.0001	6.631	fp
dn_amud3.2.0002	11.936	fp									mm_amud3.2.0002	11.936	fp
dn_amud3.2.0003	13.5207	rise									mm_amud3.2.0003	13.5124	rise
dn_amud3.2.0004	16.165	rise									mm_amud3.2.0004	16.165	rise
dn_amud3.2.0005	16.2453	rise									mm_amud3.2.0005	16.2451	rise
dn_amud3.2.0006	16.468	rise									mm_amud3.2.0006	16.4669	rise
dn_amud3.2.0007	17.7575	rise									mm_amud3.2.0007	17.759	rise
dn_amud3.2.0008	17.9125	rise									mm_amud3.2.0008	17.9123	rise
dn_amud3.2.0009	18.339	fp									mm_amud3.2.0009	18.339	fp
dn_amud3.2.0010	19.665	fp									mm_amud3.2.0010	19.665	fp
dn_amud3.2.0011	19.9045	fp									mm_amud3.2.0011	19.9045	fp
dn_amud3.2.0012	20.173	fp									mm_amud3.2.0012	20.173	fp
dn_amud3.2.0013	20.3233	c2									mm_amud3.2.0013	20.3239	c2
dn_amud3.2.0014	20.4185	rise									mm_amud3.2.0014	20.4168	rise
dn_amud3.2.0015	21.6711	rise									mm_amud3.2.0015	21.6708	rise
dn_amud3.2.0016	22.635	rise									mm_amud3.2.0016	22.634	rise
dn_amud3.2.0017	22.795	rise									mm_amud3.2.0017	22.795	rise
dn_amud3.2.0018	22.8931	rise									mm_amud3.2.0018	22.8928	rise
dn_amud3.2.0019	23.112	rise									mm_amud3.2.0019	23.1107	rise
dn_amud3.2.0020	23.7453	rise									mm_amud3.2.0020	23.7451	rise
dn_amud3.2.0021	30.9945	fp									mm_amud3.2.0021	30.9945	fp
dn_amud3.2.0022	32.5795	fp									mm_amud3.2.0022	32.5795	fp
dn_amud3.2.0023	33.0365	fp									mm_amud3.2.0023	33.0365	fp
dn_amud3.2.0024	33.2295	fp									mm_amud3.2.0024	33.2295	fp
dn_amud3.2.0025	35.24	fp									mm_amud3.2.0025	35.24	fp
dn_amud3.2.0026	35.3315	fp
dn_amud3.2.0027	36.044	fp									mm_amud3.2.0027	36.044	fp
dn_amud3.2.0028	36.907	fp									mm_amud3.2.0028	36.907	fp
											mm_mm.003	37.1589	rise
dn.001	39.109	rise									mm_mm.005	39.5261	rise
dn_amud3.2.0029	47.0295	fp									mm_amud3.2.0029	47.0295	fp
dn_amud3.2.0030	48.448	fp									mm_amud3.2.0030	48.448	fp
dn_amud3.2.0031	48.695	fp									mm_amud3.2.0031	48.695	fp
dn_amud3.2.0032	48.77	fp									mm_amud3.2.0032	48.77	fp
dn_amud3.2.0033	50.0425	fp									mm_amud3.2.0033	50.0425	fp
dn_amud3.2.0034	50.2515	fp									mm_amud3.2.0034	50.2515	fp
dn_amud3.2.0035	52.4985	fp									mm_amud3.2.0035	52.4985	fp
dn_amud3.2.0036	52.991	fp									mm_amud3.2.0036	52.991	fp
dn_amud3.2.0037	54.3245	fp									mm_amud3.2.0037	54.3245	fp
dn_amud3.2.0038	55.647	fp									mm_amud3.2.0038	55.647	fp
dn_amud3.2.0039	55.7025	fp									mm_amud3.2.0039	55.7025	fp
dn_amud3.2.0040	55.871	fp									mm_amud3.2.0040	55.871	fp
dn_amud3.2.0041	55.9835	fp									mm_amud3.2.0041	55.9835	fp
dn.004	57.1664	rise									mm_mm.006	57.1667	rise
dn_amud3.2.0042	59.907	rise									mm_amud3.2.0042	59.9055	rise
dn_amud3.2.0043	62.727	c2									mm_amud3.2.0043	62.7252	c2
dn_amud3.2.0044	64.085	fp									mm_amud3.2.0044	64.085	fp
dn_amud3.2.0045	66.8872	rise									mm_amud3.2.0045	66.8874	rise
dn_amud3.2.0046	66.9709	rise									mm_amud3.2.0046	66.9703	rise
dn_amud3.2.0047	67.3741	rise									mm_amud3.2.0047	67.3745	rise
dn_amud3.2.0048	67.5376	rise									mm_amud3.2.0048	67.5368	rise
dn_amud3.2.0049	67.83	ui									mm_amud3.2.0049	67.8314	ui
dn_amud3.2.0050	69.8759	rise									mm_amud3.2.0050	69.8759	rise
dn_amud3.2.0051	72.151	rise									mm_amud3.2.0051	72.151	rise
dn_amud3.2.0052	72.2378	rise									mm_amud3.2.0052	72.2384	rise
dn_amud3.2.0053	72.6523	rise									mm_amud3.2.0053	72.6548	rise
dn_amud3.2.0054	84.8346	rise									mm_amud3.2.0054	84.8334	rise
dn_amud3.2.0055	84.921	rise									mm_amud3.2.0055	84.9212	rise
dn_amud3.2.0056	84.9991	split									mm_amud3.2.0056	85	split
dn_amud3.2.0057	85.163	rise									mm_amud3.2.0057	85.163	rise
dn_amud3.2.0058	85.2538	split									mm_amud3.2.0058	85.255	split
dn_amud3.2.0059	85.7237	c2									mm_amud3.2.0059	85.7223	c2
dn_amud3.2.0060	86.712	fp									mm_amud3.2.0060	86.712	fp
dn_amud3.2.0061	86.8882	rise									mm_amud3.2.0061	86.8889	rise
dn_amud3.2.0062	86.9596	rise									mm_amud3.2.0062	86.951	rise
dn_amud3.2.0063	87.0451	split									mm_amud3.2.0063	87.0445	split
dn_amud3.2.0064	87.508	c2									mm_amud3.2.0064	87.5066	c2
dn_amud3.2.0065	87.6035	c									mm_amud3.2.0065	87.6035	c
dn_amud3.2.0066	87.701	c2									mm_amud3.2.0066	87.701	c2
dn_amud3.2.0067	88.795	rise									mm_amud3.2.0067	88.7947	rise
dn_amud3.2.0068	90.4675	split									mm_amud3.2.0068	90.4678	split
dn_amud3.2.0069	90.774	c2									mm_amud3.2.0069	90.775	c2
dn_amud3.2.0070	90.961	fp									mm_amud3.2.0070	90.961	fp
dn_amud3.2.0071	91.1165	rise									mm_amud3.2.0071	91.117	rise
dn_amud3.2.0072	91.2075	split									mm_amud3.2.0072	91.2076	split
dn_amud3.2.0073	91.2895	split									mm_amud3.2.0073	91.2905	split
dn_amud3.2.0074	91.637	rise									mm_amud3.2.0074	91.638	rise
dn_amud3.2.0075	91.8085	c2									mm_amud3.2.0075	91.8076	c2
dn_amud3.2.0076	92.1701	rise									mm_amud3.2.0076	92.171	rise
dn.005	93.0865	rise
dn_amud3.2.0077	95.687	fp									mm_amud3.2.0077	95.687	fp
dn_amud3.2.0078	96.4718	c2									mm_amud3.2.0078	96.4693	split
dn_amud3.2.0079	97.6147	rise									mm_amud3.2.0079	97.6138	rise
dn_amud3.2.0080	97.9155	fp									mm_amud3.2.0080	97.9155	fp
dn_amud3.2.0081	97.9624	rise									mm_amud3.2.0081	97.9624	rise
dn_amud3.2.0082	98.0585	rise									mm_amud3.2.0082	98.0584	rise
dn_amud3.2.0083	100.835	split									mm_amud3.2.0083	100.834	split
dn_amud3.2.0084	101.341	split									mm_amud3.2.0084	101.341	c2
dn_amud3.2.0085	101.437	rise									mm_amud3.2.0085	101.435	rise
dn_amud3.2.0086	101.582	rise									mm_amud3.2.0086	101.579	rise
dn_amud3.2.0087	101.666	split									mm_amud3.2.0087	101.667	split
dn_amud3.2.0088	102.345	c2									mm_amud3.2.0088	102.344	split
dn_amud3.2.0089	103.093	c									mm_amud3.2.0089	103.094	rise
dn_amud3.2.0090	103.181	split									mm_amud3.2.0090	103.18	split
dn_amud3.2.0091	103.335	c2									mm_amud3.2.0091	103.335	c2
dn_amud3.2.0092	103.621	c									mm_amud3.2.0092	103.621	ui
dn_amud3.2.0093	103.704	split									mm_amud3.2.0093	103.704	split
dn_amud3.2.0094	107.106	rise									mm_amud3.2.0094	107.108	rise
dn_amud3.2.0095	107.341	split									mm_amud3.2.0095	107.341	c2
dn_amud3.2.0096	107.757	rise									mm_amud3.2.0096	107.757	rise
dn_amud3.2.0097	107.845	rise									mm_amud3.2.0097	107.845	rise
dn_amud3.2.0098	107.936	split									mm_amud3.2.0098	107.938	split
dn_amud3.2.0099	111.299	rise									mm_amud3.2.0099	111.295	rise
dn_amud3.2.0100	111.497	c2									mm_amud3.2.0100	111.498	c2
dn_amud3.2.0101	111.591	c2									mm_amud3.2.0101	111.591	c2
dn.006	111.676	rise									mm_mm.008	111.677	rise
dn_amud3.2.0102	111.768	c2									mm_amud3.2.0102	111.768	c2
dn_amud3.2.0103	111.928	split									mm_amud3.2.0103	111.928	split
dn_amud3.2.0104	112.102	c2									mm_amud3.2.0104	112.101	c2
dn_amud3.2.0105	112.201	rise									mm_amud3.2.0105	112.202	rise
dn_amud3.2.0106	112.386	split									mm_amud3.2.0106	112.386	split
dn_amud3.2.0107	112.481	rise									mm_amud3.2.0107	112.481	rise
dn_amud3.2.0108	112.707	rise									mm_amud3.2.0108	112.707	rise
dn_amud3.2.0109	113.36	rise									mm_amud3.2.0109	113.359	rise
dn_amud3.2.0110	113.482	rise									mm_amud3.2.0110	113.479	rise
dn_amud3.2.0111	113.634	rise									mm_amud3.2.0111	113.635	rise
dn_amud3.2.0112	114.533	rise									mm_amud3.2.0112	114.534	rise
dn_amud3.2.0113	115.119	split									mm_amud3.2.0113	115.121	split
dn_amud3.2.0114	115.202	split									mm_amud3.2.0114	115.204	split
dn_amud3.2.0115	115.358	fp									mm_amud3.2.0115	115.358	fp
dn_amud3.2.0116	115.438	rise									mm_amud3.2.0116	115.438	rise
dn_amud3.2.0117	115.802	rise									mm_amud3.2.0117	115.804	rise
dn_amud3.2.0118	115.888	split									mm_amud3.2.0118	115.888	split
dn_amud3.2.0119	116.067	c2									mm_amud3.2.0119	116.067	rise
dn_amud3.2.0120	117.272	rise									mm_amud3.2.0120	117.271	rise
dn_amud3.2.0121	117.356	split									mm_amud3.2.0121	117.356	split
dn_amud3.2.0122	117.444	split									mm_amud3.2.0122	117.443	split
dn_amud3.2.0123	117.609	c2									mm_amud3.2.0123	117.611	c2
dn_amud3.2.0124	117.707	split									mm_amud3.2.0124	117.705	split
dn_amud3.2.0125	117.795	split									mm_amud3.2.0125	117.794	split
dn_amud3.2.0126	117.896	rise									mm_amud3.2.0126	117.896	rise
dn_amud3.2.0127	118.049	c2									mm_amud3.2.0127	118.049	c2
dn_amud3.2.0128	118.511	ui									mm_amud3.2.0128	118.511	ui
dn_amud3.2.0129	118.63	split									mm_amud3.2.0129	118.629	split
dn_amud3.2.0001	0.259	rise									mm_amud3.2.0001	0.259	rise
											mm_mm.01	0.4269	rise
dn_amud3.2.0002	0.767	rise									mm_amud3.2.0002	0.7656	rise
dn_amud3.2.0003	0.93	rise									mm_amud3.2.0003	0.931	rise
dn_amud3.2.0004	1.03	rise									mm_amud3.2.0004	1.0285	rise
dn_amud3.2.0005	1.185	ui									mm_amud3.2.0005	1.1841	ui
dn_amud3.2.0006	1.277	c2									mm_amud3.2.0006	1.2783	c2
dn_amud3.2.0007	1.439	rise									mm_amud3.2.0007	1.4391	rise
dn_amud3.2.0008	1.5489	rise									mm_amud3.2.0008	1.5486	rise
dn_amud3.2.0009	1.641	rise									mm_amud3.2.0009	1.6398	rise
dn.001	5.2359	c2									mm_mm.02	5.2379	c2
dn_amud3.2.0010	5.5784	rise									mm_amud3.2.0010	5.5798	rise
dn_amud3.2.0011	6.4075	rise									mm_amud3.2.0011	6.4069	rise
dn_amud3.2.0012	6.5917	c2									mm_amud3.2.0012	6.5924	c2
dn_amud3.2.0013	6.7546	rise									mm_amud3.2.0013	6.7553	rise
dn_amud3.2.0014	6.8515	rise									mm_amud3.2.0014	6.853	rise
dn_amud3.2.0015	7.1391	ui									mm_amud3.2.0015	7.1385	ui
dn_amud3.2.0016	7.396	rise									mm_amud3.2.0016	7.3951	rise
dn_amud3.2.0017	7.5761	rise									mm_amud3.2.0017	7.5761	rise
dn_amud3.2.0018	7.6823	ui									mm_amud3.2.0018	7.6815	ui
dn_amud3.2.0019	7.8624	rise									mm_amud3.2.0019	7.8626	rise
dn_amud3.2.0020	8.0397	rise									mm_amud3.2.0020	8.0394	rise
dn_amud3.2.0021	8.1372	ui									mm_amud3.2.0021	8.1377	ui
dn_amud3.2.0022	8.4868	rise									mm_amud3.2.0022	8.4879	rise
dn_amud3.2.0023	8.719	rise									mm_amud3.2.0023	8.7188	rise
dn_amud3.2.0024	9.1269	rise									mm_amud3.2.0024	9.1261	rise
dn_amud3.2.0025	9.3064	rise									mm_amud3.2.0025	9.3097	rise
dn_amud3.2.0026	9.4945	rise									mm_amud3.2.0026	9.4941	rise
dn_amud3.2.0027	9.7075	rise									mm_amud3.2.0027	9.7087	rise
dn_amud3.2.0028	10.2509	rise									mm_amud3.2.0028	10.2511	rise
dn_amud3.2.0029	10.4235	rise									mm_amud3.2.0029	10.4235	rise
dn_amud3.2.0030	10.6194	ui									mm_amud3.2.0030	10.6199	rise
dn_amud3.2.0031	10.7167	c2									mm_amud3.2.0031	10.7171	c2
dn_amud3.2.0032	11.0545	rise									mm_amud3.2.0032	11.0538	rise
dn_amud3.2.0033	11.1634	ui									mm_amud3.2.0033	11.1636	ui
dn_amud3.2.0034	11.42	ui									mm_amud3.2.0034	11.4204	ui
dn_amud3.2.0035	11.8875	split									mm_amud3.2.0035	11.8865	split
dn_amud3.2.0036	13.1457	ui									mm_amud3.2.0036	13.1455	ui
dn_amud3.2.0037	14.206	rise									mm_amud3.2.0037	14.2053	rise
dn_amud3.2.0038	14.5755	rise									mm_amud3.2.0038	14.5741	rise
dn_amud3.2.0039	14.672	rise									mm_amud3.2.0039	14.6714	rise
dn_amud3.2.0040	14.7675	rise									mm_amud3.2.0040	14.7666	rise
dn_amud3.2.0041	14.8703	rise									mm_amud3.2.0041	14.8688	rise
dn_amud3.2.0042	15.0874	rise									mm_amud3.2.0042	15.0876	rise
dn_amud3.2.0043	15.2058	rise									mm_amud3.2.0043	15.2072	rise
dn_amud3.2.0044	15.396	rise									mm_amud3.2.0044	15.3952	rise
dn_amud3.2.0045	16.035	rise									mm_amud3.2.0045	16.0347	rise
dn_amud3.2.0046	16.331	rise									mm_amud3.2.0046	16.3303	rise
dn_amud3.2.0047	16.429	rise									mm_amud3.2.0047	16.4294	ui
dn_amud3.2.0048	17.5573	ui									mm_amud3.2.0048	17.5569	ui
dn_amud3.2.0049	17.791	rise									mm_amud3.2.0049	17.7913	rise
dn_amud3.2.0050	17.8769	rise									mm_amud3.2.0050	17.8771	rise
dn_amud3.2.0051	18.1188	ui									mm_amud3.2.0051	18.1171	ui
dn_amud3.2.0052	18.2165	rise									mm_amud3.2.0052	18.2158	rise
dn_amud3.2.0053	18.3065	rise									mm_amud3.2.0053	18.3065	rise
dn_amud3.2.0054	18.448	fp									mm_amud3.2.0054	18.448	fp
dn_amud3.2.0055	19.113	ui									mm_amud3.2.0055	19.113	rise
dn_amud3.2.0056	20.0404	rise									mm_amud3.2.0056	20.0406	rise
dn_amud3.2.0057	20.223	rise									mm_amud3.2.0057	20.2227	rise
dn_amud3.2.0058	20.417	rise									mm_amud3.2.0058	20.4165	rise
dn_amud3.2.0059	20.9075	rise									mm_amud3.2.0059	20.9072	rise
dn_amud3.2.0060	21.332	rise									mm_amud3.2.0060	21.331	rise
dn_amud3.2.0061	21.437	rise									mm_amud3.2.0061	21.437	rise
dn_amud3.2.0062	21.704	fp									mm_amud3.2.0062	21.704	fp
dn_amud3.2.0063	21.8015	fp									mm_amud3.2.0063	21.802	fp
dn_amud3.2.0064	22.2455	rise									mm_amud3.2.0064	22.246	rise
dn_amud3.2.0065	22.304	fp									mm_amud3.2.0065	22.304	fp
dn_amud3.2.0067	24.158	rise									mm_amud3.2.0067	24.1619	rise
											mm_mm.04	24.3263	rise
dn_amud3.2.0068	24.599	c2									mm_amud3.2.0068	24.5991	rise
dn_amud3.2.0069	24.68	rise									mm_amud3.2.0069	24.6817	rise
dn_amud3.2.0070	24.7735	rise									mm_amud3.2.0070	24.7734	rise
dn_amud3.2.0071	24.864	rise									mm_amud3.2.0071	24.8619	rise
dn_amud3.2.0072	25.188	fp									mm_amud3.2.0072	25.1875	fp
dn_amud3.2.0073	25.282	ui									mm_amud3.2.0073	25.2826	ui
dn.002	25.3882	rise
dn_amud3.2.0074	26.0263	rise									mm_amud3.2.0074	26.0285	rise
dn_amud3.2.0075	26.6043	rise									mm_amud3.2.0075	26.6037	c2
dn_amud3.2.0076	26.685	split									mm_amud3.2.0076	26.6856	split
dn_amud3.2.0077	26.805	fp									mm_amud3.2.0077	26.805	fp
dn_amud3.2.0078	26.9355	fp									mm_amud3.2.0078	26.9353	rise
dn_amud3.2.0079	27.2315	rise									mm_amud3.2.0079	27.2301	rise
dn_amud3.2.0080	27.3245	ui									mm_amud3.2.0080	27.3243	ui
dn_amud3.2.0081	27.5035	rise									mm_amud3.2.0081	27.5035	c2
dn_amud3.2.0082	27.761	ui									mm_amud3.2.0082	27.7605	rise
dn_amud3.2.0083	28.6372	c2									mm_amud3.2.0083	28.637	c2
dn_amud3.2.0084	28.932	rise									mm_amud3.2.0084	28.933	rise
dn_amud3.2.0085	29.0165	fp									mm_amud3.2.0085	29.017	fp
dn_amud3.2.0086	29.162	c2									mm_amud3.2.0086	29.1626	c2
dn_amud3.2.0087	31.1035	rise									mm_amud3.2.0087	31.1026	rise
dn_amud3.2.0088	31.1965	rise									mm_amud3.2.0088	31.1966	ui
dn_amud3.2.0089	31.3691	ui									mm_amud3.2.0089	31.3682	ui
dn_amud3.2.0090	31.4702	ui									mm_amud3.2.0090	31.4696	rise
dn_amud3.2.0091	31.8737	rise									mm_amud3.2.0091	31.8744	rise
dn_amud3.2.0092	32.8675	rise									mm_amud3.2.0092	32.867	rise
dn_amud3.2.0093	32.962	rise									mm_amud3.2.0093	32.962	rise
dn_amud3.2.0094	33.0622	rise									mm_amud3.2.0094	33.0611	rise
dn_amud3.2.0095	33.1494	rise									mm_amud3.2.0095	33.148	rise
dn_amud3.2.0096	33.239	rise									mm_amud3.2.0096	33.2378	rise
dn_amud3.2.0097	33.3929	ui									mm_amud3.2.0097	33.393	ui
dn_amud3.2.0098	33.5675	ui									mm_amud3.2.0098	33.5663	ui
dn_amud3.2.0099	33.8355	ui									mm_amud3.2.0099	33.8357	ui
dn_amud3.2.0100	34.0103	rise									mm_amud3.2.0100	34.012	rise
dn_amud3.2.0101	34.5031	ui									mm_amud3.2.0101	34.5019	rise
dn_amud3.2.0102	36.5445	rise									mm_amud3.2.0102	36.5445	rise
dn_amud3.2.0103	36.8515	ui									mm_amud3.2.0103	36.852	ui
dn_amud3.2.0104	37.0285	ui									mm_amud3.2.0104	37.0292	ui
dn_amud3.2.0105	37.1231	ui									mm_amud3.2.0105	37.1242	ui
dn_amud3.2.0001	1.185	split									mm_amud3.2.0001	1.185	split
dn_amud3.2.0002	1.3905	split									mm_amud3.2.0002	1.3899	split
dn_amud3.2.0003	1.569	c2									mm_amud3.2.0003	1.5672	c2
dn_amud3.2.0004	2.3468	ui									mm_amud3.2.0004	2.349	ui
dn_amud3.2.0005	2.4985	split									mm_amud3.2.0005	2.4985	split
dn_amud3.2.0006	2.682	c2									mm_amud3.2.0006	2.6814	c2
dn_amud3.2.0007	2.77	split									mm_amud3.2.0007	2.7703	split
dn.001	2.859	split									mm.001	2.8609	split
dn_amud3.2.0008	3.3635	split									mm_amud3.2.0008	3.3635	c2
dn_amud3.2.0009	3.472	c2									mm_amud3.2.0009	3.4704	c2
dn_amud3.2.0010	3.5775	c2									mm_amud3.2.0010	3.5804	c2
dn_amud3.2.0011	3.698	split									mm_amud3.2.0011	3.6976	split
dn_amud3.2.0012	4.1025	rise									mm_amud3.2.0012	4.1022	rise
dn_amud3.2.0013	4.514	rise									mm_amud3.2.0013	4.5137	rise
dn_amud3.2.0014	4.9436	rise									mm_amud3.2.0014	4.9456	rise
dn_amud3.2.0015	5.0282	rise									mm_amud3.2.0015	5.0291	rise
dn_amud3.2.0016	5.8186	rise									mm_amud3.2.0016	5.8176	rise
dn_amud3.2.0017	5.9079	c2									mm_amud3.2.0017	5.9085	c2
dn_amud3.2.0018	6.0846	split									mm_amud3.2.0018	6.0858	split
dn_amud3.2.0019	6.6955	rise									mm_amud3.2.0019	6.6942	rise
dn_amud3.2.0020	6.805	split									mm_amud3.2.0020	6.805	split
dn_amud3.2.0021	6.8784	split									mm_amud3.2.0021	6.8792	split
dn_amud3.2.0022	6.9745	split									mm_amud3.2.0022	6.9739	split
dn_amud3.2.0023	7.067	c2									mm_amud3.2.0023	7.0664	c2
dn_amud3.2.0024	7.2285	split									mm_amud3.2.0024	7.2279	split
dn_amud3.2.0025	7.711	c2									mm_amud3.2.0025	7.7102	c2
dn.002	7.8007	split									mm.002	7.8011	c2
dn_amud3.2.0026	7.9735	c2									mm_amud3.2.0026	7.9718	c2
dn_amud3.2.0027	8.5451	rise									mm_amud3.2.0027	8.5472	rise
dn_amud3.2.0028	8.6345	split									mm_amud3.2.0028	8.6338	split
dn_amud3.2.0029	8.9615	split									mm_amud3.2.0029	8.9615	split
dn_amud3.2.0030	9.0615	split									mm_amud3.2.0030	9.0598	split
dn_amud3.2.0031	9.1575	split									mm_amud3.2.0031	9.157	split
dn_amud3.2.0032	10.142	split									mm_amud3.2.0032	10.142	split
dn_amud3.2.0033	10.2545	split									mm_amud3.2.0033	10.2529	split
dn_amud3.2.0034	10.343	c2									mm_amud3.2.0034	10.3434	c2
dn_amud3.2.0035	10.4525	c2									mm_amud3.2.0035	10.4504	split
dn_amud3.2.0036	10.561	split									mm_amud3.2.0036	10.5606	split
dn_amud3.2.0037	10.668	rise									mm_amud3.2.0037	10.6673	rise
dn_amud3.2.0038	10.8355	rise									mm_amud3.2.0038	10.835	rise
dn_amud3.2.0039	11.016	split									mm_amud3.2.0039	11.0185	split
dn_amud3.2.0040	11.2165	split									mm_amud3.2.0040	11.216	split
dn_amud3.2.0041	11.5538	split									mm_amud3.2.0041	11.5535	split
dn_amud3.2.0042	11.6685	split									mm_amud3.2.0042	11.6669	split
dn_amud3.2.0043	11.763	rise									mm_amud3.2.0043	11.763	rise
dn_amud3.2.0044	12.7115	rise									mm_amud3.2.0044	12.7139	rise
dn_amud3.2.0045	12.802	split									mm_amud3.2.0045	12.8011	split
dn_amud3.2.0046	12.985	rise									mm_amud3.2.0046	12.9866	rise
dn_amud3.2.0047	13.243	split									mm_amud3.2.0047	13.243	split
dn_amud3.2.0048	13.617	rise									mm_amud3.2.0048	13.617	rise
dn_amud3.2.0049	13.7556	split									mm_amud3.2.0049	13.7555	split
dn_amud3.2.0050	13.8722	c2									mm_amud3.2.0050	13.8719	c2
dn_amud3.2.0051	14.1465	split									mm_amud3.2.0051	14.1462	split
dn.003	14.3195	c2									mm.003	14.3213	c2
dn_amud3.2.0052	14.5714	c									mm_amud3.2.0052	14.5717	c
dn_amud3.2.0053	14.766	c2									mm_amud3.2.0053	14.767	c2
dn_amud3.2.0054	15.0423	rise									mm_amud3.2.0054	15.0398	rise
dn_amud3.2.0055	15.2002	split									mm_amud3.2.0055	15.1998	split
dn_amud3.2.0056	15.3327	c2									mm_amud3.2.0056	15.3325	c2
dn.004	16.2603	rise
dn_amud3.2.0057	16.3299	rise									mm_amud3.2.0057	16.3298	rise
dn_amud3.2.0058	16.421	c2									mm_amud3.2.0058	16.4214	c2
dn_amud3.2.0059	17.5	split									mm_amud3.2.0059	17.4986	split
dn_amud3.2.0060	17.6025	split									mm_amud3.2.0060	17.6034	split
dn_amud3.2.0061	17.6995	fp									mm_amud3.2.0061	17.6995	fp
dn_amud3.2.0062	17.867	fp									mm_amud3.2.0062	17.867	fp
dn_amud3.2.0063	19.908	ui									mm_amud3.2.0063	19.908	ui
dn_amud3.2.0064	20.016	c									mm_amud3.2.0064	20.0187	split
dn_amud3.2.0065	20.1205	split									mm_amud3.2.0065	20.1215	split
dn_amud3.2.0066	20.2246	split									mm_amud3.2.0066	20.2249	split
dn_amud3.2.0067	20.483	rise									mm_amud3.2.0067	20.483	rise
dn_amud3.2.0068	21.0141	rise									mm_amud3.2.0068	21.0154	rise
dn_amud3.2.0069	21.121	split									mm_amud3.2.0069	21.1204	split
dn_amud3.2.0070	21.227	split									mm_amud3.2.0070	21.2264	split
dn.005	21.3186	split									mm.004	21.3173	split
dn_amud3.2.0071	21.414	split									mm_amud3.2.0071	21.414	split
dn_amud3.2.0072	21.718	c									mm_amud3.2.0072	21.7204	c
dn_amud3.2.0073	21.822	split									mm_amud3.2.0073	21.8216	split
dn_amud3.2.0074	22.015	rise									mm_amud3.2.0074	22.0158	rise
dn_amud3.2.0075	22.121	fp									mm_amud3.2.0075	22.121	fp
dn_amud3.2.0076	22.2585	rise									mm_amud3.2.0076	22.2585	rise
dn_amud3.2.0077	24.035	split									mm_amud3.2.0077	24.035	split
dn_amud3.2.0078	24.2075	split									mm_amud3.2.0078	24.2073	split
dn_amud3.2.0079	24.515	c2									mm_amud3.2.0079	24.5166	c2
dn_amud3.2.0080	24.6748	c2									mm_amud3.2.0080	24.6735	c2
dn_amud3.2.0081	24.9725	rise									mm_amud3.2.0081	24.9714	rise
dn_amud3.2.0082	25.2303	rise									mm_amud3.2.0082	25.2287	rise
dn_amud3.2.0083	25.306	split									mm_amud3.2.0083	25.3059	split
dn_amud3.2.0084	25.572	rise									mm_amud3.2.0084	25.5711	rise
dn_amud3.2.0085	25.737	rise									mm_amud3.2.0085	25.7328	rise
dn_amud3.2.0086	25.9255	rise									mm_amud3.2.0086	25.9233	rise
dn_amud3.2.0087	26.0263	split									mm_amud3.2.0087	26.0273	split
dn_amud3.2.0088	26.116	c2									mm_amud3.2.0088	26.1155	c2
dn_amud3.2.0089	26.211	c2									mm_amud3.2.0089	26.2115	c2
dn_amud3.2.0090	26.6855	rise									mm_amud3.2.0090	26.6853	rise
dn_amud3.2.0091	27.2545	fp									mm_amud3.2.0091	27.2545	fp
dn_amud3.2.0092	27.6915	rise									mm_amud3.2.0092	27.6915	c
dn_amud3.2.0093	28.1155	fp									mm_amud3.2.0093	28.1155	fp
dn_amud3.2.0094	28.437	rise									mm_amud3.2.0094	28.437	rise
dn_amud3.2.0095	28.6974	rise									mm_amud3.2.0095	28.697	rise
dn_amud3.2.0096	29.0145	fp									mm_amud3.2.0096	29.0145	fp
dn_amud3.2.0097	29.063	fp									mm_amud3.2.0097	29.063	fp
dn_amud3.2.0098	29.13	fp									mm_amud3.2.0098	29.13	fp
dn_amud3.2.0099	29.492	fp									mm_amud3.2.0099	29.492	fp
dn_amud3.2.0100	29.7275	fp									mm_amud3.2.0100	29.7275	fp
dn_amud3.2.0101	30.2058	c2									mm_amud3.2.0101	30.2066	c2
dn_amud3.2.0102	30.3853	ui									mm_amud3.2.0102	30.3851	rise
dn_amud3.2.0103	30.689	fp									mm_amud3.2.0103	30.689	fp
dn_amud3.2.0104	30.753	rise									mm_amud3.2.0104	30.753	rise
dn_amud3.2.0105	30.8562	rise									mm_amud3.2.0105	30.8579	rise
dn_amud3.2.0106	31.065	fp									mm_amud3.2.0106	31.065	fp
dn_amud3.2.0107	31.24	fp									mm_amud3.2.0107	31.24	fp
dn_amud3.2.0108	31.6419	rise									mm_amud3.2.0108	31.6394	rise
dn_amud3.2.0109	32.2195	fp									mm_amud3.2.0109	32.2195	fp
dn_amud3.2.0001	0.2675	fp									mm_amud3.2.0001	0.2675	fp
dn_amud3.2.0002	0.8065	fp									mm_amud3.2.0002	0.8065	fp
dn_amud3.2.0003	1.0715	fp									mm_amud3.2.0003	1.0715	fp
dn_amud3.2.0004	1.16	fp									mm_amud3.2.0004	1.16	fp
dn_amud3.2.0005	1.221	fp									mm_amud3.2.0005	1.221	fp
dn_amud3.2.0006	1.2805	fp									mm_amud3.2.0006	1.2805	fp
dn_amud3.2.0007	2.034	fp									mm_amud3.2.0007	2.034	fp
dn_amud3.2.0008	9.8615	c									mm_amud3.2.0008	9.8587	c
dn.001	10.0056	rise									mm.001	10.0074	rise
dn_amud3.2.0009	10.0885	rise									mm_amud3.2.0009	10.0885	rise
dn_amud3.2.0010	10.173	rise									mm_amud3.2.0010	10.1725	rise
dn_amud3.2.0011	10.2435	rise									mm_amud3.2.0011	10.2429	rise
dn_amud3.2.0012	10.3325	rise									mm_amud3.2.0012	10.3321	rise
dn_amud3.2.0013	10.4175	rise									mm_amud3.2.0013	10.4175	rise
dn.002	10.782	ui									mm.002	10.7825	ui
dn.003	10.8929	split									mm.003	10.8949	split
dn.004	11.0197	split									mm.004	11.0207	split
dn.005	11.157	split									mm.005	11.1589	split
dn.006	11.3252	c									mm.006	11.3268	c
dn.007	11.4774	split									mm.007	11.479	split
dn.008	11.6447	split									mm.008	11.6448	split
dn.009	11.7895	split									mm.009	11.7916	split
dn.010	11.9333	split									mm.010	11.9334	split
dn.011	12.1269	split									mm.011	12.1271	split
dn.012	12.3111	split									mm.012	12.3126	split
dn.013	12.4793	split									mm.013	12.4798	split
dn.014	12.6184	split									mm.014	12.6178	split
dn.015	12.844	split									mm.015	12.8453	split
dn_amud3.2.0014	12.9925	split									mm_amud3.2.0014	12.9932	split
dn.016	13.1024	c2									mm.016	13.1028	c2
dn.017	13.2227	split									mm.017	13.2239	split
dn.018	13.3961	split									mm.018	13.3969	split
dn.019	13.5432	split									mm.019	13.5417	split
dn_amud3.2.0015	13.702	split									mm_amud3.2.0015	13.7035	split
dn_amud3.2.0016	13.837	split									mm_amud3.2.0016	13.8368	split
dn_amud3.2.0017	14.0505	split									mm_amud3.2.0017	14.0508	split
dn_amud3.2.0018	14.1845	split									mm_amud3.2.0018	14.1844	split
dn_amud3.2.0019	14.3725	split									mm_amud3.2.0019	14.3732	split
dn_amud3.2.0020	14.5145	split									mm_amud3.2.0020	14.5157	split
dn.020	14.7312	split									mm.020	14.73	split
dn.021	14.8741	split									mm.021	14.8724	split
dn.022	15.0771	split									mm.022	15.0751	split
dn.023	15.2462	split									mm.023	15.245	split
dn_amud3.2.0021	15.416	split									mm_amud3.2.0021	15.4171	split
dn_amud3.2.0022	15.6085	split									mm_amud3.2.0022	15.6086	split
dn.024	15.766	split									mm.024	15.7668	split
dn.025	15.9051	split									mm.025	15.9053	split
dn.026	16.0348	split									mm.026	16.0341	split
dn.027	16.1767	split									mm.027	16.1787	split
dn.028	16.3017	split									mm.028	16.3025	split
dn.029	16.4145	split									mm.029	16.4149	split
dn.030	16.5836	c2									mm.030	16.5837	split
dn.031	16.7622	c2									mm.031	16.7618	c2
dn.032	16.8853	split									mm.032	16.8858	split
dn_amud3.2.0023	17.0325	rise									mm_amud3.2.0023	17.0327	rise
dn_amud3.2.0024	17.133	split									mm_amud3.2.0024	17.1342	split
dn.033	17.2989	split									mm.033	17.2984	split
dn.034	17.468	split									mm.034	17.4708	split
dn.035	17.6269	split									mm.035	17.626	split
dn.036	17.7782	split									mm.036	17.7777	split
dn.037	17.9398	rise									mm.037	17.9394	rise
dn_amud3.2.0025	18.1825	rise									mm_amud3.2.0025	18.1817	rise
											mm_amud3.2.0026	18.2744	c2
dn_amud3.2.0027	18.3715	c2									mm_amud3.2.0027	18.3723	c2
dn_amud3.2.0028	18.6695	rise									mm_amud3.2.0028	18.6702	rise
dn_amud3.2.0029	18.7415	rise									mm_amud3.2.0029	18.7422	rise
dn_amud3.2.0030	18.864	rise									mm_amud3.2.0030	18.8633	ui
dn_amud3.2.0031	18.9775	ui									mm_amud3.2.0031	18.9779	ui
dn_amud3.2.0032	19.224	rise									mm_amud3.2.0032	19.2245	rise
dn_amud3.2.0033	19.3275	rise									mm_amud3.2.0033	19.3276	rise
dn_amud3.2.0034	19.4064	rise									mm_amud3.2.0034	19.4066	rise
dn_amud3.2.0035	27.5965	rise									mm_amud3.2.0035	27.5944	rise
dn_amud3.2.0036	27.8315	split									mm_amud3.2.0036	27.8322	rise
dn_amud3.2.0037	28.501	ui									mm_amud3.2.0037	28.5003	rise
dn_amud3.2.0038	28.604	rise									mm_amud3.2.0038	28.6029	rise
dn_amud3.2.0039	28.6865	rise									mm_amud3.2.0039	28.6865	rise
dn_amud3.2.0040	28.9511	rise									mm_amud3.2.0040	28.9517	rise
dn_amud3.2.0041	29.0405	ui									mm_amud3.2.0041	29.0409	ui
dn.038	29.1656	split									mm.038	29.1658	split
dn.039	29.3199	c2									mm.039	29.3202	c2
dn.040	29.4344	split									mm.040	29.4343	split
dn.041	29.629	split									mm.041	29.629	rise
dn.042	29.7003	split									mm.042	29.6999	split
dn_amud3.2.0042	29.8916	rise									mm_amud3.2.0042	29.8914	rise
dn.043	29.9697	rise									mm.043	29.9688	rise
dn.044	30.0573	split									mm.044	30.0567	split
dn.045	30.1692	split									mm.045	30.1693	split
dn.046	30.2707	c2									mm.046	30.2705	c2
dn.047	30.3675	rise									mm.047	30.3666	rise
dn.048	30.4492	rise									mm.048	30.4509	rise
dn_amud3.2.0043	30.549	ui									mm_amud3.2.0043	30.5487	rise
dn_amud3.2.0044	30.6259	rise									mm_amud3.2.0044	30.6285	rise
dn.049	30.7265	rise
dn_amud3.2.0045	32.0291	rise									mm_amud3.2.0045	32.029	rise
dn_amud3.2.0046	32.1845	rise									mm_amud3.2.0046	32.1845	rise
dn_amud3.2.0047	32.269	ui									mm_amud3.2.0047	32.2684	ui
dn_amud3.2.0048	32.374	ui									mm_amud3.2.0048	32.3748	ui
dn_amud3.2.0049	32.464	rise									mm_amud3.2.0049	32.4632	rise
dn_amud3.2.0050	32.6245	rise									mm_amud3.2.0050	32.6242	rise
dn_amud3.2.0051	32.704	split									mm_amud3.2.0051	32.7036	rise
dn_amud3.2.0052	32.8635	rise									mm_amud3.2.0052	32.8632	rise
dn_amud3.2.0053	34.264	rise									mm_amud3.2.0053	34.2643	rise
dn.050	34.344	ui									mm.049	34.344	ui
dn.051	34.458	split									mm.050	34.458	split
dn.052	34.592	split									mm.051	34.5938	split
dn.053	34.769	split									mm.052	34.7696	split
dn.054	34.873	split									mm.053	34.8737	split
dn.055	34.967	split									mm.054	34.9673	split
dn_amud3.2.0001	0.995	fp									mm_amud3.2.0001	0.995	fp
dn_amud3.2.0002	1.104	fp									mm_amud3.2.0002	1.104	fp
dn_amud3.2.0003	1.1785	fp									mm_amud3.2.0003	1.1785	fp
dn_amud3.2.0004	3.215	fp									mm_amud3.2.0004	3.215	fp
dn_amud3.2.0005	3.3215	fp									mm_amud3.2.0005	3.3215	fp
dn_amud3.2.0006	3.8325	fp									mm_amud3.2.0006	3.8325	fp
dn_amud3.2.0007	4.105	fp									mm_amud3.2.0007	4.105	fp
dn_amud3.2.0008	4.1685	fp									mm_amud3.2.0008	4.1685	fp
dn_amud3.2.0009	4.3435	fp									mm_amud3.2.0009	4.3435	fp
dn_amud3.2.0010	4.536	fp									mm_amud3.2.0010	4.536	fp
dn_amud3.2.0011	4.6635	fp									mm_amud3.2.0011	4.6635	fp
dn_amud3.2.0012	4.825	fp									mm_amud3.2.0012	4.825	fp
dn_amud3.2.0013	5.6395	rise									mm_amud3.2.0013	5.6394	rise
dn_amud3.2.0014	9.2775	rise									mm_amud3.2.0014	9.2768	rise
dn_amud3.2.0015	9.3702	rise									mm_amud3.2.0015	9.3688	rise
dn_amud3.2.0016	16.9145	rise									mm_amud3.2.0016	16.9138	rise
dn_amud3.2.0017	16.9925	rise									mm_amud3.2.0017	16.994	rise
dn_amud3.2.0018	17.0761	rise									mm_amud3.2.0018	17.0765	rise
dn_amud3.2.0019	17.153	rise									mm_amud3.2.0019	17.1518	rise
dn_amud3.2.0020	17.306	ui									mm_amud3.2.0020	17.3055	ui
dn_amud3.2.0021	17.406	rise									mm_amud3.2.0021	17.4055	rise
dn.001	17.4995	ui									mm.001	17.499	ui
dn.002	17.5912	rise									mm.002	17.5921	rise
dn.003	17.812	ui									mm.003	17.6841	split
											mm.004	17.8123	ui
dn_amud3.2.0022	17.915	ui									mm_amud3.2.0022	17.915	ui
dn.005	18.0041	ui									mm.005	18.0043	ui
dn_amud3.2.0023	18.1005	ui									mm_amud3.2.0023	18.1001	ui
dn_amud3.2.0024	18.1846	rise									mm_amud3.2.0024	18.1827	rise
dn_amud3.2.0025	18.2519	rise									mm_amud3.2.0025	18.2516	rise
dn_amud3.2.0026	18.3276	ui									mm_amud3.2.0026	18.3284	ui
dn.006	18.4981	c									mm.006	18.4995	c
dn.007	18.6504	ui									mm.007	18.6506	ui
dn.008	18.7575	ui									mm.008	18.7575	ui
dn_amud3.2.0027	18.851	rise									mm_amud3.2.0027	18.8524	rise
dn.009	18.9342	rise									mm.009	18.9359	rise
dn.010	19.031	ui									mm.010	19.0325	ui
dn.011	19.1476	rise									mm.011	19.1464	rise
dn_amud3.2.0028	19.239	rise									mm_amud3.2.0028	19.2397	rise
dn_amud3.2.0029	19.478	rise									mm_amud3.2.0029	19.4776	rise
dn_amud3.2.0030	19.5795	rise									mm_amud3.2.0030	19.5781	rise
dn_amud3.2.0031	19.6665	rise									mm_amud3.2.0031	19.6646	rise
dn_amud3.2.0032	19.8305	rise									mm_amud3.2.0032	19.8298	rise
dn_amud3.2.0033	22.173	ui									mm_amud3.2.0033	22.1727	rise
dn_amud3.2.0034	22.262	ui									mm_amud3.2.0034	22.2627	rise
dn_amud3.2.0035	22.3499	ui									mm_amud3.2.0035	22.3505	ui
dn.012	22.4449	rise									mm.012	22.4453	rise
dn.013	22.5253	rise									mm.013	22.5233	rise
dn.014	22.8628	rise									mm.014	22.8592	rise
dn_amud3.2.0036	22.9586	c2									mm_amud3.2.0036	22.9599	rise
dn_amud3.2.0037	23.549	rise									mm_amud3.2.0037	23.5488	rise
dn_amud3.2.0038	23.6476	c2									mm_amud3.2.0038	23.6487	rise
dn_amud3.2.0039	23.722	rise									mm_amud3.2.0039	23.7218	rise
dn_amud3.2.0040	23.7942	c2									mm_amud3.2.0040	23.796	rise
dn_amud3.2.0041	23.879	c2									mm_amud3.2.0041	23.8793	rise
dn_amud3.2.0042	25.9965	c									mm_amud3.2.0042	25.9967	c
dn.015	26.1222	ui									mm.015	26.1244	ui
dn.016	26.2697	ui									mm.016	26.2695	ui
dn.017	26.3675	ui									mm.017	26.3677	ui
dn_amud3.2.0043	26.4675	ui									mm_amud3.2.0043	26.4681	ui
dn_amud3.2.0044	26.565	rise									mm_amud3.2.0044	26.5663	rise
dn_amud3.2.0045	26.739	rise									mm_amud3.2.0045	26.7391	rise
dn_amud3.2.0046	26.813	split									mm_amud3.2.0046	26.8126	split
dn_amud3.2.0047	27.0705	rise									mm_amud3.2.0047	27.0723	rise
dn_amud3.2.0048	27.2445	rise									mm_amud3.2.0048	27.2443	rise
dn_amud3.2.0049	27.3395	rise									mm_amud3.2.0049	27.3385	rise
dn_amud3.2.0050	27.438	rise									mm_amud3.2.0050	27.4378	rise
dn_amud3.2.0051	27.5585	rise									mm_amud3.2.0051	27.5582	rise
dn_amud3.2.0052	27.643	rise									mm_amud3.2.0052	27.6435	ui
dn_amud3.2.0053	27.747	c									mm_amud3.2.0053	27.7473	c
dn.018	27.8788	rise									mm.018	27.8792	ui
dn.019	27.9812	rise									mm.019	27.9799	rise
dn.020	28.0686	c2									mm.020	28.0694	c2
dn.021	28.1711	split									mm.021	28.1708	split
dn.022	28.2979	split									mm.022	28.2968	split
dn.023	28.4239	c2									mm.023	28.4239	c2
dn.024	28.532	rise									mm.024	28.532	rise
dn.025	28.6344	c2									mm.025	28.6344	c2
dn.027	28.7368	split									mm.026	28.7362	split
dn.026	28.8665	split									mm.027	28.867	split
dn.028	29.0132	split									mm.028	29.0147	split
dn.029	29.1776	c2									mm.029	29.1794	c2
dn.030	29.2961	c2									mm.030	29.2971	c2
dn.031	29.3976	split									mm.031	29.3977	split
dn.032	29.5357	c2									mm.032	29.5357	c2
dn.033	29.6457	c2									mm.033	29.6448	c2
dn.034	29.7528	rise									mm.034	29.7529	c2
dn.035	29.813	split
dn_amud3.2.0054	29.984	rise									mm_amud3.2.0054	29.9846	split
dn_amud3.2.0055	30	fp									dn_amud3.2.0055	30	fp
dn_amud3.2.0056	30.0695	rise									mm_amud3.2.0056	30.0697	rise
dn_amud3.2.0057	30.179	rise									mm_amud3.2.0057	30.1787	rise
dn_amud3.2.0058	30.3775	rise									mm_amud3.2.0058	30.3773	rise
dn.036	30.4868	rise									mm.035	30.4869	rise
dn_amud3.2.0059	30.594	c2									mm_amud3.2.0059	30.5944	c2
dn_amud3.2.0060	30.8835	c									mm_amud3.2.0060	30.8835	c
dn_amud3.2.0061	31.3335	split									mm_amud3.2.0061	31.3325	split
dn.037	31.459	c									mm.036	31.4588	c
dn.038	31.582	split									mm.037	31.5804	split
dn.039	31.704	c2									mm.038	31.7034	c2
dn.040	31.843	rise									mm.039	31.8429	rise
dn_amud3.2.0062	31.951	c2									mm_amud3.2.0062	31.9504	c2
dn.041	32.068	rise									mm.040	32.0676	rise
dn_amud3.2.0063	32.149	split									mm_amud3.2.0063	32.1496	rise
dn_amud3.2.0064	32.233	rise									mm_amud3.2.0064	32.2335	rise
dn_amud3.2.0065	32.313	split									mm_amud3.2.0065	32.313	split
dn_amud3.2.0066	32.483	split									mm_amud3.2.0066	32.482	rise
dn_amud3.2.0067	32.56	rise									mm_amud3.2.0067	32.5595	rise
dn.042	32.648	split									mm.041	32.6468	rise
dn_amud3.2.0068	32.806	rise									mm_amud3.2.0068	32.808	rise
dn_amud3.2.0069	32.892	rise									mm_amud3.2.0069	32.8921	rise
dn_amud3.2.0070	32.983	split									mm_amud3.2.0070	32.9817	rise
dn_amud3.2.0071	33.413	rise									mm_amud3.2.0071	33.4112	rise
dn_amud3.2.0072	33.606	rise									mm_amud3.2.0072	33.6064	rise
